# Supplementary material for: The Development and Validation of the Psychological Needs of Cancer Patients Scale
Source: Front Psychol. 2021 Jun 3;12:658989. doi: 10.3389/fpsyg.2021.658989 (PMC8209331; doi:10.3389/fpsyg.2021.658989)
Supplement: Supplementary file 1 [file Data_Sheet_1.ZIP]

Archive with 7 entries (6 files):
- supplementary materials/
- supplementary materials/1.outline of open-ended questionnaire.docx
- supplementary materials/2.item pool.pdf
- supplementary materials/3.58-item-scale.docx
- supplementary materials/4.data-The Development and Validation of The Psychological Needs of Cancer Patients Scale.xlsx
- supplementary materials/CWS_Editorial_Certificate.pdf
- supplementary materials/Ethics Committee Approval.pdf
