# Supplementary material for: The Development and Validation of the Psychological Needs of Cancer Patients Scale
Source: Front Psychol. 2021 Jun 3;12:658989. doi: 10.3389/fpsyg.2021.658989 (PMC8209331; doi:10.3389/fpsyg.2021.658989)
Supplement: Supplementary file 1 [file Data_Sheet_1.ZIP › supplementary materials/4.data-The Development and Validation of The Psychological Needs of Cancer Patients Scale.xlsx]

## Sheet: 703
编号	所属单位	所属部门	编号	姓名	年龄	性别	测试日期	1	2	3	4	5	6	7	8	9	10	11	12	13	14	15	16	17	18	19	20	21	22	23	24	25	26	27	28	29	30	31	32	33	34	35	36	37	38	39	40	41	42
1	重庆大学附属肿瘤医院	肺部肿瘤科病区	0245197007	安源	48	男	2019-12-3	4	4	4	4	3	4	4	3	4	4	3	3	4	4	4	4	4	4	4	4	4	4	4	4	4	4	2	4	3	4	3	4	3	4	3	4	3	4	3	4	3	4
2	重庆大学附属肿瘤医院	核医学科	0253341002	敖瑞证	47	男	2019-12-5	5	4	4	5	4	5	4	5	5	4	3	4	5	5	5	4	5	4	4	5	4	5	2	4	5	5	4	4	5	4	5	4	5	4	5	4	5	4	3	4	3	4
3	重庆大学附属肿瘤医院	核医学科	0248670002	白宁娜	60	女	2019-12-5	5	4	5	3	3	4	4	4	4	4	4	3	4	5	4	5	4	4	4	4	4	4	2	4	4	4	2	4	4	5	4	5	4	4	5	4	3	4	5	5	3	4
4	重庆大学附属肿瘤医院	肺部肿瘤科病区	0215681011	蔡天旭	45	女	2019-12-3	5	5	5	4	4	4	3	4	4	3	4	5	4	4	4	4	4	3	4	4	3	4	3	4	5	4	3	4	5	4	3	4	5	4	3	4	5	4	3	4	5	4
5	重庆大学附属肿瘤医院	核医学科	0249407002	蔡锡川	33	男	2019-12-5	3	4	5	4	3	5	2	3	5	4	3	2	4	4	5	4	3	4	5	4	3	4	5	3	4	4	5	4	4	5	4	3	2	3	4	4	5	4	3	4	3	5
6	重庆大学附属肿瘤医院	肿瘤放疗科	0263882001	曹琼安	57	男	2019-12-16	5	5	5	4	5	5	4	5	4	5	4	4	4	5	5	4	4	5	5	5	4	5	1	4	5	5	5	5	4	5	5	5	4	5	4	5	5	5	4	4	5	5
7	重庆大学附属肿瘤医院	耳鼻咽喉颌面肿瘤外科病区	0262488001	曹雪竹	55	女	2019-12-16	5	5	5	5	5	5	5	5	5	5	5	5	5	5	5	5	5	5	5	5	5	5	5	5	5	4	5	5	5	5	5	5	5	5	5	5	5	5	5	5	5	5
8	重庆大学附属肿瘤医院	肿瘤科(住院)	0261999002	曾坤琼	57	女	2019-12-16	4	5	5	5	5	5	5	5	5	5	5	5	5	4	5	5	5	5	5	5	5	5	5	5	5	5	5	5	5	5	5	5	5	5	5	5	5	5	5	5	5	5
9	重庆大学附属肿瘤医院	鼻咽肿瘤科病区	0261344003	曾令财	64	男	2019-12-16	5	5	5	5	5	5	5	5	5	5	5	5	5	5	5	5	5	5	5	5	5	5	5	5	5	5	5	5	5	5	5	5	5	4	5	5	5	5	5	5	5	5
10	重庆大学附属肿瘤医院	核医学科	0253797001	曾小琴	43	女	2019-12-16	5	5	5	5	5	5	5	5	5	5	5	5	5	5	5	5	5	5	5	5	5	5	5	5	5	5	5	5	5	5	5	5	5	5	5	5	4	5	5	4	5	5
11	重庆大学附属肿瘤医院	姑息治疗科	0193300016	陈丹	65	女	2019-12-16	5	5	5	5	5	5	5	5	5	5	5	5	5	5	5	5	5	5	5	5	5	5	5	5	5	4	5	5	5	5	5	5	5	5	5	5	5	5	5	5	5	5
12	重庆大学附属肿瘤医院	胸腹部肿瘤科病区	0265883001	陈德钧	77	女	2019-12-16	5	3	5	4	5	5	5	5	5	5	5	5	5	5	5	5	5	5	5	5	5	5	1	5	5	5	5	5	3	5	5	5	5	5	5	5	5	5	5	4	5	5
13	重庆大学附属肿瘤医院	核医学科	0238397002	陈凤	49	女	2019-12-16	5	5	5	5	5	5	5	5	5	5	5	5	5	4	5	5	5	5	5	5	5	5	5	5	5	5	5	5	5	5	5	5	5	5	5	5	5	5	5	5	5	5
14	重庆大学附属肿瘤医院	鼻咽肿瘤科病区	0260655002	陈光平	55	男	2019-12-16	5	5	5	5	5	5	5	5	5	5	5	5	5	5	5	5	5	5	5	5	5	5	5	5	5	5	5	5	5	5	5	5	5	5	5	5	5	5	5	4	5	5
15	重庆大学附属肿瘤医院	胸腹部肿瘤科病区	0264635001	陈光全	77	男	2019-12-16	5	3	5	5	5	5	5	5	4	5	5	5	5	5	5	5	5	5	5	5	5	5	5	4	5	5	5	5	5	5	5	5	5	4	5	5	4	5	5	5	5	5
16	重庆大学附属肿瘤医院	肺部肿瘤科病区	0240461012	陈光祥	53	男	2019-12-16	5	5	5	5	5	5	5	5	5	5	5	5	5	5	5	5	5	5	5	5	5	5	5	5	5	5	4	5	5	5	5	5	5	4	5	5	5	5	5	4	5	5
17	重庆大学附属肿瘤医院	胸腹部肿瘤科病区	0262798002	陈红	51	男	2019-12-16	5	5	3	4	5	5	5	5	5	5	5	5	5	4	5	5	5	5	5	5	5	5	1	5	5	4	5	5	5	5	5	5	5	4	5	5	4	5	5	4	5	5
18	重庆大学附属肿瘤医院	核医学科	0254317001	陈后素	53	女	2019-12-16	5	5	5	5	5	5	5	5	5	5	5	4	5	4	5	5	5	5	5	5	5	5	5	5	5	5	5	5	5	5	5	5	5	5	5	5	5	5	5	4	5	5
19	重庆大学附属肿瘤医院	核医学科	0253601002	陈家云	51	男	2019-12-16	5	4	5	5	5	5	5	5	4	4	5	4	4	3	4	4	5	5	5	5	5	5	1	5	5	4	4	5	5	5	5	5	5	4	5	5	4	4	5	4	4	5
20	重庆大学附属肿瘤医院	胸腹部肿瘤科病区	0193535006	陈晋明	65	男	2019-12-16	5	5	5	5	5	5	5	5	5	5	5	5	5	4	5	5	5	5	5	5	5	5	5	5	5	5	5	5	5	5	5	5	5	4	5	5	5	5	5	4	5	5
21	重庆大学附属肿瘤医院	消化内科	0254801001	陈景良	69	男	2019-12-16	5	3	5	5	4	5	5	5	4	4	5	4	4	4	5	5	5	5	5	5	5	5	1	5	5	4	4	5	5	5	5	5	5	4	5	5	4	4	4	4	5	5
22	重庆大学附属肿瘤医院	神经肿瘤科	0262411001	陈开萍	58	女	2019-12-16	5	5	5	5	5	5	5	5	5	5	5	5	5	5	5	5	5	5	5	5	5	5	5	5	5	5	5	5	5	5	5	5	5	5	5	5	5	5	5	5	5	5
23	重庆大学附属肿瘤医院	肿瘤放疗科	0247447001	陈开云	69	男	2019-12-16	5	5	5	5	5	5	5	5	5	5	5	5	5	5	5	5	5	5	5	5	5	5	5	5	5	5	5	5	5	5	5	5	5	5	5	5	4	5	5	4	5	5
24	重庆大学附属肿瘤医院	鼻咽肿瘤放疗科病区	0249154005	陈克中	47	男	2019-12-16	5	5	3	4	5	5	5	5	4	4	5	5	4	4	5	5	5	5	5	5	5	5	1	5	5	4	4	4	4	4	5	5	5	4	5	5	4	4	4	3	4	4
25	重庆大学附属肿瘤医院	核医学科	0251343002	陈丽芳	50	女	2019-12-16	5	3	5	5	4	5	5	5	4	5	5	4	5	4	5	5	5	5	5	5	5	5	2	5	5	5	5	5	5	5	5	5	5	4	5	5	4	4	4	3	4	4
26	重庆大学附属肿瘤医院	骨与软组织肿瘤科	0262167001	陈梅	29	女	2019-12-16	5	3	5	5	4	5	5	5	4	4	5	4	4	3	4	4	4	4	5	4	4	4	2	5	5	4	4	4	5	5	5	5	5	4	5	5	4	4	4	4	5	5
27	重庆大学附属肿瘤医院	消化肿瘤内科病区	0255584005	陈门瑜	27	男	2019-12-16	5	3	5	5	4	5	5	5	4	4	5	5	5	4	5	5	5	5	5	5	5	5	2	5	5	4	4	4	4	4	5	5	5	4	5	5	4	4	4	4	4	4
28	重庆大学附属肿瘤医院	综合肿瘤科病区	0263046002	陈敏	38	女	2019-12-16	5	3	5	5	4	5	5	5	4	5	5	4	4	4	5	5	5	5	5	5	5	5	1	5	5	4	4	5	5	5	5	5	5	4	5	5	4	4	4	4	5	5
29	重庆大学附属肿瘤医院	核医学科	0247635002	陈敏	38	女	2019-12-16	5	5	5	5	5	5	5	5	5	5	5	5	5	5	5	5	5	5	5	5	5	5	2	5	5	5	5	5	5	5	5	5	5	5	5	5	5	5	5	5	5	5
30	重庆大学附属肿瘤医院	骨与软组织肿瘤科	0250371002	陈润涛	40	男	2019-12-16	5	5	5	5	5	5	5	5	5	5	5	5	5	5	5	5	5	5	5	5	5	5	1	5	5	5	5	5	5	5	5	5	5	5	5	5	5	5	5	5	5	5
31	重庆大学附属肿瘤医院	鼻咽肿瘤科病区	0262166002	陈尚勤	68	男	2019-12-16	5	5	5	5	5	5	5	5	5	5	5	5	5	5	5	5	5	5	5	5	5	5	1	5	5	5	5	5	5	5	5	5	5	5	5	5	5	5	5	5	5	5
32	重庆大学附属肿瘤医院	核医学科	0265017001	陈升恒	70	男	2019-12-16	5	5	5	5	5	5	5	5	5	5	5	5	5	5	5	5	5	5	5	5	5	5	1	5	5	5	5	5	5	5	5	5	5	5	5	5	5	5	5	5	5	5
33	重庆大学附属肿瘤医院	心血管呼吸内科	0143008006	陈世海	81	女	2019-12-16	5	5	5	5	5	5	5	5	5	5	5	5	5	5	5	5	5	5	5	5	5	5	3	5	5	5	5	5	5	5	5	5	5	5	5	5	5	5	5	5	5	5
34	重庆大学附属肿瘤医院	肿瘤内科	0248203001	陈涛	47	男	2019-12-16	5	5	5	5	5	5	5	5	5	5	5	5	5	5	5	5	5	5	5	5	5	5	5	5	5	5	5	5	5	5	5	5	5	5	5	5	5	5	5	5	5	5
35	重庆大学附属肿瘤医院	核医学科	0250904002	陈希银	60	男	2019-12-16	5	5	5	5	5	5	5	5	5	5	5	5	5	5	5	5	5	5	5	5	5	5	3	5	5	5	5	5	5	5	5	5	5	5	5	5	5	5	5	5	5	5
36	重庆大学附属肿瘤医院	消化内科	0220242003	陈协利	64	男	2019-12-16	5	4	5	5	4	5	5	5	5	5	5	4	4	4	5	5	5	5	5	5	5	5	1	5	5	5	5	5	5	5	5	5	5	4	5	5	4	4	4	4	5	5
37	重庆大学附属肿瘤医院	缓和医疗科	0118222013	陈亚秋	71	女	2019-12-16	5	4	5	5	4	5	5	5	5	5	5	4	5	4	5	5	5	5	5	5	5	5	1	5	5	4	4	4	4	4	5	5	5	4	5	5	4	4	4	4	5	5
38	重庆大学附属肿瘤医院	肺部肿瘤科病区	0257495004	陈亚雄	47	男	2019-12-16	5	5	5	5	5	5	5	5	5	5	5	5	5	5	5	5	5	5	5	5	5	5	1	5	5	5	5	5	5	5	5	5	5	5	5	5	5	5	5	5	5	5
39	重庆大学附属肿瘤医院	肿瘤放疗科	0237710005	陈艳芳	47	女	2019-12-16	5	5	5	5	5	5	5	5	5	5	5	5	5	5	5	5	5	5	5	5	5	5	3	5	5	5	5	5	5	5	5	5	5	5	5	5	5	5	5	4	5	5
40	重庆大学附属肿瘤医院	头颈肿瘤科病区	0256239004	陈尧国	60	男	2019-12-16	5	5	4	5	5	5	5	5	5	5	5	5	5	4	5	5	5	5	5	5	5	5	5	5	5	5	5	5	5	5	5	5	5	5	5	5	5	5	5	5	5	5
41	重庆大学附属肿瘤医院	胃肠外科	0252021001	陈勇	22	男	2019-12-16	5	5	5	5	5	5	5	5	5	5	5	5	5	5	5	5	5	5	5	5	5	5	1	5	5	5	5	5	5	5	5	5	5	5	5	5	5	5	5	4	5	5
42	重庆大学附属肿瘤医院	消化肿瘤内科病区	0245216004	陈友福	63	男	2019-12-16	5	5	5	5	5	5	5	5	4	5	5	5	5	4	5	5	5	5	5	5	5	5	3	5	5	5	5	5	5	5	5	5	5	5	5	5	5	4	5	4	5	5
43	重庆大学附属肿瘤医院	妇科肿瘤中心4病区	0259440002	陈正群	47	女	2019-12-16	5	5	5	5	5	5	5	5	5	5	5	5	5	5	5	5	5	5	5	5	5	5	1	5	5	5	5	5	5	5	5	5	5	5	5	5	5	5	5	5	5	5
44	重庆大学附属肿瘤医院	核医学科	0248399002	成晨	23	女	2019-12-16	5	3	5	5	5	5	5	5	5	5	5	5	5	5	5	5	5	5	5	5	5	5	3	5	5	5	5	5	5	5	5	5	5	5	5	5	5	5	5	5	5	5
45	重庆大学附属肿瘤医院	鼻咽肿瘤科病区	0142198021	程其海	53	男	2019-12-16	5	5	5	5	5	5	5	5	5	5	5	4	4	4	5	5	5	5	5	5	5	5	1	5	5	5	4	5	5	5	5	5	4	5	5	5	5	5	5	5	5	5
46	重庆大学附属肿瘤医院	肺部肿瘤放疗科病区	0241009008	程荣国	57	男	2019-12-16	5	4	5	5	5	4	5	5	4	5	5	5	5	5	5	5	4	5	5	5	4	5	1	5	5	5	5	5	5	5	5	5	5	5	5	5	5	5	5	5	5	5
47	重庆大学附属肿瘤医院	核医学科	0257715002	程淑	33	女	2019-12-16	5	3	5	5	4	4	5	4	5	4	3	4	4	5	4	4	5	4	5	4	4	4	3	5	4	5	4	5	4	4	5	4	5	4	5	4	5	4	5	4	5	4
48	重庆大学附属肿瘤医院	核医学科	0236714003	程淑芳	55	女	2019-12-16	5	4	4	5	4	5	5	5	5	4	4	5	5	5	5	5	5	4	4	5	5	5	1	5	5	5	5	5	4	5	5	5	5	3	4	5	5	5	5	5	5	5
49	重庆大学附属肿瘤医院	胸腹部肿瘤科病区	0220109010	程廷全	55	男	2019-12-16	5	3	5	5	4	5	5	4	5	4	5	5	4	5	4	5	5	4	5	4	5	4	3	4	5	4	5	4	5	4	4	4	5	4	5	5	4	4	4	4	4	5
50	重庆大学附属肿瘤医院	核医学科	0248398001	程永翠	47	女	2019-12-16	4	4	4	4	5	5	5	5	5	5	5	5	5	5	5	5	5	5	5	5	5	5	4	4	4	4	4	4	4	4	4	4	4	5	5	5	5	4	4	4	4	4
51	重庆大学附属肿瘤医院	核医学科	0255271002	程永淑	55	女	2019-12-16	4	3	4	5	4	5	4	5	4	5	4	5	4	5	5	5	4	4	4	4	5	5	4	4	4	4	5	4	5	4	4	5	4	5	4	4	5	5	5	5	4	4
52	重庆大学附属肿瘤医院	中医肿瘤科	0224535011	崔枫	63	女	2019-12-16	5	5	5	4	4	4	5	5	5	4	4	4	4	5	5	5	5	5	5	5	5	5	5	5	4	4	4	4	4	4	5	5	5	5	5	5	5	5	4	4	4	4
53	重庆大学附属肿瘤医院	胸腹部肿瘤科病区	0265605001	代君顺	57	男	2019-12-9	5	4	4	5	4	5	4	5	4	3	3	4	4	5	4	5	4	5	4	5	4	5	4	5	4	4	5	5	5	5	5	5	5	5	5	5	5	4	5	4	5	4
54	重庆大学附属肿瘤医院	核医学科	0259880001	代可	33	女	2019-12-9	5	5	5	5	5	5	5	5	5	5	5	5	5	5	5	5	4	4	4	4	4	4	4	4	4	4	4	4	5	5	5	5	5	5	5	5	5	5	5	5	4	4
55	重庆大学附属肿瘤医院	核医学科	0246899003	代永秀	52	女	2019-12-9	5	5	5	5	5	5	5	4	4	4	4	5	5	5	5	4	4	4	4	4	4	4	5	5	5	5	5	5	4	4	4	4	4	5	5	5	5	5	5	5	5	5
56	重庆大学附属肿瘤医院	消化肿瘤内科病区	0259085002	戴观英	34	女	2019-12-9	5	3	4	5	4	5	4	5	4	5	4	5	4	4	4	4	4	4	5	5	4	5	3	5	4	5	4	4	4	4	4	4	5	5	5	5	4	4	4	4	4	5
57	重庆大学附属肿瘤医院	姑息治疗科	0254716002	戴虹	57	女	2019-12-9	5	5	5	5	5	5	5	5	5	5	4	4	4	4	4	4	5	5	5	5	5	5	5	5	4	4	4	4	5	5	5	5	5	5	5	5	5	5	5	5	5	5
58	重庆大学附属肿瘤医院	综合肿瘤放疗科病区	0230240008	戴礼义	69	男	2019-12-9	5	4	5	4	5	5	4	5	4	5	4	3	5	5	4	5	5	4	4	4	4	5	5	5	5	4	4	4	4	4	5	5	5	5	4	4	4	4	4	4	4	4
59	重庆大学附属肿瘤医院	肿瘤内科	0234567013	戴莉莉	66	女	2019-12-9	4	4	4	4	4	4	4	4	4	4	4	4	5	5	5	5	5	5	5	5	5	5	1	5	5	5	5	5	5	5	5	5	5	5	5	5	5	5	5	5	5	5
60	重庆大学附属肿瘤医院	肺部肿瘤科病区	0251860008	戴维英	75	女	2019-12-9	5	4	5	5	4	5	4	5	4	5	4	5	5	4	5	4	4	4	4	4	4	4	4	4	5	5	5	5	5	5	5	5	5	5	5	5	5	4	4	4	4	4
61	重庆大学附属肿瘤医院	综合肿瘤科病区	0265156001	邓成杰	14	男	2019-12-9	5	5	5	5	5	5	5	5	5	5	5	5	5	4	4	4	4	4	5	5	5	5	5	5	5	5	5	5	5	5	5	5	5	5	5	5	5	5	5	5	5	5
62	重庆大学附属肿瘤医院	肠道肿瘤外科病区	0260775001	邓存岑	21	男	2019-12-9	5	4	5	4	3	5	4	5	5	5	4	5	4	5	5	4	4	4	4	4	4	4	5	5	5	5	5	5	5	5	5	5	5	5	5	4	4	4	4	4	4	4
63	重庆大学附属肿瘤医院	核医学科	0253382001	邓德碧	36	女	2019-12-9	5	5	5	5	5	5	5	5	5	5	5	5	5	5	5	5	5	5	5	5	5	5	5	5	5	5	4	4	4	4	4	4	4	4	4	5	5	5	5	5	5	5
64	重庆大学附属肿瘤医院	鼻咽肿瘤科病区	0227285010	邓洪霞	22	女	2019-12-9	5	5	5	5	5	5	5	5	5	5	5	5	5	5	5	5	4	4	4	4	4	5	5	5	5	5	5	5	5	5	5	5	4	4	4	4	4	4	4	4	4	4
65	重庆大学附属肿瘤医院	综合肿瘤科病区	0264113002	邓礼平	61	男	2019-12-9	5	3	5	5	5	4	4	4	4	4	5	5	5	5	4	5	5	5	4	5	4	5	4	5	4	5	5	4	4	4	4	4	4	4	4	4	5	5	5	5	5	4
66	重庆大学附属肿瘤医院	神经肿瘤科	0261806001	邓汝蓉	49	女	2019-12-9	5	5	5	5	5	5	5	5	5	5	5	5	5	5	5	4	4	4	4	4	4	4	4	4	4	4	4	4	4	5	5	5	5	5	5	5	5	5	5	5	5	5
67	重庆大学附属肿瘤医院	肿瘤放疗科	0163304010	邓松	39	男	2019-12-9	5	5	4	4	5	4	5	4	4	4	4	5	4	3	4	4	5	5	5	5	4	4	4	4	4	4	4	5	5	5	4	4	4	5	5	4	4	4	4	4	4	4
68	重庆大学附属肿瘤医院	核医学科	0249832001	邓素英	72	女	2019-12-9	5	3	5	5	5	4	4	5	4	4	4	4	4	4	4	4	4	4	4	5	5	4	4	5	5	5	5	4	4	4	4	5	5	4	5	5	4	5	4	5	5	4
69	重庆大学附属肿瘤医院	血管与介入科	0229675007	邓维福	67	男	2019-12-9	5	5	5	5	5	5	5	4	4	4	5	5	5	5	5	5	5	5	5	5	5	5	5	5	5	5	5	5	5	5	5	5	5	5	5	5	5	5	4	4	4	4
70	重庆大学附属肿瘤医院	泌尿外科	992191003	邓兴淑	62	女	2019-12-9	5	5	5	5	5	5	5	5	5	5	4	4	4	4	4	4	4	4	4	4	4	5	5	5	5	5	5	5	5	5	5	5	5	5	5	5	5	5	5	5	5	5
71	重庆大学附属肿瘤医院	肺部肿瘤科病区	0258655003	邓正洪	54	男	2019-12-9	5	5	5	5	5	5	5	5	5	5	5	5	5	5	5	5	4	5	5	5	5	5	4	4	4	4	4	5	5	5	5	4	4	4	4	5	5	5	5	4	4	4
72	重庆大学附属肿瘤医院	骨与软组织肿瘤科	0264202001	邓治穗	29	女	2019-12-9	5	3	4	5	4	4	5	4	5	4	5	4	5	4	5	4	5	4	5	4	4	4	4	4	4	4	5	5	5	5	5	5	5	5	5	4	4	4	5	5	5	4
73	重庆大学附属肿瘤医院	内一科	0197750008	丁永莲	64	女	2019-12-9	5	3	4	4	5	4	4	4	4	4	3	4	5	4	4	5	5	5	5	4	4	5	5	4	5	4	5	4	5	5	4	4	4	4	4	4	4	4	4	5	5	5
74	重庆大学附属肿瘤医院	胸腹部肿瘤科病区	0254810004	董培	64	男	2019-12-9	5	3	4	5	4	5	4	5	5	5	5	5	4	4	5	4	4	4	4	5	5	4	2	3	4	5	4	5	4	5	4	5	5	4	4	4	4	4	5	5	5	5
75	重庆大学附属肿瘤医院	乳腺科	0255527001	董亚敏	42	女	2019-12-9	5	3	4	5	4	5	4	5	4	5	4	5	4	5	4	5	4	4	4	4	4	4	5	5	5	5	5	5	5	4	5	4	4	4	4	4	4	4	4	5	5	5
76	重庆大学附属肿瘤医院	肺部肿瘤放疗科病区	0253895003	董艳	37	女	2019-12-9	5	3	4	5	4	5	5	5	5	5	4	4	4	4	4	5	5	4	4	4	5	5	2	5	5	5	5	5	5	5	5	5	5	5	5	5	5	5	4	4	5	4
77	重庆大学附属肿瘤医院	肿瘤科(住院)	0241368006	董泽洪	47	男	2019-12-9	5	3	4	5	5	5	4	5	4	5	4	5	5	4	5	4	5	5	4	4	4	4	4	4	4	4	4	5	5	5	5	4	4	5	4	4	4	4	4	4	4	5
78	重庆大学附属肿瘤医院	消化肿瘤内科病区	0256989001	窦万春	68	男	2019-12-9	5	5	5	5	5	5	5	5	5	5	5	5	5	5	5	5	5	5	5	5	5	5	5	5	5	5	5	5	5	5	5	5	5	5	5	4	4	4	4	4	4	4
79	重庆大学附属肿瘤医院	核医学科	0258187002	杜朝书	55	女	2019-12-9	5	5	5	5	5	5	5	5	5	5	5	5	5	5	5	5	5	5	5	5	4	4	4	5	5	5	5	5	5	5	5	5	5	5	5	5	5	5	5	5	5	5
80	重庆大学附属肿瘤医院	骨与软组织肿瘤科	0254186001	杜娟	34	女	2019-12-9	4	3	5	5	5	5	5	4	5	4	5	4	4	4	4	4	4	4	5	4	4	3	2	3	4	5	4	4	4	4	5	5	5	5	5	5	4	5	5	5	5	5
81	重庆大学附属肿瘤医院	肿瘤放疗科	0245586003	杜联勇	35	男	2019-12-9	5	5	5	5	5	5	4	4	4	4	5	5	5	5	5	5	5	5	5	5	5	5	1	5	5	5	5	5	5	5	5	5	5	5	5	5	5	5	5	5	5	5
82	重庆大学附属肿瘤医院	核医学科	0252279002	杜希	31	女	2019-12-9	5	5	5	5	5	5	5	5	5	5	5	5	5	5	5	5	5	5	5	5	5	5	4	5	5	5	5	5	5	5	5	5	5	5	5	5	5	5	5	5	5	5
83	重庆大学附属肿瘤医院	核医学科	0257046002	段明艳	27	女	2019-12-9	5	3	5	4	5	4	5	5	5	5	5	5	5	5	5	5	5	5	5	5	4	4	3	5	4	5	4	4	4	5	5	5	5	5	5	5	4	4	4	5	5	4
84	重庆大学附属肿瘤医院	鼻咽肿瘤科病区	0263381002	樊昌辉	48	男	2019-12-10	5	5	5	5	5	5	5	5	5	5	5	5	5	5	4	4	4	4	4	4	4	4	5	5	5	5	5	5	5	5	5	5	5	5	5	5	5	5	5	4	4	4
85	重庆大学附属肿瘤医院	核医学科	0254886001	樊成刚	53	男	2019-12-10	5	3	5	4	5	4	5	5	5	4	3	5	4	4	4	4	4	4	4	4	4	4	1	4	5	4	4	4	4	4	4	4	4	4	5	5	5	5	5	5	5	5
86	重庆大学附属肿瘤医院	综合肿瘤科病区	0255719004	樊正钱	38	男	2019-12-10	5	5	5	5	5	5	5	5	5	5	5	5	5	5	4	4	4	4	4	5	5	5	5	5	5	5	5	5	4	4	4	4	4	5	5	5	5	5	5	5	5	5
87	重庆大学附属肿瘤医院	头颈肿瘤科病区	0262352002	费良梅	46	女	2019-12-10	5	3	4	5	4	5	4	5	4	4	5	4	5	4	5	4	5	4	5	4	5	4	5	5	5	4	5	5	4	5	4	4	4	4	4	4	4	4	4	4	4	5
88	重庆大学附属肿瘤医院	胸腹部肿瘤科病区	0263706001	冯昌金	66	男	2019-12-10	5	5	5	5	5	5	5	5	5	5	5	5	5	5	5	5	5	5	5	5	5	4	4	4	4	4	4	4	4	4	4	4	4	4	4	4	4	5	5	5	5	5
89	重庆大学附属肿瘤医院	胸腹部肿瘤科病区	0254861004	冯见明	65	男	2019-12-10	5	5	5	5	5	5	5	5	5	5	5	5	5	5	5	5	5	5	5	4	4	4	4	4	4	4	4	4	5	5	5	5	5	5	5	5	5	5	5	5	5	5
90	重庆大学附属肿瘤医院	肺部肿瘤科病区	0262394002	冯松年	68	男	2019-12-10	4	3	4	4	4	4	4	4	5	5	5	5	5	4	4	4	5	4	5	4	5	4	4	5	4	4	4	4	4	4	4	4	5	5	4	4	4	5	5	5	5	5
91	重庆大学附属肿瘤医院	肺部肿瘤科病区	0264719001	冯文蓉	45	女	2019-12-10	5	3	4	5	5	4	4	4	4	5	5	5	4	5	4	5	5	4	4	4	5	5	4	4	5	5	4	4	4	4	4	4	4	4	4	4	5	5	5	5	5	5
92	重庆大学附属肿瘤医院	核医学科	0255014002	冯永琴	31	女	2019-12-10	5	5	5	5	5	5	5	5	5	5	5	5	5	5	5	5	5	5	5	5	5	5	5	5	5	5	5	5	5	5	5	5	5	5	5	5	5	5	5	5	5	5
93	重庆大学附属肿瘤医院	核医学科	0261575002	冯中清	55	男	2019-12-10	5	3	4	5	4	4	4	4	4	4	5	4	4	5	4	5	4	5	4	4	4	4	2	3	4	4	4	4	5	5	5	5	5	5	5	5	5	5	5	5	5	4
94	重庆大学附属肿瘤医院	肿瘤放疗科	0252725001	符芸	24	女	2019-12-10	5	3	4	4	4	5	4	5	4	5	5	4	4	4	4	4	4	4	4	4	4	4	5	5	5	5	5	5	5	5	5	5	5	5	5	5	5	5	5	4	4	4
95	重庆大学附属肿瘤医院	胃肠外科	0246631001	傅胜	60	男	2019-12-10	5	3	4	4	4	4	4	4	4	4	4	4	4	4	4	5	5	5	4	4	4	4	2	5	4	5	5	5	5	5	5	5	5	5	5	4	5	4	5	4	4	4
96	重庆大学附属肿瘤医院	骨与软组织肿瘤科	0262477001	甘秉印	50	男	2019-12-10	5	5	5	5	5	5	5	5	5	5	5	4	4	4	4	4	4	4	4	4	4	4	4	4	4	4	5	5	5	5	5	5	5	5	5	5	5	5	5	5	5	5
97	重庆大学附属肿瘤医院	肿瘤科(住院)	0263828002	甘廷容	57	女	2019-12-10	5	4	4	5	4	5	4	5	5	5	5	5	5	5	5	5	5	5	5	5	5	4	4	5	4	5	5	4	5	5	4	4	4	4	4	4	4	4	4	4	4	4
98	重庆大学附属肿瘤医院	肺部肿瘤科病区	0225350012	甘信明	53	男	2019-12-9	5	5	5	5	5	5	5	5	5	5	5	5	5	5	5	5	5	4	4	4	4	4	5	5	5	5	5	5	5	5	5	5	5	5	5	5	5	5	5	5	5	5
99	重庆大学附属肿瘤医院	消化内科	0257859001	龚文华	62	女	2019-12-9	5	5	5	5	5	5	5	5	5	5	5	5	5	5	5	5	5	5	5	5	5	5	5	5	5	5	5	5	5	5	5	5	5	5	5	5	5	5	5	5	5	5
100	重庆大学附属肿瘤医院	血管与介入科	0167597002	龚小均	50	女	2019-12-9	4	3	4	4	4	5	5	5	4	4	4	5	5	4	4	4	4	4	4	4	5	5	4	4	4	4	5	4	4	4	4	5	5	5	5	5	4	4	4	5	5	4
101	重庆大学附属肿瘤医院	肺部肿瘤科病区	0247229002	龚兴权	56	男	2019-12-4	5	5	5	4	4	4	4	4	4	4	4	4	4	4	4	5	5	5	5	5	5	5	5	4	4	4	4	4	4	4	4	4	4	4	4	4	4	4	4	4	4	4
102	重庆大学附属肿瘤医院	综合肿瘤科病区	0265521001	龚云华	70	男	2019-12-5	5	5	5	5	4	4	4	4	4	5	5	5	5	5	5	5	5	5	5	5	5	5	5	4	4	4	4	4	4	4	4	5	5	5	5	5	5	5	5	5	5	5
103	重庆大学附属肿瘤医院	核医学科	0248453003	苟霞	41	女	2019-12-7	5	5	5	5	5	5	5	5	4	4	4	4	4	4	4	4	4	4	4	4	4	4	4	4	4	4	4	4	4	4	4	4	4	4	4	4	4	4	4	4	4	4
104	重庆大学附属肿瘤医院	姑息治疗科	0247678001	官国庭	61	男	2019-12-8	5	5	5	5	5	5	5	5	5	5	5	5	5	5	5	4	4	4	4	4	4	4	4	4	4	4	4	4	4	4	5	5	5	5	5	5	5	4	4	4	4	4
105	重庆大学附属肿瘤医院	鼻咽肿瘤科病区	0226534008	广兴国	43	男	2019-12-9	5	5	5	5	5	5	5	5	5	5	5	5	5	5	5	5	5	5	5	4	4	4	4	4	4	4	4	4	4	4	4	4	4	4	4	5	5	5	5	5	5	5
106	重庆大学附属肿瘤医院	乳腺科	0251882001	广跃碧	49	女	2019-12-3	5	5	5	5	5	5	5	5	5	5	5	5	5	5	5	5	5	5	5	5	5	5	5	5	4	4	4	4	4	4	4	4	4	4	4	4	4	4	4	4	4	5
107	重庆大学附属肿瘤医院	核医学科	0258883001	郭承珍	55	女	2019-12-9	5	5	5	5	5	5	5	4	4	4	4	4	4	4	4	4	4	4	4	4	4	4	4	4	4	4	4	4	4	4	4	5	5	5	5	5	5	5	5	5	5	5
108	重庆大学附属肿瘤医院	肿瘤放疗科	0247653002	郭道英	77	女	2019-12-3	5	5	5	5	5	5	5	5	5	5	5	5	4	4	4	4	4	4	4	4	4	4	4	4	4	4	4	4	4	4	4	4	4	4	4	4	4	4	4	5	5	5
109	重庆大学附属肿瘤医院	头颈肿瘤放疗科病区	0260043001	韩开明	62	男	2019-12-5	5	5	5	5	5	5	5	5	5	5	5	5	5	5	4	4	4	4	4	4	4	4	4	4	4	4	4	4	4	4	4	4	4	4	4	4	4	4	4	4	4	4
110	重庆大学附属肿瘤医院	肺部肿瘤科病区	0262565001	韩清贵	64	男	2019-12-6	5	5	5	5	5	5	5	4	4	4	4	4	4	4	4	4	4	4	4	4	4	5	5	5	5	5	5	5	5	5	5	5	5	5	4	4	4	4	4	4	4	4
111	重庆大学附属肿瘤医院	乳腺肿瘤内科病区	0191108008	韩雪	34	女	2019-12-7	5	5	5	5	5	5	5	5	5	5	5	5	4	4	4	4	4	4	4	4	4	4	4	4	4	4	4	4	4	4	4	4	4	4	4	4	4	4	5	5	5	5
112	重庆大学附属肿瘤医院	消化内科	0262685001	何本英	42	女	2019-12-8	5	5	5	5	5	5	5	5	5	5	4	4	4	4	4	4	4	4	4	4	4	4	5	5	5	5	5	5	5	5	5	5	5	5	4	4	4	4	4	4	4	4
113	重庆大学附属肿瘤医院	核医学科	0257435002	何桂兰	54	女	2019-12-9	5	5	5	5	5	5	5	5	5	5	5	5	5	5	5	4	4	4	4	4	4	4	4	4	4	4	4	4	4	4	4	4	5	5	5	5	5	5	5	5	5	5
114	重庆大学附属肿瘤医院	核医学科	0238218003	何久林	45	男	2019-12-9	4	4	4	4	4	4	4	4	4	4	4	4	4	4	5	5	5	5	5	5	5	5	5	5	5	5	5	5	5	5	5	5	5	5	5	5	5	5	5	5	5	4
115	重庆大学附属肿瘤医院	鼻咽肿瘤放疗科病区	0242650006	何孟林	51	男	2019-12-3	5	5	5	5	5	5	5	5	5	5	5	5	5	5	5	5	5	5	5	4	4	4	4	4	4	4	4	4	4	4	4	4	4	4	4	4	4	4	4	4	4	4
116	重庆大学附属肿瘤医院	头颈肿瘤科病区	0250378010	何琼	56	女	2019-12-4	5	5	5	5	5	5	5	5	4	4	4	4	4	4	4	4	5	5	5	5	5	5	5	5	5	5	5	5	5	5	5	5	5	5	5	5	5	5	5	5	5	5
117	重庆大学附属肿瘤医院	中医肿瘤科病区	0251634004	何远琴	54	女	2019-12-5	5	5	5	5	4	4	4	4	4	4	4	4	4	4	4	5	5	5	5	5	5	5	5	5	5	5	5	5	4	4	4	4	4	4	4	4	4	5	5	5	5	5
118	重庆大学附属肿瘤医院	鼻咽肿瘤科病区	0258426004	何忠义	52	男	2019-12-6	5	5	5	5	5	5	5	5	5	5	5	5	5	5	5	5	5	5	5	4	4	4	4	4	4	4	4	4	4	4	4	4	4	4	4	4	4	4	4	4	4	4
119	重庆大学附属肿瘤医院	综合肿瘤科病区	0255625004	胡安琼	56	女	2019-12-7	5	5	5	5	5	4	4	4	4	4	4	4	4	4	4	4	4	4	4	4	4	4	4	4	4	4	4	4	4	4	5	5	5	5	5	5	5	5	5	5	5	5
120	重庆大学附属肿瘤医院	核医学科	0231410005	胡光平	63	女	2019-12-8	5	5	5	5	4	4	4	4	4	4	4	4	4	4	4	4	4	5	5	5	5	5	5	5	5	4	4	4	4	4	4	4	4	4	4	4	4	5	5	5	5	5
121	重庆大学附属肿瘤医院	肿瘤放疗科	0185380005	胡璐琼	54	女	2019-12-9	5	5	5	5	5	4	4	4	4	4	4	4	4	4	4	4	4	4	4	4	4	4	4	4	4	4	4	5	5	5	5	5	5	5	5	5	5	5	5	5	5	5
122	重庆大学附属肿瘤医院	核医学科	0246391002	胡瑞兰	49	女	2019-12-3	5	5	5	5	5	5	5	5	4	4	4	4	4	4	4	4	4	4	4	4	4	4	4	4	4	4	5	5	5	5	5	5	5	5	4	4	4	4	4	4	4	4
123	重庆大学附属肿瘤医院	耳鼻咽喉颌面肿瘤外科病区	0258611001	胡双林	41	男	2019-12-4	5	5	5	5	4	4	4	4	4	4	4	4	4	4	4	4	4	4	4	4	4	4	4	5	5	5	5	5	5	5	4	4	4	4	4	4	4	4	4	4	4	4
124	重庆大学附属肿瘤医院	头颈肿瘤科病区	0246617010	胡伟	53	男	2019-12-5	5	5	5	5	5	5	5	5	5	5	5	5	5	5	5	5	5	5	4	4	4	4	4	4	4	4	4	4	4	4	4	4	4	4	4	4	4	4	4	4	4	4
125	重庆大学附属肿瘤医院	鼻咽肿瘤科病区	0260180003	胡孝瑜	51	男	2019-12-6	5	5	5	5	4	4	4	4	4	4	4	4	4	4	4	4	4	4	4	4	4	4	4	5	5	5	5	5	5	5	5	5	5	5	5	5	5	5	5	5	5	5
126	重庆大学附属肿瘤医院	头颈肿瘤科病区	0262989001	花淑会	79	女	2019-12-7	5	5	5	5	4	4	4	4	4	4	4	4	4	4	4	4	4	4	4	4	4	4	4	4	4	4	4	4	4	4	4	4	4	4	4	4	4	5	5	5	5	5
127	重庆大学附属肿瘤医院	肿瘤科(住院)	0263544001	黄邦兵	61	女	2019-12-8	5	5	5	5	5	5	4	4	4	4	4	4	4	4	4	4	4	5	5	5	5	5	5	4	4	4	4	4	4	4	4	4	4	4	4	4	4	4	4	4	4	4
128	重庆大学附属肿瘤医院	消化肿瘤内科病区	0259351001	黄国成	63	男	2019-12-9	5	5	5	4	4	4	5	5	5	5	5	5	5	4	4	4	4	5	5	5	5	5	5	5	5	5	5	5	5	5	5	5	5	5	5	5	4	4	4	4	4	4
129	重庆大学附属肿瘤医院	中医肿瘤科	0248546008	黄华	64	女	2019-12-3	5	5	5	4	4	4	4	4	4	4	5	5	5	5	5	4	4	4	4	4	4	4	4	4	4	4	4	5	5	5	5	5	5	5	5	5	5	4	4	4	4	4
130	重庆大学附属肿瘤医院	姑息治疗科	0232278014	黄齐志	63	女	2019-12-9	5	5	5	5	5	5	5	5	5	5	5	5	5	4	4	4	4	4	4	4	4	4	4	4	4	4	4	4	4	5	5	5	5	5	5	5	5	5	5	5	5	5
131	重庆大学附属肿瘤医院	肺部肿瘤科病区	0262337002	黄启贵	67	男	2019-12-3	5	5	5	5	5	5	5	5	5	5	5	5	5	5	5	5	4	4	4	4	4	4	4	4	4	4	4	4	4	4	4	4	4	4	4	4	4	4	4	4	4	4
132	重庆大学附属肿瘤医院	核医学科	0250346001	黄尚玲	61	男	2019-12-4	5	5	5	5	5	5	5	4	4	4	4	4	4	4	4	4	4	4	4	4	4	5	5	4	4	5	5	5	5	5	5	5	5	5	5	5	5	5	5	5	5	5
133	重庆大学附属肿瘤医院	消化内科	0251648003	黄淑明	69	女	2019-12-5	5	5	5	5	5	5	5	5	4	4	4	4	4	4	5	5	5	5	5	5	5	5	5	5	5	4	4	4	4	4	4	4	4	5	5	5	5	4	4	4	4	4
134	重庆大学附属肿瘤医院	胸腹部肿瘤科病区	0264330001	黄树强	75	男	2019-12-6	5	5	5	5	5	5	5	5	5	5	5	5	5	4	4	4	4	4	4	4	4	4	4	4	4	4	4	4	4	4	4	4	4	4	4	4	4	4	4	4	4	4
135	重庆大学附属肿瘤医院	胸腹部肿瘤科病区	0259633003	黄秀英	53	女	2019-12-7	5	5	5	5	5	5	5	4	4	4	4	4	4	4	4	4	4	4	4	4	4	4	4	4	4	4	4	4	4	4	4	4	5	5	5	5	5	5	5	5	5	5
136	重庆大学附属肿瘤医院	肿瘤内科	0232527009	黄伊平	63	男	2019-12-8	5	5	4	4	4	4	4	4	4	4	4	4	4	4	4	4	4	4	4	4	4	4	5	5	5	5	5	5	5	5	5	5	5	5	5	5	5	5	5	5	5	5
137	重庆大学附属肿瘤医院	胸腹部肿瘤科病区	0262024001	黄毓兵	67	男	2019-12-9	5	5	5	4	4	4	4	4	5	5	5	5	5	5	5	5	5	5	5	4	4	4	4	4	4	4	4	4	4	4	4	4	5	5	5	5	5	5	5	5	5	5
138	重庆大学附属肿瘤医院	内一科	0252421001	黄云利	52	女	2019-12-8	5	5	4	4	4	4	4	4	4	4	4	4	4	4	4	4	4	4	5	5	5	5	5	5	5	5	5	5	5	5	5	5	5	5	5	5	5	5	5	5	5	4
139	重庆大学附属肿瘤医院	消化内科	0258026001	吉丽英	60	女	2019-12-9	5	5	5	5	5	5	4	4	4	5	5	5	5	5	5	5	5	5	5	5	5	5	4	4	4	4	4	4	4	4	4	4	4	4	4	4	4	4	4	4	4	4
140	重庆大学附属肿瘤医院	肿瘤放疗科	0264625001	贾定淑	47	女	2019-12-4	5	5	5	5	4	4	4	4	4	5	5	5	5	5	5	5	5	5	5	5	5	5	5	5	5	5	5	5	5	5	5	5	4	4	4	4	4	4	4	4	4	4
141	重庆大学附属肿瘤医院	肿瘤内科	0218089010	贾占斌	65	男	2019-12-5	5	5	5	5	5	5	4	4	4	4	4	4	5	5	5	5	5	5	5	5	5	5	5	5	5	5	5	5	5	4	4	4	4	4	4	4	4	4	4	4	4	4
142	重庆大学附属肿瘤医院	肿瘤内科	0222089015	简明	64	男	2019-12-6	5	5	5	5	5	5	5	5	5	5	4	4	4	4	4	4	4	4	4	5	5	5	5	5	5	5	5	5	5	5	5	5	5	5	4	4	4	4	4	4	4	4
143	重庆大学附属肿瘤医院	肿瘤内科1病区	0263548001	江北坤	51	男	2019-12-7	5	5	5	5	5	5	5	5	5	5	5	5	4	4	4	4	4	4	4	4	4	4	4	4	4	4	4	4	4	4	4	4	4	4	4	4	4	5	5	5	5	5
144	重庆大学附属肿瘤医院	消化肿瘤内科病区	0258317001	江强	50	男	2019-12-8	5	5	5	4	4	4	4	4	4	4	5	5	5	5	5	4	4	4	4	4	4	4	4	4	4	4	4	5	5	5	5	5	5	5	5	5	5	5	5	5	5	5
145	重庆大学附属肿瘤医院	胸腹部肿瘤放疗科病区	0257423001	江显万	76	男	2019-12-9	5	5	5	5	5	5	5	5	5	4	4	4	4	4	4	4	4	4	4	4	4	4	5	5	5	5	5	5	5	5	5	5	5	5	5	5	5	5	5	5	5	5
146	重庆大学附属肿瘤医院	血管与介入科	0251725001	姜廷君	68	男	2019-12-3	4	4	4	4	4	5	5	5	5	5	5	5	5	5	5	5	5	5	5	5	5	5	5	5	5	5	5	5	5	4	4	4	4	4	4	4	4	4	4	4	4	5
147	重庆大学附属肿瘤医院	消化内科	0261361001	蒋安彩	55	男	2019-12-4	5	5	5	5	5	5	4	4	4	4	4	4	5	5	5	5	5	5	5	5	5	5	5	5	5	5	5	5	5	5	4	4	4	4	4	4	5	5	5	5	4	4
148	重庆大学附属肿瘤医院	肺部肿瘤科病区	0259852004	蒋大平	55	女	2019-12-5	5	5	5	5	5	5	5	5	5	5	5	5	5	4	4	4	4	4	4	4	4	4	4	4	4	4	4	4	4	4	4	5	5	5	5	5	5	5	5	5	4	4
149	重庆大学附属肿瘤医院	鼻咽肿瘤科病区	0260359003	蒋军	34	男	2019-12-6	4	4	4	4	4	4	4	4	4	4	4	4	4	4	4	5	5	5	5	5	5	5	5	5	5	5	5	5	5	5	5	5	5	5	5	4	4	4	4	4	4	4
150	重庆大学附属肿瘤医院	消化肿瘤内科病区	0182697008	蒋利华	68	女	2019-12-7	5	5	5	4	4	4	4	4	4	4	4	4	4	4	4	4	4	5	5	5	5	5	5	4	4	4	4	4	4	4	4	4	4	4	4	4	4	4	4	5	5	5
151	重庆大学附属肿瘤医院	头颈外科	0249635001	蒋润菊	55	女	2019-12-8	4	4	4	4	4	4	4	5	5	4	4	4	4	4	4	4	4	4	4	4	4	4	4	4	4	4	4	4	4	4	4	4	4	4	4	4	4	4	4	5	5	5
152	重庆大学附属肿瘤医院	内一科	0162695019	金盛珍	83	女	2019-12-9	5	5	5	4	4	4	5	5	5	5	5	5	5	5	5	4	4	4	4	4	4	4	4	4	4	4	4	4	4	4	5	5	5	5	5	5	5	5	5	5	5	5
153	重庆大学附属肿瘤医院	核医学科	0256427001	景耀芬	61	女	2019-12-3	5	5	5	5	5	5	5	5	5	5	5	5	5	5	5	5	5	5	5	5	5	5	5	5	5	5	4	4	4	4	4	4	4	5	5	5	4	4	4	4	4	5
154	重庆大学附属肿瘤医院	核医学科	0246455002	孔令芳	46	男	2019-12-9	5	5	5	5	5	5	5	5	4	4	4	5	5	5	5	5	5	5	4	4	4	4	4	4	4	4	4	4	4	4	4	4	4	4	5	5	5	5	5	5	5	5
155	重庆大学附属肿瘤医院	鼻咽肿瘤科病区	0260725003	匡尚春	53	男	2019-12-3	5	5	5	5	5	5	5	5	5	5	5	5	5	4	4	4	4	4	5	5	5	5	2	4	4	4	4	4	4	4	4	4	4	4	4	5	5	5	5	5	5	4
156	重庆大学附属肿瘤医院	胸腹部肿瘤放疗科病区	0258132002	匡永全	59	男	2019-12-4	5	5	5	5	5	4	4	4	4	4	5	5	5	4	4	4	4	4	4	4	4	4	4	4	5	5	5	5	5	5	5	5	5	5	5	5	5	5	4	4	4	4
157	重庆大学附属肿瘤医院	胸腹部肿瘤科病区	0239732010	赖文丽	65	女	2019-12-5	5	5	5	5	5	5	5	5	5	5	5	5	5	4	4	4	4	4	4	4	4	4	2	5	4	4	4	4	4	4	4	4	4	4	4	4	4	4	5	5	5	5
158	重庆大学附属肿瘤医院	综合肿瘤科病区	0264469001	兰燕	62	女	2019-12-6	5	5	5	5	5	4	4	4	4	4	4	4	4	4	4	4	4	4	5	5	5	5	5	5	5	5	5	5	5	5	5	4	4	4	4	4	4	4	4	4	4	4
159	重庆大学附属肿瘤医院	头颈肿瘤科病区	0243445003	雷道维	62	男	2019-12-7	5	5	5	5	5	5	5	5	5	5	4	4	4	4	4	4	4	4	4	4	4	5	5	5	5	5	4	4	4	4	4	4	4	4	4	5	5	5	5	5	5	5
160	重庆大学附属肿瘤医院	肺部肿瘤科病区	0264716001	雷长政	56	男	2019-12-8	5	5	5	5	5	5	5	5	5	5	5	5	5	5	4	4	4	4	4	4	4	4	2	5	5	5	5	5	5	5	5	5	5	5	5	5	5	5	4	4	4	4
161	重庆大学附属肿瘤医院	消化内科	0250245001	黎旭	36	男	2019-12-9	5	5	5	5	5	5	5	5	5	5	5	4	4	4	4	4	4	4	4	4	4	4	5	5	5	5	5	5	5	5	5	5	5	5	5	4	4	4	4	5	5	5
162	重庆大学附属肿瘤医院	胸腹部肿瘤科病区	0265991001	李安华	54	男	2019-12-3	5	5	5	5	5	5	5	5	5	5	5	5	5	5	5	5	5	5	5	5	5	5	5	5	5	5	5	5	4	4	4	4	4	4	4	4	4	4	4	4	4	4
163	重庆大学附属肿瘤医院	综合肿瘤放疗科病区	0259665001	李必桃	81	男	2019-12-4	5	5	5	4	4	4	4	4	4	4	4	4	4	4	5	5	5	5	5	5	5	5	5	5	5	5	5	5	5	4	4	4	4	4	4	4	4	4	4	5	5	5
164	重庆大学附属肿瘤医院	鼻咽肿瘤科病区	0263653002	李昌明	68	男	2019-12-5	5	5	5	5	5	5	5	5	5	5	5	5	5	5	5	5	5	5	4	4	4	4	4	4	4	4	4	4	4	4	4	4	4	4	4	4	4	4	4	4	4	4
165	重庆大学附属肿瘤医院	肺部肿瘤科病区	0257503004	李道明	46	男	2019-12-6	5	5	5	5	5	5	5	5	5	5	5	5	5	5	5	5	5	5	5	5	5	4	4	4	4	4	5	5	5	5	5	5	5	5	5	5	5	5	5	5	5	5
166	重庆大学附属肿瘤医院	胸腹部肿瘤科病区	0262760001	李德会	49	女	2019-12-7	5	5	5	5	5	5	5	5	5	5	4	4	4	4	4	4	4	4	4	4	4	4	4	4	4	4	4	4	4	4	4	4	4	4	4	4	4	4	4	4	4	4
167	重庆大学附属肿瘤医院	头颈肿瘤科病区	0265562001	李恩寿	66	男	2019-12-8	5	5	5	5	5	5	5	5	5	5	5	5	5	5	5	5	5	5	5	4	4	4	4	4	4	4	4	4	4	4	4	4	4	4	4	5	5	5	5	5	5	5
168	重庆大学附属肿瘤医院	头颈肿瘤科病区	0261234002	李冯军	40	男	2019-12-9	5	5	5	5	5	5	5	5	5	5	5	5	5	5	4	4	4	4	4	4	4	4	4	4	4	4	4	4	4	4	4	4	4	4	4	4	4	4	4	4	4	4
169	重庆大学附属肿瘤医院	肿瘤放疗科	0261234001	李冯军	40	男	2019-12-8	5	5	5	5	5	4	4	4	4	4	4	4	4	4	4	4	4	4	4	4	4	4	4	4	4	4	5	5	5	5	5	5	5	5	5	5	5	5	5	5	5	5
170	重庆大学附属肿瘤医院	胃肠外科	0248104001	李凤敏	52	女	2019-12-9	5	5	5	5	5	5	5	5	5	5	5	5	4	4	4	4	4	4	4	4	4	4	2	5	5	5	5	5	5	5	5	5	5	5	5	5	5	4	4	4	4	4
171	重庆大学附属肿瘤医院	胸外科	0254870001	李虹	51	女	2019-12-3	5	5	5	5	5	5	5	5	5	5	5	5	5	5	5	4	4	4	4	4	4	4	4	4	4	4	4	4	4	4	5	5	5	5	5	5	5	5	5	5	5	5
172	重庆大学附属肿瘤医院	肺部肿瘤放疗科病区	0261014001	李建军	49	男	2019-12-4	5	5	5	5	5	5	5	5	5	5	5	5	5	5	5	5	5	5	5	5	5	5	5	5	4	4	4	4	4	4	4	4	4	4	4	4	4	4	4	4	4	4
173	重庆大学附属肿瘤医院	综合肿瘤科病区	0229885002	李建涛	48	男	2019-12-5	5	5	5	5	5	4	4	5	5	5	4	4	4	5	5	5	4	4	4	5	5	5	4	4	4	5	5	5	5	5	5	5	5	5	5	5	5	5	5	5	5	5
174	重庆大学附属肿瘤医院	消化内科	0257986001	李开泽	56	男	2019-12-6	5	5	5	5	5	5	5	5	5	5	4	4	4	4	4	4	4	5	5	5	5	5	5	5	5	4	4	4	4	4	4	5	5	5	5	5	5	5	5	5	5	5
175	重庆大学附属肿瘤医院	肺部肿瘤科病区	0265656001	李可相	77	男	2019-12-7	5	5	5	5	5	5	5	5	5	5	5	5	5	5	5	5	4	4	4	4	4	4	1	5	5	5	5	5	5	5	5	5	5	5	5	5	5	4	4	4	4	4
176	重庆大学附属肿瘤医院	核医学科	0250747002	李林	42	男	2019-12-8	5	5	5	5	4	4	4	4	5	5	5	5	4	4	4	4	4	5	5	5	5	5	5	4	4	4	4	4	4	4	4	4	4	4	4	4	4	4	4	4	4	4
177	重庆大学附属肿瘤医院	核医学科	0255413001	李蒙	27	女	2019-12-9	5	5	5	5	4	4	4	4	4	4	4	4	4	5	5	5	5	5	5	5	5	5	5	5	5	5	5	5	5	5	5	5	5	5	5	5	5	5	4	4	4	4
178	重庆大学附属肿瘤医院	胸腹部肿瘤科病区	0263002001	李明	50	男	2019-12-3	5	5	5	5	5	5	5	5	5	5	5	5	5	5	5	5	5	5	4	4	4	4	4	4	4	4	4	4	4	4	4	4	4	4	4	4	4	4	4	4	4	4
179	重庆大学附属肿瘤医院	姑息治疗科	0258230003	李明	43	男	2019-12-4	5	5	5	5	5	5	5	5	5	4	4	4	4	4	4	4	4	4	4	4	4	4	4	4	4	4	5	5	5	5	5	5	5	5	5	5	5	5	5	5	5	5
180	重庆大学附属肿瘤医院	消化内科	0237430003	李明玉	53	女	2019-12-15	5	5	5	5	5	5	5	5	5	5	5	5	5	5	5	5	5	5	5	5	5	5	2	4	4	4	4	4	4	4	4	4	4	4	4	4	5	5	5	5	5	5
181	重庆大学附属肿瘤医院	核医学科	0253360002	李琼英	50	女	2019-12-16	5	5	5	4	4	4	4	4	4	4	4	4	4	5	5	5	5	5	5	5	5	5	5	5	5	5	4	4	4	4	4	4	4	4	4	4	4	4	4	4	4	4
182	重庆大学附属肿瘤医院	头颈外科	0253936002	李仁平	67	男	2019-12-7	4	4	4	4	4	4	4	4	4	4	4	4	5	5	5	5	5	5	5	5	5	5	5	5	4	4	4	4	4	4	4	4	4	4	4	4	4	4	4	4	4	5
183	重庆大学附属肿瘤医院	胸腹部肿瘤科病区	0263665001	李盛财	63	男	2019-12-8	5	5	5	5	5	5	5	5	5	5	5	5	5	5	5	5	5	5	5	5	5	5	5	5	5	5	4	4	4	4	4	4	4	4	4	4	4	4	4	4	4	4
184	重庆大学附属肿瘤医院	核医学科	0256317002	李维	39	女	2019-12-9	5	5	5	5	5	4	4	4	4	4	4	4	4	4	5	5	5	5	5	5	5	5	5	5	5	5	5	5	5	5	4	4	4	4	4	4	4	4	4	4	4	4
185	重庆大学附属肿瘤医院	核医学科	0255908001	李星翰	37	男	2019-12-3	5	5	5	5	5	5	5	5	5	5	5	5	5	5	5	5	5	5	4	4	4	4	4	4	4	4	4	4	4	4	4	4	4	4	4	4	4	4	4	4	4	5
186	重庆大学附属肿瘤医院	心血管呼吸内科	0264194001	李修容	67	女	2019-12-13	5	5	5	5	5	5	5	5	5	5	4	4	4	4	4	4	4	4	4	4	4	5	5	5	5	5	5	5	5	5	5	5	5	5	5	5	5	5	5	5	4	4
187	重庆大学附属肿瘤医院	消化肿瘤内科病区	0258200001	李学平	52	女	2019-12-9	5	5	5	5	5	5	5	5	5	5	5	4	4	4	4	4	4	5	5	5	5	5	5	5	4	4	4	4	4	4	4	4	4	5	5	5	5	5	5	5	5	5
188	重庆大学附属肿瘤医院	肿瘤内科2病区	0262139001	李英	45	女	2019-12-9	5	3	5	4	4	4	4	4	4	4	3	4	4	4	5	5	4	4	5	5	5	5	4	4	4	4	4	4	5	5	5	5	5	5	5	5	5	4	4	4	4	4
189	重庆大学附属肿瘤医院	胸腹部肿瘤科病区	0261079002	李永华	66	男	2019-12-9	5	5	5	5	5	5	5	5	5	5	5	5	5	5	5	5	5	5	5	5	5	5	5	5	5	5	5	4	4	4	4	4	4	4	4	4	4	4	4	4	4	4
190	重庆大学附属肿瘤医院	肿瘤内科1病区	0259222001	李泽伟	49	男	2019-12-9	5	3	4	4	4	4	4	4	4	4	3	5	5	5	5	5	5	4	4	5	5	5	4	4	4	4	5	5	5	5	5	4	4	4	4	4	4	4	5	5	5	5
191	重庆大学附属肿瘤医院	肿瘤放疗科	0255714001	李泽勋	46	男	2019-12-9	5	3	4	5	4	5	5	5	4	4	3	4	4	4	4	4	5	5	5	5	4	4	4	4	5	4	5	5	5	5	4	4	4	4	5	5	5	5	5	5	5	5
192	重庆大学附属肿瘤医院	肺部肿瘤放疗科病区	0253403002	李自发	54	男	2019-12-9	5	5	5	5	5	5	5	5	5	5	5	5	5	5	5	5	5	5	5	5	5	5	5	5	5	5	5	5	5	5	5	4	4	4	4	4	4	4	5	5	5	5
193	重庆大学附属肿瘤医院	核医学科	0260658001	梁丽	23	女	2019-12-9	5	5	5	5	5	5	5	5	5	5	5	5	5	5	5	5	5	5	4	4	4	4	4	4	5	5	5	5	5	5	5	5	5	5	5	5	5	5	5	5	5	5
194	重庆大学附属肿瘤医院	胸腹部肿瘤科病区	0264922001	梁尚文	76	男	2019-12-9	5	3	5	4	5	4	4	4	4	5	5	4	4	4	4	4	4	4	4	4	4	4	5	5	4	4	4	4	3	4	5	5	4	5	4	4	4	5	4	4	5	4
195	重庆大学附属肿瘤医院	头颈肿瘤科病区	0263092001	梁玉灿	70	男	2019-12-9	5	5	5	5	5	5	5	5	5	5	5	5	5	5	5	5	4	4	4	4	4	4	4	4	4	4	4	4	4	4	4	4	4	4	4	5	5	5	5	5	5	5
196	重庆大学附属肿瘤医院	姑息治疗科	0260865001	廖克金	65	男	2019-12-9	5	5	5	5	5	5	5	5	5	5	5	5	5	5	5	5	5	5	5	5	5	5	5	5	5	5	5	5	5	5	5	5	5	5	5	5	5	5	5	5	5	5
197	重庆大学附属肿瘤医院	胸外科	0238410002	廖英	52	女	2019-12-9	5	4	4	5	4	5	5	4	5	4	5	4	5	4	4	5	4	4	4	4	4	4	2	3	4	5	4	4	4	5	4	5	4	5	4	5	4	4	4	4	4	5
198	重庆大学附属肿瘤医院	内分泌肾病内科	0261432001	廖勇	57	男	2019-12-9	5	5	5	5	5	5	5	5	5	5	5	5	5	5	5	5	5	5	5	5	5	5	5	5	5	5	5	5	5	5	5	5	5	5	5	5	5	4	4	4	4	4
199	重庆大学附属肿瘤医院	头颈肿瘤科病区	0259837002	林蜀奎	43	女	2019-12-9	5	3	4	5	4	5	4	4	4	4	4	5	5	5	5	5	5	5	5	5	4	4	4	4	4	5	5	5	5	5	5	4	4	4	4	5	5	5	5	5	5	5
200	重庆大学附属肿瘤医院	胸腹部肿瘤科病区	0263998001	林志云	49	男	2019-12-9	5	5	5	5	5	5	5	5	5	5	5	5	5	5	5	5	5	5	5	5	5	5	5	5	5	5	5	5	5	5	5	5	5	5	5	5	5	5	5	5	5	5
201	重庆大学附属肿瘤医院	核医学科	0247802002	令狐绍友	36	男	2019-12-9	5	3	4	4	5	4	4	4	4	4	4	4	4	4	4	5	5	5	5	5	5	5	5	5	5	5	5	5	4	4	4	4	4	4	4	4	5	5	4	4	4	4
202	重庆大学附属肿瘤医院	综合肿瘤放疗科病区	0253712002	刘朝玉	57	女	2019-12-9	5	5	5	5	5	5	5	5	5	5	5	5	5	5	5	5	5	5	4	4	4	4	1	5	5	5	5	5	5	5	5	5	5	5	5	5	5	5	5	5	5	5
203	重庆大学附属肿瘤医院	肿瘤科(住院)	0261519003	刘春丽	42	女	2019-12-9	5	3	5	4	4	4	4	4	4	5	2	4	5	5	5	5	5	5	5	5	5	4	1	4	5	4	4	4	4	4	4	4	4	4	5	5	5	5	5	5	5	5
204	重庆大学附属肿瘤医院	肿瘤科(住院)	0262355001	刘代琼	74	女	2019-12-9	5	3	4	4	4	4	4	4	4	4	3	5	5	5	5	5	4	4	4	5	5	5	5	4	4	4	4	4	4	4	4	4	4	4	4	4	5	5	5	4	4	4
205	重庆大学附属肿瘤医院	核医学科	0254881001	刘德君	47	女	2019-12-9	5	5	5	5	5	5	5	5	5	5	5	5	4	4	4	4	4	4	4	4	4	5	5	5	5	5	5	5	5	5	5	5	5	5	5	5	5	4	4	4	4	4
206	重庆大学附属肿瘤医院	消化内科	0258022003	刘德英	56	女	2019-12-9	5	3	4	4	5	4	4	4	4	4	5	5	4	5	4	4	4	4	4	4	4	5	5	5	5	5	5	5	5	5	5	4	4	4	4	4	4	4	5	5	4	4
207	重庆大学附属肿瘤医院	肿瘤内科	0240882007	刘登富	70	男	2019-12-9	5	4	4	5	5	5	5	5	5	5	5	5	5	5	5	5	5	5	5	4	4	4	4	4	4	4	4	4	4	4	4	4	4	4	4	4	4	5	5	5	5	5
208	重庆大学附属肿瘤医院	消化肿瘤内科病区	0246116005	刘定文	56	男	2019-12-9	5	3	4	4	4	4	4	4	4	4	3	5	5	4	5	4	5	5	5	5	5	5	5	5	5	5	5	5	5	4	4	4	4	4	4	4	4	4	4	4	4	4
209	重庆大学附属肿瘤医院	头颈肿瘤科病区	0246818008	刘恩均	44	男	2019-12-9	5	3	4	4	4	5	5	5	5	5	3	4	4	5	4	4	5	4	5	5	5	5	5	5	5	5	5	5	5	5	5	4	4	4	4	4	4	4	5	5	5	5
210	重庆大学附属肿瘤医院	姑息治疗科	0232716011	刘飞	36	男	2019-12-9	5	5	5	5	5	5	5	5	4	4	4	4	4	4	4	4	4	4	4	4	4	4	4	4	5	5	5	5	5	5	4	4	4	4	5	5	5	5	5	5	5	5
211	重庆大学附属肿瘤医院	核医学科	0264502001	刘厚慧	40	女	2019-12-9	5	5	5	4	4	4	4	4	5	5	5	5	5	5	5	5	5	5	5	5	4	4	4	4	4	5	5	5	5	5	5	5	5	5	5	5	5	5	5	5	5	5
212	重庆大学附属肿瘤医院	肿瘤放疗科	0237132010	刘建中	64	男	2019-12-9	5	5	5	5	5	5	5	5	4	4	4	4	4	4	4	4	4	4	4	4	4	4	5	5	5	5	5	5	5	5	5	5	5	5	5	5	4	4	4	4	4	4
213	重庆大学附属肿瘤医院	综合肿瘤放疗科病区	0253379002	刘江华	55	男	2019-12-9	4	4	4	4	4	4	4	4	4	4	4	4	4	4	4	4	4	4	4	4	4	4	4	4	4	4	4	4	4	4	4	4	4	4	4	4	4	4	4	4	4	4
214	重庆大学附属肿瘤医院	肿瘤内科	0242717009	刘俊	37	男	2019-12-9	5	3	4	4	4	4	4	4	4	4	4	5	5	5	5	4	4	4	5	5	5	5	5	4	4	5	4	4	5	4	5	5	5	4	4	4	5	5	5	5	5	5
215	重庆大学附属肿瘤医院	头颈肿瘤科病区	0251816010	刘隆渔	39	女	2019-12-10	5	5	5	5	5	5	5	5	5	5	5	5	5	5	5	5	5	5	5	4	4	4	4	4	4	4	4	4	4	4	5	5	5	5	5	5	5	5	5	5	5	5
216	重庆大学附属肿瘤医院	肿瘤科(住院)	0240385007	刘庆华	68	男	2019-12-10	5	4	5	5	4	5	5	5	5	5	3	4	5	4	5	5	4	5	4	5	4	5	5	4	5	4	4	4	4	4	5	5	5	5	5	5	5	5	4	4	4	4
217	重庆大学附属肿瘤医院	肿瘤科(住院)	0263314002	刘三元	60	男	2019-12-10	5	5	5	5	5	5	5	5	5	5	5	5	5	5	5	5	5	5	5	5	5	5	5	5	5	5	5	4	4	4	4	4	4	4	4	4	4	4	4	4	4	4
218	重庆大学附属肿瘤医院	头颈肿瘤科病区	0245076006	刘天刚	57	男	2019-12-10	5	5	5	5	5	5	5	5	5	5	5	5	5	5	5	5	5	5	5	5	5	4	4	4	4	4	4	4	4	4	4	4	5	5	5	5	5	5	5	5	5	5
219	重庆大学附属肿瘤医院	肿瘤内科	0228078012	刘霞萍	62	女	2019-12-10	5	5	5	5	5	5	5	5	5	5	5	5	5	5	5	5	5	5	5	5	5	4	4	4	4	4	4	4	4	4	4	4	4	4	4	4	4	4	5	5	5	5
220	重庆大学附属肿瘤医院	核医学科	0257405001	刘小芳	41	女	2019-12-10	5	3	4	5	5	4	5	4	4	5	3	4	4	4	4	5	5	5	5	5	5	5	2	4	4	4	4	4	4	5	5	5	5	5	5	5	4	4	4	4	4	4
221	重庆大学附属肿瘤医院	核医学科	0254689002	刘孝勇	41	男	2019-12-10	5	5	5	5	5	5	5	5	5	5	5	5	5	5	5	5	5	5	5	4	4	4	4	4	4	5	5	5	5	5	4	4	4	4	5	5	4	4	4	4	4	4
222	重庆大学附属肿瘤医院	鼻咽肿瘤科病区	0261564002	刘心华	54	男	2019-12-10	5	3	4	5	5	5	5	4	4	5	2	4	4	4	4	4	4	5	5	5	5	5	4	4	5	5	4	4	5	5	5	5	4	5	5	4	4	4	4	4	4	4
223	重庆大学附属肿瘤医院	核医学科	0250907002	刘怡	38	女	2019-12-10	5	5	5	5	5	5	5	4	4	4	5	5	5	5	5	5	5	5	4	4	4	4	4	4	4	5	5	5	5	5	5	5	5	5	5	5	5	5	5	4	4	4
224	重庆大学附属肿瘤医院	内分泌肾病内科	0251185002	刘怡	44	女	2019-12-10	5	3	5	5	5	5	5	5	4	4	3	5	5	5	4	5	4	4	4	4	4	3	4	5	4	4	5	5	5	5	5	5	5	5	4	4	4	4	5	5	5	5
225	重庆大学附属肿瘤医院	核医学科	0263446001	刘易	38	男	2019-12-10	5	5	5	5	5	5	5	5	4	4	4	4	5	5	5	5	4	4	4	4	4	5	5	5	5	5	5	5	5	4	4	4	4	4	4	5	5	5	5	5	4	4
226	重庆大学附属肿瘤医院	核医学科	0248677002	刘媛	30	女	2019-12-10	5	3	5	4	5	4	4	4	4	4	5	4	5	5	4	5	5	5	5	5	5	5	5	5	5	4	4	4	5	5	4	4	4	4	4	4	4	4	4	4	4	4
227	重庆大学附属肿瘤医院	综合肿瘤放疗科病区	0263864001	刘远桐	70	男	2019-12-10	5	5	5	5	5	5	5	5	5	5	5	5	5	4	4	4	4	4	5	5	5	5	5	5	5	5	5	5	5	5	5	5	5	5	5	5	5	4	4	4	4	4
228	重庆大学附属肿瘤医院	胸腹部肿瘤科病区	0263272001	刘志明	84	男	2019-12-10	5	3	4	4	4	4	4	4	4	5	5	5	4	4	5	5	5	4	4	4	5	5	5	5	4	5	5	5	5	5	4	4	5	5	4	4	4	4	4	4	5	5
229	重庆大学附属肿瘤医院	头颈肿瘤科病区	0264721001	刘忠卫	62	男	2019-12-9	2	5	4	4	4	4	4	5	4	4	3	2	4	4	4	4	3	4	4	4	4	4	2	4	4	4	4	4	3	4	4	3	4	4	4	4	4	4	4	5	3	4
230	重庆大学附属肿瘤医院	肺部肿瘤科病区	0253901004	龙德全	56	男	2019-12-9	5	3	5	5	5	5	5	5	4	4	4	4	4	4	4	4	5	5	5	5	5	5	4	4	4	4	4	4	4	4	5	5	5	5	5	5	5	5	4	4	4	4
231	重庆大学附属肿瘤医院	核医学科	0247795003	龙公平	33	女	2019-12-9	5	5	5	5	5	5	5	5	5	4	4	4	4	4	4	4	4	4	4	5	5	5	5	5	5	5	5	5	5	5	5	5	5	5	5	5	5	5	5	5	5	5
232	重庆大学附属肿瘤医院	综合肿瘤科病区	0258093003	龙秀菊	39	女	2019-12-9	5	4	5	5	5	4	4	5	5	5	3	4	4	4	4	4	3	4	4	4	4	4	1	4	4	4	4	4	4	4	4	3	4	4	4	4	4	5	5	5	4	5
233	重庆大学附属肿瘤医院	消化内科	0257855003	鲁秀英	64	女	2019-12-9	5	3	4	5	4	5	4	4	5	5	5	5	5	5	5	5	5	4	4	4	4	5	2	4	4	5	5	5	5	5	5	5	5	5	5	5	5	5	5	5	4	4
234	重庆大学附属肿瘤医院	胸腹部肿瘤科病区	0264905001	陆明华	66	男	2019-12-9	5	3	4	5	5	5	5	5	5	5	5	5	5	5	5	5	5	5	4	4	4	4	3	4	5	5	5	5	5	5	5	5	5	5	5	5	5	5	5	4	4	4
235	重庆大学附属肿瘤医院	头颈肿瘤科病区	0263811001	路军贞	55	女	2019-12-9	5	3	4	4	4	4	4	4	4	4	2	5	4	5	5	5	5	5	5	5	5	5	2	4	5	5	5	5	5	5	5	5	4	4	4	5	5	5	5	5	5	5
236	重庆大学附属肿瘤医院	头颈肿瘤科病区	0256312007	栾福蓉	46	女	2019-12-9	5	4	5	4	4	4	4	4	5	4	3	4	5	4	4	4	4	4	4	4	4	4	4	4	4	5	5	4	4	4	4	5	5	5	5	5	5	5	5	5	5	5
237	重庆大学附属肿瘤医院	胸腹部肿瘤科病区	0264761001	罗大英	77	女	2019-12-9	5	3	4	5	4	5	4	5	5	4	2	4	5	4	5	4	5	4	5	4	5	4	1	5	4	5	5	5	5	5	5	5	5	5	4	4	4	4	4	4	4	4
238	重庆大学附属肿瘤医院	胸腹部肿瘤科病区	0241270012	罗富洪	67	男	2019-12-9	5	3	5	4	4	4	4	5	5	5	4	5	5	5	5	5	5	5	4	4	4	4	2	5	5	5	5	5	5	5	5	5	5	5	5	5	5	5	5	5	5	5
239	重庆大学附属肿瘤医院	鼻咽肿瘤科病区	0229412007	罗曙光	67	男	2019-12-9	5	3	5	4	4	4	4	4	4	4	4	4	4	4	4	4	4	4	4	4	4	4	4	4	5	5	5	5	5	5	5	5	5	5	5	5	5	4	4	4	4	4
240	重庆大学附属肿瘤医院	姑息治疗科	0247113002	罗太群	49	女	2019-12-9	5	2	4	5	4	5	4	5	4	5	2	5	5	4	4	4	4	4	4	4	4	4	3	4	5	5	5	5	5	5	5	5	5	5	5	4	4	4	4	4	4	5
241	重庆大学附属肿瘤医院	泌尿外科	0218532010	罗伟蓬	17	男	2019-12-9	5	3	4	4	4	4	4	4	4	4	4	4	4	4	4	5	5	5	5	4	4	4	2	4	4	4	5	5	5	5	5	5	5	5	4	4	4	4	4	4	5	5
242	重庆大学附属肿瘤医院	骨与软组织肿瘤科	0252088001	罗先富	62	男	2019-12-9	5	4	5	4	5	4	5	4	5	5	5	5	4	5	5	4	4	4	5	5	4	4	2	3	4	5	5	5	5	5	5	5	5	5	5	5	5	4	4	4	4	4
243	重庆大学附属肿瘤医院	肿瘤科(住院)	0259589001	罗秀英	60	女	2019-12-9	5	3	4	4	4	4	4	4	4	4	4	4	5	5	5	5	5	5	5	5	5	5	5	5	5	5	5	5	5	5	5	5	5	5	5	5	5	5	5	4	4	4
244	重庆大学附属肿瘤医院	卵巢肿瘤外科病区	0158977009	罗艳	43	女	2019-12-9	5	4	5	5	5	5	4	4	4	5	2	4	4	4	4	4	4	4	4	4	4	4	4	4	4	4	4	4	4	4	5	5	5	5	5	5	5	4	4	4	4	4
245	重庆大学附属肿瘤医院	鼻咽肿瘤科病区	0253730004	罗智	44	男	2019-12-9	5	4	5	5	5	5	5	5	5	5	4	5	5	5	5	5	5	5	5	5	5	5	3	5	5	5	5	4	4	4	4	3	4	5	4	4	4	4	4	4	4	4
246	重庆大学附属肿瘤医院	胸腹部肿瘤科病区	0250095004	吕伯兴	73	男	2019-12-9	5	3	4	4	4	5	4	5	4	5	4	5	5	5	5	5	5	5	5	5	5	4	4	4	5	5	5	5	5	5	5	5	5	5	5	5	5	5	5	5	5	5
247	重庆大学附属肿瘤医院	神经肿瘤科	0251114001	吕凤林	50	男	2019-12-9	5	3	4	5	5	5	4	4	4	4	5	5	4	4	4	4	4	4	4	4	4	5	5	5	5	5	5	5	5	4	4	4	4	4	4	4	4	5	5	5	5	5
248	重庆大学附属肿瘤医院	内一科	0173957002	吕桂兰	83	女	2019-12-9	5	4	5	4	5	4	5	4	5	5	5	4	4	4	5	5	4	4	4	4	5	5	3	4	5	4	5	5	5	5	5	5	5	5	5	5	5	5	5	5	5	5
249	重庆大学附属肿瘤医院	肺部肿瘤科病区	0264984001	吕军	56	男	2019-12-9	5	3	4	5	4	4	4	4	4	4	5	5	5	5	5	5	5	5	5	5	5	5	4	4	4	4	4	4	4	5	5	5	5	5	5	5	5	4	4	4	4	4
250	重庆大学附属肿瘤医院	综合肿瘤科病区	0263173001	吕孟珍	57	女	2019-12-9	5	3	4	4	4	4	4	4	4	4	4	5	5	5	5	5	5	5	5	4	4	4	4	4	4	4	4	5	5	5	5	5	5	5	4	4	4	4	4	4	4	4
251	重庆大学附属肿瘤医院	头颈肿瘤科病区	0262545002	吕文伍	54	男	2019-12-9	5	3	4	4	4	4	4	5	5	4	2	4	4	4	4	4	4	5	5	5	5	5	1	4	4	5	5	5	5	5	5	5	5	5	5	5	5	5	4	4	4	4
252	重庆大学附属肿瘤医院	肺部肿瘤科病区	0263316001	马成德	63	男	2019-12-9	5	4	5	4	4	4	4	4	4	4	5	5	5	5	5	5	5	5	5	5	5	5	5	4	4	4	4	4	4	4	4	4	3	5	5	5	5	5	5	5	5	5
253	重庆大学附属肿瘤医院	内一科	0258627002	马大林	77	女	2019-12-9	5	4	4	4	4	4	4	4	4	4	4	4	4	4	4	5	5	5	5	5	5	5	5	5	5	5	5	5	5	5	5	5	4	4	4	4	4	4	4	4	5	5
254	重庆大学附属肿瘤医院	核医学科	0257502001	马路	25	男	2019-12-9	5	3	5	5	5	4	4	4	4	5	5	5	5	5	4	4	4	4	4	4	5	5	5	5	4	4	4	4	4	4	4	4	4	4	3	5	5	4	4	4	4	5
255	重庆大学附属肿瘤医院	胸腹部肿瘤科病区	0262152002	马天云	60	男	2019-12-9	5	3	5	4	4	4	4	4	4	4	5	5	5	5	5	5	4	4	4	5	5	5	5	5	4	4	4	4	3	4	5	4	5	5	5	5	5	5	5	5	5	5
256	重庆大学附属肿瘤医院	肿瘤科(住院)	0258793003	马欣欣	38	女	2019-12-9	4	3	4	5	5	5	5	5	4	5	4	1	1	5	3	5	3	4	5	5	2	5	1	5	5	5	3	3	3	3	5	5	3	5	5	5	5	5	5	5	5	5
257	重庆大学附属肿瘤医院	肺部肿瘤科病区	0235748011	马远淑	53	女	2019-12-9	5	3	4	5	4	4	4	4	4	4	5	4	4	4	4	4	4	4	4	4	4	4	2	4	5	4	4	4	4	4	4	4	4	4	4	4	4	4	4	4	4	4
258	重庆大学附属肿瘤医院	核医学科	0246849004	毛小容	48	女	2019-12-9	5	3	4	4	5	4	5	4	5	5	2	4	4	4	4	4	4	4	4	5	5	4	4	3	4	5	5	5	5	5	5	5	5	5	5	5	5	5	5	5	5	5
259	重庆大学附属肿瘤医院	核医学科	0235662002	毛粤峡	49	女	2019-12-9	5	3	4	4	4	4	4	4	4	4	2	4	4	4	4	4	4	5	5	5	5	5	5	5	5	5	5	5	5	5	5	5	5	5	5	5	5	5	5	5	5	5
260	重庆大学附属肿瘤医院	核医学科	0245346002	梅秀章	42	女	2019-12-9	5	3	4	4	4	5	5	5	5	5	4	4	4	4	4	4	4	4	4	4	4	2	3	4	4	5	5	5	5	5	5	5	5	5	5	5	5	5	5	5	5	5
261	重庆大学附属肿瘤医院	核医学科	0262351001	梅秀章	42	女	2019-12-9	5	4	5	5	5	5	5	5	4	4	4	5	5	5	5	5	5	5	5	5	5	5	2	4	4	5	5	5	5	5	5	5	5	5	5	5	5	5	4	4	4	4
262	重庆大学附属肿瘤医院	鼻咽肿瘤科病区	0207975010	梅永成	56	男	2019-12-9	5	5	4	4	4	4	4	4	4	4	4	5	5	5	5	5	5	5	5	5	5	5	5	5	5	4	4	4	4	4	4	4	4	4	4	4	4	4	4	4	4	4
263	重庆大学附属肿瘤医院	血管与介入科	0252135001	孟素英	46	女	2019-12-9	5	4	5	5	5	5	5	5	4	4	4	4	4	4	4	4	4	5	5	5	5	4	4	4	4	4	4	4	4	4	4	4	4	4	4	4	4	4	4	5	5	5
264	重庆大学附属肿瘤医院	肺部肿瘤科病区	0245065006	孟佑得	47	男	2019-12-9	5	4	5	5	5	5	5	5	5	5	5	5	5	5	5	5	5	5	5	4	4	4	4	4	4	4	4	4	4	5	5	5	5	5	5	5	5	5	4	4	4	4
265	重庆大学附属肿瘤医院	消化肿瘤内科病区	0226241013	莫秋菊	37	女	2019-12-9	5	4	5	5	5	4	4	4	4	4	3	4	5	5	5	5	5	5	5	5	5	5	5	4	4	4	4	4	4	4	4	4	4	4	4	4	4	4	4	5	5	5
266	重庆大学附属肿瘤医院	内分泌肾病内科	0254747001	牟秀兰	78	女	2019-12-9	5	4	5	5	5	4	4	4	4	4	4	4	4	4	4	4	4	4	4	4	4	4	4	4	4	4	4	4	4	4	4	4	4	4	4	4	4	4	4	4	5	5
267	重庆大学附属肿瘤医院	胸腹部肿瘤科病区	0232806010	牟之平	54	男	2019-12-9	5	4	5	4	5	4	4	5	4	5	4	5	4	5	4	5	4	5	4	5	4	3	4	4	4	4	4	5	5	5	5	5	5	4	4	4	4	4	4	4	4	4
268	重庆大学附属肿瘤医院	肿瘤内科	0248365004	宁顺义	45	男	2019-12-9	5	4	5	4	5	5	4	5	4	4	3	4	5	5	5	5	5	5	5	5	5	5	5	5	5	5	4	4	4	4	4	4	4	4	4	4	4	4	4	4	4	4
269	重庆大学附属肿瘤医院	鼻咽肿瘤科病区	0259283003	宁中国	54	男	2019-12-9	5	4	5	4	4	4	4	4	4	4	2	4	4	4	4	5	5	5	5	5	5	5	5	5	5	4	4	4	4	4	4	4	4	4	4	4	4	4	4	4	4	4
270	重庆大学附属肿瘤医院	胸腹部肿瘤科病区	0262386001	潘光荣	60	男	2019-12-9	5	4	5	4	4	5	4	5	4	5	4	5	5	4	4	4	5	5	5	5	5	5	5	5	4	4	4	4	4	4	4	5	5	5	5	5	5	5	5	4	4	4
271	重庆大学附属肿瘤医院	消化内科	0195920013	庞贵祥	55	男	2019-12-9	5	4	5	4	4	5	5	5	5	5	3	4	4	4	4	4	4	4	4	4	4	4	4	4	4	4	5	5	5	5	5	5	5	5	5	5	5	5	5	5	5	5
272	重庆大学附属肿瘤医院	内分泌肾病内科	0261031001	庞一润	53	男	2019-12-9	5	3	4	4	5	4	5	5	5	5	5	5	5	5	5	5	5	5	5	5	4	4	4	4	4	4	4	5	5	5	5	5	5	5	5	4	4	4	4	4	4	4
273	重庆大学附属肿瘤医院	肿瘤内科	0255275003	裴皓	37	男	2019-12-9	5	4	5	4	5	5	5	4	4	4	5	5	5	5	5	5	5	5	5	5	5	5	5	5	4	4	4	4	4	4	4	3	3	4	4	4	3	4	4	4	4	4
274	重庆大学附属肿瘤医院	鼻咽肿瘤科病区	0261135003	彭蔼钦	69	男	2019-12-9	5	4	5	4	5	5	5	5	5	5	5	5	5	5	5	5	5	5	5	5	5	5	5	5	5	5	5	5	5	5	5	5	5	4	4	4	4	4	4	4	4	4
275	重庆大学附属肿瘤医院	心血管呼吸内科	0255861001	彭承碧	72	女	2019-12-9	5	4	5	5	5	5	5	5	5	5	5	5	5	5	5	5	5	5	5	5	5	5	5	5	5	5	5	5	5	5	5	5	5	5	5	5	5	5	5	5	5	5
276	重庆大学附属肿瘤医院	肿瘤放疗科	0225666009	彭华兵	46	男	2019-12-9	4	5	4	5	4	5	5	5	5	5	4	4	4	4	4	4	4	4	4	4	4	5	2	4	4	4	4	4	4	4	5	5	5	5	5	5	5	5	5	5	5	5
277	重庆大学附属肿瘤医院	核医学科	0263936001	彭举	47	男	2019-12-9	5	4	5	4	4	4	4	4	4	4	3	4	4	4	4	4	4	4	4	4	4	4	5	5	5	5	5	5	5	5	5	5	5	5	5	5	5	5	5	5	5	5
278	重庆大学附属肿瘤医院	肺部肿瘤科病区	0264402002	彭开礼	56	男	2019-12-9	5	5	5	5	5	5	5	5	5	5	5	5	5	5	5	5	5	5	5	5	5	5	5	5	5	5	5	5	5	5	5	5	5	5	5	5	5	5	5	5	5	5
279	重庆大学附属肿瘤医院	核医学科	0251866002	彭少华	34	女	2019-12-9	4	5	5	5	5	5	5	5	5	5	5	5	5	5	4	4	4	4	4	4	4	4	4	4	4	4	4	4	4	4	4	4	4	4	4	4	4	4	4	4	4	4
280	重庆大学附属肿瘤医院	妇瘤科	0253607001	彭世淑	44	女	2019-12-9	5	5	5	5	5	5	5	5	5	5	4	5	5	5	5	5	5	5	5	5	5	5	5	5	4	4	4	4	5	5	5	5	4	4	4	4	4	4	4	4	4	4
281	重庆大学附属肿瘤医院	心血管呼吸内科	0175543018	蒲金惠	87	女	2019-12-9	5	4	5	5	5	5	5	5	5	5	5	4	4	4	4	4	4	4	4	4	4	4	4	4	4	4	4	4	4	4	5	5	4	4	4	4	4	5	5	5	5	5
282	重庆大学附属肿瘤医院	头颈肿瘤科病区	0253920008	谯春华	42	女	2019-12-9	5	1	5	5	5	5	5	5	5	5	5	5	5	5	5	5	5	5	5	5	4	5	1	5	5	5	5	5	5	5	5	5	5	5	5	5	5	5	5	5	5	5
283	重庆大学附属肿瘤医院	肿瘤内科	0251159001	秦成	55	男	2019-12-9	5	5	5	4	5	4	5	5	5	5	1	5	5	5	5	5	5	5	5	5	4	5	1	5	5	5	1	4	4	5	5	4	4	4	4	4	5	5	5	5	5	5
284	重庆大学附属肿瘤医院	肿瘤内科	0254766001	秦国波	44	男	2019-12-9	5	5	5	5	5	5	5	5	5	5	5	5	5	5	5	5	5	5	5	5	5	5	5	5	5	5	5	5	5	5	5	5	5	5	5	5	5	5	5	5	5	5
285	重庆大学附属肿瘤医院	消化肿瘤内科病区	0262591001	秦建华	50	女	2019-12-9	5	5	5	5	5	5	5	5	5	5	5	5	5	5	5	5	5	5	5	5	5	5	5	5	5	5	5	5	5	5	5	5	5	4	5	5	4	5	5	5	5	5
286	重庆大学附属肿瘤医院	核医学科	0248432003	秦琼	26	女	2019-12-9	5	5	5	5	5	5	5	5	5	5	5	5	5	5	5	5	5	5	5	5	5	5	5	5	5	5	5	5	5	5	5	5	5	5	5	5	5	5	5	5	5	5
287	重庆大学附属肿瘤医院	核医学科	0246017003	秦胜	44	女	2019-12-10	5	5	5	5	5	5	5	5	5	5	1	5	5	5	5	5	5	5	5	5	5	5	1	5	5	5	5	5	5	5	5	5	5	5	5	5	5	5	5	4	5	5
288	重庆大学附属肿瘤医院	头颈肿瘤科病区	0265057001	秦玉祥	33	男	2019-12-10	5	5	5	5	5	5	5	5	5	5	5	5	5	5	5	5	5	5	5	5	5	5	5	5	5	5	5	5	5	5	5	5	5	5	5	5	5	5	5	5	5	5
289	重庆大学附属肿瘤医院	肿瘤放疗科	0245517002	秦云江	51	男	2019-12-10	5	5	5	5	5	5	5	5	5	5	5	5	5	5	5	5	5	5	5	5	5	5	5	5	5	5	5	5	5	5	5	5	5	5	5	5	5	5	5	5	5	5
290	重庆大学附属肿瘤医院	甲状腺肿瘤外科病区	0257132001	屈凤英	49	女	2019-12-10	5	5	5	5	5	5	5	5	5	5	5	5	5	5	5	5	5	5	5	5	5	5	5	5	5	5	5	5	5	5	5	5	5	5	5	5	5	5	5	5	5	5
291	重庆大学附属肿瘤医院	核医学科	0248590002	冉兰	51	女	2019-12-10	5	5	5	5	5	5	5	5	5	5	5	5	5	5	5	5	5	5	5	5	5	5	5	5	5	5	5	5	5	5	5	5	5	5	5	5	5	5	5	5	5	5
292	重庆大学附属肿瘤医院	鼻咽肿瘤科病区	0258985003	任德彪	50	男	2019-12-10	5	5	5	5	5	5	5	5	5	5	1	4	5	5	5	5	5	5	5	5	5	5	5	5	5	5	1	5	5	5	5	5	5	5	5	5	5	5	5	5	5	5
293	重庆大学附属肿瘤医院	鼻咽肿瘤科病区	0247886007	任君前	48	男	2019-12-10	5	5	5	5	5	5	5	5	5	5	1	4	5	5	5	5	5	5	5	5	5	5	5	5	5	5	1	5	5	5	5	5	5	5	5	5	5	5	5	5	5	5
294	重庆大学附属肿瘤医院	消化肿瘤内科病区	0225430014	任顺荣	69	男	2019-12-10	5	5	5	5	5	5	5	5	5	5	5	5	5	5	5	5	5	5	5	5	5	5	5	5	5	5	5	5	5	5	5	5	5	5	5	5	5	5	5	5	5	5
295	重庆大学附属肿瘤医院	缓和医疗科	0231884012	任学全	56	男	2019-12-10	5	5	5	5	5	5	5	5	5	5	1	2	5	5	5	5	5	5	5	5	5	5	5	5	5	5	5	5	5	5	5	5	5	4	5	5	4	5	5	5	5	5
296	重庆大学附属肿瘤医院	血液肿瘤科	0249343002	任佑鸿	17	男	2019-12-10	5	5	5	5	5	5	5	5	5	5	1	2	5	5	5	5	5	5	5	5	5	5	5	5	5	5	5	5	5	5	5	5	5	4	5	5	4	5	5	5	5	5
297	重庆大学附属肿瘤医院	胃肠外科	0253463001	荣修贵	45	男	2019-12-10	5	5	5	5	5	5	5	5	5	5	5	5	5	5	5	5	5	5	5	5	5	5	5	5	5	5	5	5	5	5	5	5	5	5	5	5	5	5	5	5	5	5
298	重庆大学附属肿瘤医院	核医学科	0244114003	阮文静	29	女	2019-12-10	5	5	5	5	5	5	5	5	5	5	1	5	5	5	5	5	5	5	5	5	5	5	5	5	5	5	5	5	5	5	5	5	5	5	5	5	5	5	5	5	5	5
299	重庆大学附属肿瘤医院	神经肿瘤科	0258518001	申尚芬	44	女	2019-12-10	5	5	5	5	5	5	5	5	5	5	1	5	5	5	5	5	5	5	5	5	5	5	5	5	5	5	5	5	5	5	5	5	5	5	5	5	5	5	5	5	5	5
300	重庆大学附属肿瘤医院	肿瘤内科	0231174005	沈成希	53	男	2019-12-17	5	5	5	5	5	5	5	5	5	5	5	5	5	5	5	5	5	5	5	5	5	5	5	5	5	5	5	5	5	5	5	5	5	5	5	5	5	5	5	5	5	5
301	重庆大学附属肿瘤医院	消化内科	0253732001	盛廷春	47	男	2019-12-17	5	5	5	5	5	5	5	5	5	5	5	5	5	5	5	5	5	5	5	5	5	5	5	5	5	5	5	5	5	5	5	5	5	5	5	5	5	5	5	5	5	5
302	重庆大学附属肿瘤医院	神经肿瘤科	0241837004	石思英	56	女	2019-12-17	5	5	5	5	5	5	5	5	5	5	5	5	5	5	5	5	5	5	5	5	5	5	5	5	5	5	5	5	5	5	5	5	5	5	5	5	5	5	5	5	5	5
303	重庆大学附属肿瘤医院	肿瘤内科	0250523001	宋辉	33	男	2019-12-17	5	5	5	5	5	5	5	5	5	5	5	5	5	5	5	5	5	5	5	5	5	5	5	5	5	5	5	5	5	5	5	5	5	5	5	5	5	5	5	5	5	5
304	重庆大学附属肿瘤医院	肺部肿瘤科病区	0257922002	宋建国	62	男	2019-12-17	5	5	5	5	5	5	5	5	5	5	1	1	5	5	5	5	5	5	5	5	5	5	5	5	5	5	5	5	5	5	5	5	5	4	5	5	5	5	5	5	5	5
305	重庆大学附属肿瘤医院	妇科肿瘤中心4病区	0238270010	宋秋燕	27	女	2019-12-17	5	5	5	5	5	5	5	5	5	5	1	1	5	5	5	5	5	5	5	5	5	5	5	5	5	5	5	5	5	5	5	5	5	5	5	5	4	5	5	5	5	5
306	重庆大学附属肿瘤医院	综合肿瘤科病区	0252055002	宋天树	66	男	2019-12-17	5	5	5	5	5	5	5	5	4	5	5	4	5	4	5	5	5	5	5	5	5	5	1	5	5	5	5	5	5	5	5	5	5	4	5	5	5	5	5	4	5	5
307	重庆大学附属肿瘤医院	肿瘤放疗科	0250252003	苏丽娟	35	女	2019-12-17	5	5	5	5	5	5	5	5	5	5	2	5	5	4	5	5	5	5	5	5	5	5	5	5	5	5	5	5	5	5	5	5	5	5	5	5	5	5	5	5	5	5
308	重庆大学附属肿瘤医院	头颈肿瘤科病区	0264982001	苏万秀	63	女	2019-12-17	5	5	5	5	5	5	5	5	5	5	1	5	5	5	5	5	5	5	5	5	5	5	5	5	5	5	5	5	5	5	5	5	5	5	5	5	4	5	5	4	5	5
309	重庆大学附属肿瘤医院	消化肿瘤内科病区	0221137007	孙家碧	64	女	2019-12-17	5	5	5	5	5	5	5	5	5	5	5	5	5	5	5	5	5	5	5	5	5	5	5	5	5	5	5	5	5	5	5	5	5	5	5	5	5	5	5	5	5	5
310	重庆大学附属肿瘤医院	核医学科	0255948002	孙丽娜	27	女	2019-12-17	5	5	5	5	5	5	5	5	5	5	1	5	5	4	5	5	5	5	5	5	5	5	1	5	5	5	5	5	5	5	5	5	5	4	5	5	4	4	5	4	5	5
311	重庆大学附属肿瘤医院	乳腺肿瘤外科2病区	0261297003	孙玉芳	60	女	2019-12-17	5	5	3	5	4	5	5	5	5	5	1	5	5	4	5	5	5	5	5	5	5	5	1	5	5	4	5	5	5	5	5	5	5	4	5	5	4	4	5	4	5	5
312	重庆大学附属肿瘤医院	胸腹部肿瘤科病区	0246382005	孙正祥	65	男	2019-12-17	5	5	5	5	5	5	5	5	5	5	5	5	5	5	5	5	5	5	5	5	5	5	5	5	5	5	5	5	5	5	5	5	5	5	5	5	5	5	5	5	5	5
313	重庆大学附属肿瘤医院	肺部肿瘤科病区	0262945001	谭宁田	79	男	2019-12-17	5	5	3	5	4	5	5	5	4	5	1	1	5	4	5	5	5	5	5	5	5	5	1	5	5	4	5	5	5	5	5	5	5	4	5	5	4	4	5	4	5	5
314	重庆大学附属肿瘤医院	肺部肿瘤科病区	0263886001	谭平	56	男	2019-12-17	5	5	5	5	5	5	5	5	5	5	5	4	5	4	5	5	5	5	5	5	5	5	5	4	5	5	5	5	5	5	5	5	5	5	5	5	5	5	5	4	5	5
315	重庆大学附属肿瘤医院	鼻咽肿瘤科病区	0259136004	谭涛	42	男	2019-12-17	5	5	4	5	4	5	5	5	4	5	1	5	5	4	5	5	5	5	5	5	5	5	1	5	5	4	4	5	5	5	5	5	5	4	5	5	4	4	5	4	5	5
316	重庆大学附属肿瘤医院	肿瘤内科	0234333009	谭修建	28	男	2019-12-17	5	5	3	4	4	5	5	5	4	5	1	1	5	4	5	5	5	5	5	5	5	5	1	5	5	4	4	5	5	5	5	5	5	4	5	5	4	4	5	4	5	5
317	重庆大学附属肿瘤医院	肺部肿瘤科病区	0265841001	谭修培	60	男	2019-12-17	5	5	5	5	5	5	5	5	4	4	5	5	5	4	5	5	5	5	5	5	5	5	5	5	5	4	5	5	5	5	5	5	5	5	5	5	4	5	5	5	5	5
318	重庆大学附属肿瘤医院	妇瘤科	0251678001	谭致泸	46	女	2019-12-17	5	5	4	5	4	5	5	5	5	5	1	1	5	4	5	5	5	5	5	5	5	5	1	5	5	4	5	5	5	5	5	5	5	4	5	5	4	4	4	3	4	4
319	重庆大学附属肿瘤医院	综合肿瘤科病区	0265331001	唐博文	7	男	2019-12-17	5	4	5	5	4	5	5	5	5	5	1	1	5	5	3	5	4	5	5	5	5	5	2	4	4	5	3	5	5	5	5	4	5	5	5	5	2	5	5	4	4	5
320	重庆大学附属肿瘤医院	核医学科	0256970001	唐崇金	37	女	2019-12-17	5	5	5	5	5	5	5	5	5	5	1	5	5	4	5	5	5	5	5	5	5	5	1	5	5	5	5	5	5	4	4	4	5	5	4	5	4	5	5	5	5	5
321	重庆大学附属肿瘤医院	泌尿外科	277001	唐定秀	56	女	2019-12-17	5	5	3	5	5	5	5	5	5	5	1	5	5	5	5	5	5	5	5	5	5	5	5	4	5	5	5	5	5	5	5	5	5	5	5	5	5	5	5	4	5	4
322	重庆大学附属肿瘤医院	鼻咽肿瘤科病区	0264842001	唐洪志	68	男	2019-12-17	5	5	5	5	5	5	5	5	4	5	1	5	4	5	3	4	5	5	5	5	5	4	1	3	5	5	3	3	5	4	4	5	4	5	5	5	3	5	3	5	3	5
323	重庆大学附属肿瘤医院	姑息治疗科	0250694008	唐继万	72	男	2019-12-17	5	5	5	5	5	5	5	4	5	5	1	4	5	5	4	5	5	5	5	5	5	5	1	5	5	5	5	5	4	5	5	5	5	5	5	5	2	5	4	5	5	5
324	重庆大学附属肿瘤医院	姑息治疗科	0252587003	唐剑昭	26	男	2019-12-17	5	5	5	5	5	5	5	5	5	5	1	5	5	5	5	5	4	5	4	5	4	5	1	5	5	5	5	5	5	4	5	5	5	5	4	5	5	5	5	5	4	5
325	重庆大学附属肿瘤医院	内分泌肾病内科	0250884001	唐利	34	女	2019-12-17	5	5	5	5	5	5	5	5	5	5	1	5	5	5	5	5	5	5	5	5	5	5	1	5	5	5	5	5	5	5	5	5	5	5	5	5	5	5	5	5	5	5
326	重庆大学附属肿瘤医院	消化内科	0153172028	唐青	48	女	2019-12-12	5	5	5	5	5	5	5	5	5	5	1	5	5	5	5	5	5	5	5	5	5	5	1	5	5	5	5	5	5	5	5	5	5	5	5	5	5	4	5	5	5	5
327	重庆大学附属肿瘤医院	内分泌肾病内科	0251547001	唐群芳	53	女	2019-12-12	5	5	5	5	5	4	5	5	5	5	1	5	5	5	5	5	5	5	5	5	5	5	5	5	5	5	5	5	5	5	5	5	5	5	5	5	4	5	5	5	5	5
328	重庆大学附属肿瘤医院	核医学科	0251419002	唐善琼	48	女	2019-12-12	5	5	5	5	5	5	5	5	5	5	1	5	5	5	5	5	5	5	5	5	5	5	5	5	5	5	5	5	5	5	5	5	3	5	5	5	5	5	5	5	5	5
329	重庆大学附属肿瘤医院	肿瘤内科	0239283005	唐世俊	62	男	2019-12-12	5	5	5	5	5	5	5	5	5	5	1	5	5	4	5	5	5	5	5	5	5	5	1	5	5	5	5	5	5	5	5	5	5	5	5	5	5	5	5	5	5	5
330	重庆大学附属肿瘤医院	神经肿瘤科	0260753001	唐苏南	50	女	2019-12-12	5	5	5	5	5	5	5	5	5	5	1	5	5	4	5	5	5	5	5	5	5	5	1	5	5	4	5	4	5	5	5	5	5	5	5	5	4	5	5	4	5	5
331	重庆大学附属肿瘤医院	综合肿瘤科病区	0265576001	唐志荣	49	男	2019-12-12	5	5	5	5	5	5	5	5	5	5	1	5	5	5	5	5	5	5	5	5	5	5	1	5	5	4	4	5	5	5	5	5	5	4	5	5	5	4	5	4	5	5
332	重庆大学附属肿瘤医院	肿瘤放疗科	0227228004	唐自利	54	女	2019-12-12	5	5	5	5	5	5	5	5	5	5	1	5	5	5	5	5	5	5	5	5	5	5	1	5	5	4	4	5	5	5	5	5	5	4	5	5	4	4	5	4	5	5
333	重庆大学附属肿瘤医院	核医学科	0256733002	唐宗英	48	女	2019-12-12	5	5	3	4	4	5	5	5	5	5	1	5	5	4	5	5	5	5	5	5	5	5	1	5	5	5	5	5	5	5	5	5	5	4	5	5	4	4	5	4	5	5
334	重庆大学附属肿瘤医院	胸腹部肿瘤科病区	0235711003	陶其平	67	女	2019-12-12	5	5	5	5	5	5	5	5	5	5	1	5	5	4	5	5	5	5	5	5	5	5	1	5	5	5	5	5	5	5	5	5	5	5	5	5	4	4	5	4	5	5
335	重庆大学附属肿瘤医院	胸腹部肿瘤科病区	0248638012	陶燕	27	女	2019-12-12	5	5	5	5	5	5	5	5	5	5	5	5	5	5	5	5	5	5	5	5	5	5	5	5	5	4	5	5	5	5	5	5	5	4	5	5	4	5	5	4	5	5
336	重庆大学附属肿瘤医院	核医学科	0248913001	田其素	64	女	2019-12-12	5	5	5	5	5	5	5	5	5	5	1	5	5	4	5	5	5	5	5	5	5	5	1	5	5	5	5	5	5	5	4	5	4	5	4	5	5	5	5	5	4	5
337	重庆大学附属肿瘤医院	肺部肿瘤科病区	0256057005	田树和	70	男	2019-12-12	5	5	5	5	4	5	5	5	5	5	1	5	5	5	5	5	5	5	5	5	5	5	1	5	5	5	5	5	5	5	5	5	5	5	5	5	5	5	5	5	5	5
338	重庆大学附属肿瘤医院	肿瘤科(住院)	0262327001	田中智	67	女	2019-12-12	5	5	5	5	5	5	5	5	5	5	1	5	5	4	5	5	5	5	5	5	5	5	1	5	5	4	5	5	5	5	5	5	5	5	5	5	5	5	5	5	5	5
339	重庆大学附属肿瘤医院	肿瘤放疗科	0212971002	涂秀兰	61	女	2019-12-12	5	5	5	5	5	5	5	5	5	5	1	5	5	5	5	5	5	5	5	5	5	5	1	5	5	5	5	5	5	5	5	5	5	5	5	5	5	5	5	5	5	5
340	重庆大学附属肿瘤医院	鼻咽肿瘤科病区	0265586001	庹新明	46	男	2019-12-12	5	4	5	5	5	5	5	5	5	5	1	5	4	5	5	5	5	5	5	5	5	5	1	5	5	5	5	5	5	5	5	5	5	5	5	5	5	5	4	3	4	5
341	重庆大学附属肿瘤医院	肿瘤内科	0245042003	汪洪英	48	女	2019-12-12	5	5	5	5	5	5	5	5	5	5	1	5	5	5	5	5	5	5	5	5	5	5	1	5	5	5	5	5	5	5	5	5	5	5	5	5	5	5	5	5	5	5
342	重庆大学附属肿瘤医院	核医学科	0251052003	王才南	56	女	2019-12-12	5	5	5	5	5	5	5	5	5	5	1	5	5	5	5	5	5	5	5	5	5	5	1	5	5	5	5	5	5	5	5	5	5	5	5	5	5	5	5	5	5	5
343	重庆大学附属肿瘤医院	胸腹部肿瘤科病区	0251103003	王昌荣	62	男	2019-12-12	5	5	5	5	5	5	5	5	5	5	1	5	5	5	5	5	5	5	5	5	5	5	1	5	5	5	5	5	5	5	5	5	5	5	5	5	5	5	5	4	5	5
344	重庆大学附属肿瘤医院	肺部肿瘤科病区	0241624009	王朝云	66	男	2019-12-12	5	5	5	5	5	5	5	5	5	5	1	5	5	5	5	5	5	5	5	5	5	5	1	5	5	5	5	5	5	5	5	5	5	5	5	5	5	5	5	5	5	5
345	重庆大学附属肿瘤医院	核医学科	0262368001	王凤军	48	女	2019-12-12	5	3	4	4	3	4	4	4	4	4	3	3	5	4	4	4	4	4	4	4	4	4	4	4	4	4	4	4	4	4	4	4	4	4	4	4	3	4	4	4	4	4
346	重庆大学附属肿瘤医院	头颈肿瘤科病区	0265493001	王广玉	83	女	2019-12-12	5	4	5	5	4	5	5	5	4	4	5	4	4	4	5	5	5	5	5	5	5	5	5	4	5	4	5	5	5	5	5	5	5	4	5	5	4	4	4	4	5	5
347	重庆大学附属肿瘤医院	肝胆胰肿瘤科	0260432001	王宏图	60	男	2019-12-12	5	5	3	5	4	5	5	5	4	4	5	4	4	4	5	5	5	4	5	5	5	5	5	4	5	5	4	5	5	5	5	5	5	4	5	5	4	4	4	3	4	4
348	重庆大学附属肿瘤医院	核医学科	0251478002	王利	29	女	2019-12-12	4	4	2	3	4	5	5	5	4	4	4	4	4	3	4	4	4	4	5	4	4	4	5	4	5	4	4	4	4	4	5	5	5	4	5	5	4	4	4	3	4	4
349	重庆大学附属肿瘤医院	乳腺肿瘤外科2病区	0257542002	王琳	50	女	2019-12-12	5	5	3	4	3	5	5	5	4	4	5	5	4	4	5	5	5	5	5	5	5	5	5	4	5	4	4	4	4	5	5	5	5	4	5	5	4	4	4	4	5	5
350	重庆大学附属肿瘤医院	鼻咽肿瘤科病区	0260928003	王玲	54	男	2019-12-12	5	5	3	5	4	4	4	3	3	3	5	4	4	4	4	4	4	5	4	4	5	4	4	4	5	3	4	4	5	4	4	5	4	5	5	4	5	3	5	3	5	4
351	重庆大学附属肿瘤医院	消化内科	0248515001	王孟阳	18	男	2019-12-12	4	4	2	5	4	4	5	5	4	4	5	4	4	4	4	4	4	4	4	4	4	4	5	4	5	4	4	4	4	4	5	5	5	4	5	5	4	4	4	3	4	4
352	重庆大学附属肿瘤医院	肺部肿瘤科病区	0257230004	王明忠	56	男	2019-12-12	4	4	2	5	4	5	5	5	4	4	5	4	3	2	4	5	4	5	4	4	4	4	5	4	5	5	4	4	4	4	5	5	5	4	5	5	4	4	4	3	4	4
353	重庆大学附属肿瘤医院	肿瘤内科	0262090001	王荣珍	55	女	2019-12-12	4	4	4	5	4	4	5	5	4	2	4	4	4	4	4	4	4	5	4	5	4	5	4	4	4	5	4	4	5	4	4	5	4	5	4	5	3	5	3	4	4	4
354	重庆大学附属肿瘤医院	综合肿瘤科病区	0265901001	王润洁	25	女	2019-12-12	4	4	3	5	4	4	5	5	5	5	5	4	3	4	5	5	4	4	4	4	5	4	5	4	4	4	4	5	4	4	5	5	4	4	5	5	4	4	4	3	4	5
355	重庆大学附属肿瘤医院	内二科	0255683001	王希珍	61	女	2019-12-12	4	4	4	5	4	4	4	5	4	4	5	4	4	3	4	4	5	4	5	4	5	1	5	1	2	4	4	5	5	2	2	5	4	5	5	5	4	4	5	4	5	4
356	重庆大学附属肿瘤医院	核医学科	0253210002	王显均	51	女	2019-12-13	5	5	3	4	4	4	5	5	4	4	5	4	4	3	5	5	5	5	5	4	5	4	4	3	4	4	4	4	5	5	5	4	4	4	5	5	4	4	5	4	5	5
357	重庆大学附属肿瘤医院	肺部肿瘤科病区	0262175001	王祥	53	男	2019-12-13	5	5	3	4	4	4	5	5	5	4	5	5	4	3	5	5	5	5	5	4	5	5	5	4	5	4	4	5	4	5	5	5	5	4	5	5	5	5	5	4	5	5
358	重庆大学附属肿瘤医院	鼻咽肿瘤科病区	0259584003	王心慧	56	男	2019-12-13	3	4	3	3	3	5	5	5	5	4	4	4	5	4	5	4	4	5	4	5	5	4	5	5	4	4	5	4	5	5	5	5	4	4	5	4	2	4	5	2	4	5
359	重庆大学附属肿瘤医院	头颈肿瘤科病区	0238362011	王星玉	59	女	2019-12-13	4	5	3	4	4	5	5	5	4	4	5	4	4	3	4	4	4	4	4	4	4	4	5	4	5	4	4	4	4	4	5	5	5	4	5	5	4	4	4	3	4	4
360	重庆大学附属肿瘤医院	子宫颈肿瘤外科病区	0259032001	王秀兰	53	女	2019-12-13	4	4	3	3	4	5	5	5	4	4	5	4	4	3	4	5	5	5	5	5	5	5	5	4	5	4	4	5	4	4	5	5	5	4	5	5	4	4	5	4	5	5
361	重庆大学附属肿瘤医院	核医学科	0193261004	王艳	42	女	2019-12-13	4	5	2	5	4	5	5	5	5	4	5	4	4	2	2	5	4	2	5	2	5	2	5	4	4	4	2	2	2	4	4	4	4	1	5	4	4	4	4	4	4	4
362	重庆大学附属肿瘤医院	妇科肿瘤中心2病区	0260926001	魏青容	50	女	2019-12-13	5	5	3	4	4	5	5	5	4	4	5	4	4	4	5	5	5	5	4	4	4	5	5	4	5	5	4	5	4	5	5	5	5	4	5	5	4	4	4	4	5	5
363	重庆大学附属肿瘤医院	消化内科	0242868006	文华印	49	男	2019-12-13	4	4	4	5	4	5	5	5	4	4	1	5	5	4	5	5	5	5	5	5	5	4	5	4	5	4	4	4	4	4	5	5	5	4	4	5	4	4	4	3	4	5
364	重庆大学附属肿瘤医院	综合肿瘤科病区	0262999001	文思婕	21	女	2019-12-13	4	5	2	4	4	5	5	4	4	4	2	4	4	4	4	4	4	4	5	5	5	5	1	1	1	1	2	2	2	2	4	5	4	3	4	4	2	5	2	2	5	5
365	重庆大学附属肿瘤医院	综合肿瘤放疗科病区	0260321001	文治清	54	男	2019-12-13	5	1	5	5	5	5	5	5	5	1	5	1	5	5	5	5	5	5	5	5	5	5	1	5	1	5	5	5	5	5	5	2	5	5	5	5	4	5	5	5	5	5
366	重庆大学附属肿瘤医院	肿瘤科(住院)	0262542002	巫各碧	53	女	2019-12-13	5	1	5	5	5	5	5	5	5	5	5	1	5	5	5	5	5	5	5	5	5	5	1	5	1	5	5	5	5	5	1	4	1	5	5	5	4	5	5	5	5	5
367	重庆大学附属肿瘤医院	心血管呼吸内科	0259124001	吴楚莹	18	女	2019-12-13	5	1	1	5	5	5	5	5	5	5	2	5	5	5	5	5	5	5	5	5	4	4	1	4	2	4	4	4	4	4	3	4	5	5	5	5	4	4	5	5	4	4
368	重庆大学附属肿瘤医院	核医学科	0249239002	吴飞	28	女	2019-12-13	5	4	4	5	5	4	4	4	4	4	1	4	4	5	4	4	3	4	4	4	4	5	2	5	5	5	5	5	5	5	5	5	5	4	5	5	4	5	5	4	5	5
369	重庆大学附属肿瘤医院	胸腹部肿瘤科病区	0247814005	吴洪渝	70	男	2019-12-13	4	4	4	4	5	3	3	3	4	4	4	4	4	4	4	4	4	4	4	1	4	4	1	4	4	4	4	4	4	4	2	5	4	5	5	5	5	5	5	5	5	5
370	重庆大学附属肿瘤医院	头颈肿瘤科病区	0263917001	吴继安	35	男	2019-12-13	4	5	1	4	5	5	5	5	5	4	5	4	5	4	5	5	5	5	5	5	5	5	2	5	5	5	5	5	5	5	5	5	5	4	5	5	4	5	5	4	5	5
371	重庆大学附属肿瘤医院	鼻咽肿瘤科病区	0263769002	吴良凤	46	女	2019-12-13	5	1	5	5	5	5	2	5	5	5	2	5	5	5	5	5	5	5	5	5	5	5	1	4	5	1	5	5	5	5	2	5	5	4	5	5	4	5	5	5	4	5
372	重庆大学附属肿瘤医院	核医学科	0206954003	吴青	35	女	2019-12-13	5	1	4	5	4	5	5	5	5	5	5	5	5	4	5	5	5	5	5	4	4	4	5	4	5	4	4	5	5	5	5	5	5	4	5	5	4	4	5	4	5	4
373	重庆大学附属肿瘤医院	核医学科	0250468002	吴星宇	32	男	2019-12-13	5	1	5	5	4	5	5	5	5	5	5	5	5	4	5	5	5	5	5	5	4	4	5	4	5	4	4	4	4	4	5	5	5	4	5	5	4	4	4	3	4	4
374	重庆大学附属肿瘤医院	消化内科	0166038003	吴永惠	70	女	2019-12-13	5	2	5	5	4	2	5	5	5	5	2	2	4	5	4	5	5	5	5	5	5	5	1	5	5	5	5	5	5	5	5	5	5	4	5	5	4	4	4	4	5	5
375	重庆大学附属肿瘤医院	消化内科	0255030001	伍华英	65	女	2019-12-13	5	1	5	5	5	5	5	4	3	4	1	5	5	4	5	5	5	5	5	5	5	5	5	4	5	5	5	5	5	5	5	5	5	4	5	5	5	5	5	4	5	5
376	重庆大学附属肿瘤医院	头颈外科	0248223001	向菊花	42	女	2019-12-13	4	1	4	5	3	4	4	5	4	4	5	4	4	4	5	5	4	4	4	4	4	4	5	4	5	4	4	4	4	4	5	5	5	4	5	5	4	4	4	3	4	4
377	重庆大学附属肿瘤医院	胸腹部肿瘤放疗科病区	0257175002	向勇	44	男	2019-12-13	5	1	5	5	4	5	5	5	4	5	1	5	5	5	5	5	5	5	5	5	5	5	5	4	4	4	4	4	4	4	5	5	5	4	5	5	4	4	4	4	5	5
378	重庆大学附属肿瘤医院	核医学科	0254249003	项晓琴	47	女	2019-12-13	5	1	5	5	4	5	5	5	4	4	5	5	5	4	5	5	5	5	5	5	5	5	5	4	5	4	5	4	4	4	5	5	5	4	5	5	4	4	5	4	5	5
379	重庆大学附属肿瘤医院	肿瘤内科	0247583002	肖华全	64	男	2019-12-13	5	1	5	4	5	2	2	4	4	5	1	2	5	5	5	5	5	5	5	5	5	5	1	4	5	5	5	5	5	5	4	4	5	4	5	5	4	4	4	3	4	4
380	重庆大学附属肿瘤医院	鼻咽肿瘤科病区	0263652001	肖乐	33	男	2019-12-13	5	5	4	5	5	5	4	5	5	5	4	5	5	4	5	5	5	5	5	5	5	5	5	5	5	4	4	4	4	4	5	5	5	4	5	5	4	4	4	4	5	5
381	重庆大学附属肿瘤医院	鼻咽肿瘤科病区	0262616003	肖年桃	53	男	2019-12-13	5	2	3	4	4	5	4	4	5	4	5	4	4	4	4	5	4	4	5	5	5	5	5	4	5	4	4	4	4	4	5	5	4	4	5	5	4	3	4	3	4	4
382	重庆大学附属肿瘤医院	肿瘤放疗科	0252491001	肖永令	21	男	2019-12-13	5	1	4	3	4	3	5	5	4	4	1	5	5	4	5	5	5	5	4	4	4	4	5	5	5	4	4	4	4	4	5	5	5	4	5	5	4	3	4	3	4	4
383	重庆大学附属肿瘤医院	核医学科	0251119002	肖渝侠	39	女	2019-12-13	5	2	5	5	5	5	5	5	5	5	1	2	2	4	5	5	5	5	5	4	4	4	4	3	4	4	4	4	4	4	5	5	5	4	5	5	4	4	4	3	4	4
384	重庆大学附属肿瘤医院	鼻咽肿瘤科病区	0183420017	谢宁春	39	女	2019-12-13	5	4	5	5	5	3	4	4	4	4	4	4	4	4	4	4	4	4	4	4	4	5	5	4	5	4	4	4	5	5	4	4	5	4	5	4	5	5	5	4	4	4
385	重庆大学附属肿瘤医院	头颈外科	0249358001	谢维琼	56	女	2019-12-13	1	4	5	5	4	4	4	4	5	5	3	4	5	5	5	5	4	4	5	5	2	4	1	4	5	4	4	4	3	4	4	4	4	4	5	5	4	5	4	5	5	4
386	重庆大学附属肿瘤医院	内分泌肾病内科	0207027002	谢先连	48	女	2019-12-13	5	5	5	4	1	5	5	5	5	5	5	5	5	5	5	5	5	5	5	5	5	5	5	5	5	5	5	5	5	5	5	5	5	5	5	5	5	5	5	5	5	5
387	重庆大学附属肿瘤医院	胸腹部肿瘤科病区	0260169002	谢小百	78	男	2019-12-13	5	4	5	5	5	5	5	5	5	5	5	5	5	5	5	5	5	5	5	4	5	5	1	5	5	5	5	5	4	5	5	5	5	5	5	5	5	5	5	5	5	5
388	重庆大学附属肿瘤医院	肺部肿瘤科病区	0259093003	谢忠平	51	男	2019-12-13	5	5	5	3	5	5	5	5	5	5	1	3	4	4	5	5	2	4	4	4	4	4	1	4	4	4	4	4	4	4	4	4	4	3	4	5	4	4	5	4	5	5
389	重庆大学附属肿瘤医院	肺部肿瘤科病区	0244963009	熊昌平	56	男	2019-12-13	5	5	5	5	2	5	5	5	5	5	1	5	5	5	5	5	2	5	5	5	5	5	1	5	5	5	2	2	1	5	5	5	5	4	5	5	5	5	5	4	5	5
390	重庆大学附属肿瘤医院	子宫颈肿瘤外科病区	0253657002	熊梅	36	女	2019-12-13	4	4	5	5	4	5	5	5	4	4	3	5	5	4	5	4	4	4	4	4	5	5	5	4	5	4	4	4	4	5	5	5	5	4	4	4	3	3	3	4	5	5
391	重庆大学附属肿瘤医院	综合肿瘤科病区	0261097002	熊以贵	62	男	2019-12-13	5	1	5	4	2	5	5	5	5	5	2	4	4	5	5	5	4	5	4	4	2	4	1	5	5	5	4	5	5	5	5	5	5	5	5	5	5	5	4	5	4	5
392	重庆大学附属肿瘤医院	鼻咽肿瘤科病区	0259384003	熊勇	36	男	2019-12-13	4	4	4	4	4	5	5	5	3	3	5	4	4	3	5	5	5	5	5	5	5	5	5	4	5	4	4	4	4	4	5	5	5	4	5	5	4	4	4	3	4	4
393	重庆大学附属肿瘤医院	肿瘤科(住院)	0264351001	修树荣	64	男	2019-12-13	4	4	2	3	4	5	5	5	4	4	5	5	5	4	5	5	5	5	5	5	4	5	1	4	5	4	3	3	4	4	4	4	4	4	4	5	5	4	5	3	5	4
394	重庆大学附属肿瘤医院	核医学科	0263946001	徐海燕	39	女	2019-12-13	5	5	5	5	5	5	5	5	5	5	3	5	5	5	4	5	4	5	5	5	5	5	1	4	5	5	3	5	5	5	5	4	5	5	5	5	3	5	5	5	5	5
395	重庆大学附属肿瘤医院	鼻咽肿瘤科病区	0251975006	徐开碧	56	女	2019-12-13	5	4	4	5	4	5	4	5	4	3	3	1	5	4	4	4	4	4	5	4	4	4	1	4	4	4	3	4	4	4	5	4	4	4	4	4	4	5	5	5	4	5
396	重庆大学附属肿瘤医院	缓和医疗科	0259674004	徐清兰	48	女	2019-12-13	5	5	5	5	5	5	5	5	5	5	3	5	5	5	5	5	5	5	5	5	5	5	1	5	5	5	3	5	5	5	5	5	5	5	5	5	4	5	5	5	5	5
397	重庆大学附属肿瘤医院	肿瘤科(住院)	0251638008	徐盛云	53	男	2019-12-13	4	4	4	4	4	4	4	4	4	4	4	4	4	3	4	4	4	5	4	5	5	4	1	1	4	4	3	4	4	4	4	4	4	5	4	5	3	5	4	2	3	3
398	重庆大学附属肿瘤医院	综合肿瘤科病区	0261010002	徐世明	55	男	2019-12-13	5	5	5	5	5	5	5	5	5	5	4	5	5	5	5	5	5	5	5	5	5	5	2	5	5	5	2	5	5	5	5	5	5	4	5	5	5	5	5	4	5	5
399	重庆大学附属肿瘤医院	姑息治疗科	0251217001	许复兴	70	男	2019-12-13	4	4	4	5	4	5	4	5	4	5	4	4	5	4	5	4	5	4	5	4	5	4	1	5	3	4	3	5	3	4	3	5	3	5	3	5	3	4	3	5	3	5
400	重庆大学附属肿瘤医院	核医学科	0232621003	许清权	68	男	2019-12-13	5	5	5	5	5	5	5	5	5	5	5	5	5	4	5	5	5	5	5	5	5	5	1	5	5	5	5	5	5	5	5	3	5	5	5	5	5	5	5	4	5	5
401	重庆大学附属肿瘤医院	核医学科	0246537003	薛廷碧	62	女	2019-12-9	4	4	5	2	4	4	4	4	4	5	2	2	4	5	5	4	5	4	5	4	5	5	3	4	4	4	4	5	4	5	4	5	5	4	5	5	5	4	5	4	4	4
402	重庆大学附属肿瘤医院	骨与软组织肿瘤科	0248356001	闫晓军	48	男	2019-12-9	4	4	4	4	4	4	5	4	4	4	3	2	4	5	4	4	4	5	5	5	4	5	1	4	5	5	4	5	4	4	4	4	5	4	4	4	4	5	5	5	5	4
403	重庆大学附属肿瘤医院	心血管呼吸内科	0217199009	阳秋	72	男	2019-12-9	5	1	5	5	5	5	5	5	5	5	4	5	4	5	4	4	4	4	5	5	4	4	4	4	4	5	4	5	5	5	5	5	5	5	5	5	4	5	5	5	5	5
404	重庆大学附属肿瘤医院	肺部肿瘤科病区	0250622005	杨承琴	44	女	2019-12-9	5	5	5	5	5	5	5	5	5	5	1	5	5	5	5	5	5	5	5	5	5	5	1	5	5	5	5	5	5	5	5	5	5	5	5	5	4	5	5	5	5	5
405	重庆大学附属肿瘤医院	头颈肿瘤科病区	0264544001	杨传映	49	男	2019-12-9	5	5	5	5	5	5	5	5	4	4	1	5	5	5	1	1	5	5	5	5	5	5	1	5	5	5	5	5	5	5	5	5	5	5	5	5	5	5	5	5	5	5
406	重庆大学附属肿瘤医院	肺部肿瘤科病区	0261369001	杨达华	63	男	2019-12-9	5	2	5	5	5	5	5	5	5	5	2	5	5	5	5	5	5	5	5	5	5	5	1	5	5	5	5	5	5	5	5	5	5	5	5	5	5	5	5	5	5	5
407	重庆大学附属肿瘤医院	鼻咽肿瘤科病区	0265172001	杨方琼	49	女	2019-12-9	5	5	5	5	5	4	5	5	5	2	1	2	4	5	5	4	4	5	5	4	5	5	1	5	4	4	4	5	2	5	5	5	5	2	4	4	5	5	5	5	5	5
408	重庆大学附属肿瘤医院	综合肿瘤科病区	0265672001	杨厚全	70	男	2019-12-9	5	4	5	5	4	4	4	4	4	5	4	2	4	5	4	4	4	5	4	4	4	5	2	4	5	4	2	4	4	5	4	4	5	4	4	4	5	5	5	4	5	5
409	重庆大学附属肿瘤医院	肺部肿瘤科病区	0263692001	杨继军	44	男	2019-12-9	4	4	4	4	3	5	5	5	5	5	3	5	5	5	5	5	4	4	5	5	5	4	1	4	5	4	4	5	4	5	5	5	4	4	4	4	4	4	4	5	5	5
410	重庆大学附属肿瘤医院	核医学科	0143320004	杨健材	19	男	2019-12-9	5	5	5	5	5	5	5	5	5	5	2	5	5	5	5	5	5	5	5	5	5	5	1	5	5	5	5	5	5	5	5	5	5	5	5	5	5	5	5	5	5	5
411	重庆大学附属肿瘤医院	头颈肿瘤科病区	0264560001	杨青会	43	女	2019-12-9	4	5	5	1	1	4	5	5	5	5	4	4	5	4	4	5	5	5	4	5	5	5	1	2	5	5	4	4	1	1	1	2	1	1	1	1	1	1	1	1	5	1
412	重庆大学附属肿瘤医院	胸腹部肿瘤科病区	0265070001	杨世香	41	女	2019-12-9	5	4	4	4	4	4	5	4	4	4	3	2	5	5	4	4	4	4	4	4	5	5	1	4	4	5	3	4	4	5	5	5	4	5	4	4	4	5	5	5	4	5
413	重庆大学附属肿瘤医院	肿瘤放疗科	0242344006	杨守琼	52	女	2019-12-9	5	1	5	1	1	5	1	1	1	5	1	1	5	5	5	5	5	5	5	1	5	5	1	5	5	5	1	5	5	5	5	1	5	5	5	5	1	5	5	5	1	5
414	重庆大学附属肿瘤医院	鼻咽肿瘤科病区	0264346001	杨顺成	63	男	2019-12-9	5	5	5	1	5	5	5	5	5	5	4	5	5	5	5	5	5	5	5	5	5	5	1	5	5	5	5	5	5	5	5	5	5	5	5	5	5	5	5	5	5	5
415	重庆大学附属肿瘤医院	核医学科	0260664001	杨素琴	80	女	2019-12-9	5	5	5	5	5	5	5	5	5	5	5	5	5	5	5	5	5	5	5	5	5	5	1	5	5	5	5	5	5	5	5	5	5	5	5	5	5	5	5	5	5	5
416	重庆大学附属肿瘤医院	肿瘤内科	0247272003	杨万明	56	男	2019-12-9	5	4	5	5	3	5	5	5	5	5	1	5	5	5	5	5	2	5	5	5	5	5	1	5	5	5	2	2	3	5	5	5	5	5	5	5	5	5	5	5	3	5
417	重庆大学附属肿瘤医院	神经肿瘤科	0246796001	杨卫东	52	男	2019-12-9	5	5	4	5	4	5	4	5	4	4	3	5	4	5	5	5	5	4	4	4	4	5	5	5	5	4	4	4	4	4	4	4	4	4	4	5	5	5	5	5	5	5
418	重庆大学附属肿瘤医院	核医学科	0242286003	杨孝群	53	女	2019-12-9	5	5	5	5	5	5	5	5	4	4	4	2	4	4	4	4	5	4	5	5	5	5	1	5	4	5	4	5	2	5	5	4	5	5	4	4	4	5	5	5	5	5
419	重庆大学附属肿瘤医院	胸腹部肿瘤科病区	0261484001	杨秀伟	76	男	2019-12-9	4	3	4	4	4	4	4	4	4	4	4	5	4	4	4	4	4	4	4	4	4	4	2	4	5	5	5	5	5	5	5	5	5	5	5	5	5	5	5	4	4	4
420	重庆大学附属肿瘤医院	肿瘤科(住院)	0262132002	杨洋	48	男	2019-12-9	5	4	5	5	4	5	4	5	4	5	4	4	4	4	4	4	4	4	4	4	4	4	4	4	4	4	4	4	4	4	4	4	5	5	5	5	5	5	5	5	5	5
421	重庆大学附属肿瘤医院	妇科肿瘤中心4病区	0223053014	杨玉珍	47	女	2019-12-9	5	4	4	5	5	5	5	5	5	5	5	5	5	5	4	4	4	4	4	4	4	4	4	4	4	4	4	4	4	4	4	4	4	4	4	4	4	5	5	5	5	5
422	重庆大学附属肿瘤医院	综合肿瘤科病区	0187074002	杨跃先	63	女	2019-12-9	5	5	5	5	2	5	5	5	5	5	2	5	5	5	5	5	2	5	5	5	5	5	1	5	5	5	1	3	4	5	5	5	5	5	5	5	5	5	5	5	2	5
423	重庆大学附属肿瘤医院	胸部肿瘤内科病区	0264424001	杨仲德	76	男	2019-12-9	5	4	5	4	5	5	5	5	5	5	5	5	5	4	4	4	4	4	4	4	4	4	4	5	5	5	5	5	5	5	4	4	4	4	4	4	4	4	4	4	4	4
424	重庆大学附属肿瘤医院	缓和医疗科	0261959001	姚伦瑜	66	男	2019-12-9	5	4	4	4	4	4	4	4	4	4	5	5	5	5	5	5	5	4	4	4	4	4	4	4	4	4	4	4	4	4	4	4	4	4	4	4	4	4	4	4	4	4
425	重庆大学附属肿瘤医院	胸腹部肿瘤科病区	0240822007	叶永德	69	男	2019-12-9	4	4	4	4	4	4	4	4	5	5	5	5	5	5	5	5	5	4	4	4	4	4	4	4	4	4	4	5	5	5	5	5	4	4	4	5	5	5	5	5	5	4
426	重庆大学附属肿瘤医院	核医学科	0252441002	易洪芳	54	女	2019-12-9	5	4	4	4	4	4	4	4	4	4	5	4	5	4	4	4	4	4	4	4	4	4	4	4	4	4	4	4	5	4	4	3	4	4	5	4	2	5	4	4	4	5
427	重庆大学附属肿瘤医院	肿瘤科(住院)	0264690001	易青松	52	男	2019-12-9	4	4	5	5	4	5	5	5	5	4	4	4	4	4	4	4	4	4	4	4	4	4	4	4	4	5	5	5	5	5	5	5	5	5	4	4	4	4	4	4	4	4
428	重庆大学附属肿瘤医院	姑息治疗科	0250294002	易中学	75	男	2019-12-9	5	4	4	4	4	4	4	4	4	4	4	5	5	4	4	4	4	4	4	4	5	4	2	4	4	4	4	4	4	4	4	4	5	5	5	5	5	5	5	4	4	4
429	重庆大学附属肿瘤医院	乳腺科	0252734001	尹建琼	48	女	2019-12-9	5	4	4	4	4	4	4	4	4	5	2	4	4	4	4	4	4	4	4	4	4	4	4	4	4	5	5	4	5	4	5	4	5	5	4	4	4	4	4	4	4	4
430	重庆大学附属肿瘤医院	内二科	0258358001	余碧华	52	女	2019-12-10	5	4	5	4	4	4	4	4	4	4	5	4	4	4	4	4	4	4	4	4	4	5	1	5	5	5	5	5	5	4	4	4	4	4	4	4	4	4	5	5	5	5
431	重庆大学附属肿瘤医院	肿瘤放疗科	0248859001	余红丽	20	女	2019-12-10	5	5	5	4	4	5	5	5	5	5	2	5	5	5	5	5	2	5	5	5	5	5	1	5	5	5	3	4	2	5	5	5	5	5	5	5	5	5	5	5	5	5
432	重庆大学附属肿瘤医院	核医学科	0256702002	余晓英	55	女	2019-12-10	5	5	4	4	4	4	4	4	4	4	4	4	4	4	4	4	5	5	5	5	5	5	5	5	5	5	5	4	4	4	4	4	4	4	4	4	4	4	4	4	4	4
433	重庆大学附属肿瘤医院	肺部肿瘤科病区	0256871004	袁洪贵	70	男	2019-12-10	5	4	4	4	4	4	4	4	5	4	2	4	4	4	4	4	4	4	4	4	4	4	4	4	4	4	4	4	4	4	4	4	4	4	5	5	5	5	5	5	5	5
434	重庆大学附属肿瘤医院	肿瘤内科2病区	0255459004	詹长东	68	男	2019-12-10	4	5	4	4	4	4	4	4	4	5	5	5	5	5	5	4	4	4	4	5	5	5	5	5	5	4	4	4	4	4	4	5	5	5	5	5	4	4	4	4	4	4
435	重庆大学附属肿瘤医院	胸腹部肿瘤科病区	0262740002	张昌祥	67	男	2019-12-10	5	4	4	4	4	4	4	4	4	4	5	5	5	5	5	5	5	4	4	4	4	4	4	4	4	4	4	4	4	4	4	4	5	5	5	5	5	5	5	5	5	4
436	重庆大学附属肿瘤医院	姑息治疗科	0246976003	张成莉	53	女	2019-12-10	5	4	4	4	4	4	4	4	4	5	5	5	5	5	5	5	5	5	4	4	4	4	4	4	4	4	4	4	4	4	4	4	4	4	4	5	5	5	5	5	4	4
437	重庆大学附属肿瘤医院	肿瘤内科	0202728022	张登权	69	男	2019-12-10	5	4	4	4	4	4	4	4	4	4	4	4	5	5	5	5	5	5	5	5	4	4	4	4	4	4	4	4	5	5	5	5	5	5	5	5	5	5	5	5	5	5
438	重庆大学附属肿瘤医院	核医学科	0246635003	张端	49	女	2019-12-10	5	5	5	5	3	5	5	5	5	5	2	5	5	5	5	5	4	5	5	5	5	5	1	5	4	5	2	4	3	5	5	5	5	4	5	5	4	5	5	5	3	5
439	重庆大学附属肿瘤医院	鼻咽肿瘤科病区	0258218003	张发容	63	女	2019-12-10	4	4	4	5	5	4	4	4	4	5	2	2	5	4	5	5	4	4	4	4	4	5	1	4	4	5	2	4	4	5	4	2	4	4	4	4	5	5	5	5	4	4
440	重庆大学附属肿瘤医院	肺部肿瘤科病区	0251469006	张帆	54	男	2019-12-10	5	5	5	4	3	5	5	5	5	5	2	5	5	5	5	5	4	5	5	5	5	5	1	5	4	5	4	3	4	5	5	5	5	5	5	5	4	5	5	5	3	5
441	重庆大学附属肿瘤医院	核医学科	0249917002	张福海	50	男	2019-12-10	4	4	5	4	4	4	4	4	4	5	4	2	5	5	4	4	4	4	4	5	4	4	2	4	4	4	2	5	4	5	4	4	4	4	4	4	5	5	5	5	4	4
442	重庆大学附属肿瘤医院	核医学科	0251971002	张高利	45	男	2019-12-10	5	4	4	4	4	5	4	5	5	5	4	5	4	4	5	5	5	5	5	5	4	4	4	4	4	4	4	4	4	4	4	4	4	4	4	4	4	4	5	5	5	5
443	重庆大学附属肿瘤医院	心血管呼吸内科	0253091001	张根保	66	男	2019-12-10	5	4	4	5	5	5	5	5	5	4	3	4	4	4	4	4	4	4	4	4	4	4	4	4	5	5	5	5	5	5	5	5	5	3	4	4	4	4	4	5	5	5
444	重庆大学附属肿瘤医院	内一科	0252158001	张国军	49	男	2019-12-10	5	4	5	4	5	4	5	4	5	4	4	4	5	5	5	5	5	5	4	4	4	5	3	4	4	4	4	4	4	4	4	4	4	5	5	5	5	5	5	5	5	5
445	重庆大学附属肿瘤医院	核医学科	0248291002	张国伦	37	男	2019-12-6	5	4	4	4	5	5	5	5	5	5	5	5	4	4	4	4	4	4	4	4	5	5	4	4	5	5	4	5	5	5	5	5	5	5	5	4	4	4	4	4	4	4
446	重庆大学附属肿瘤医院	肿瘤内科	0260245001	张华	49	女	2019-12-7	4	4	5	5	5	5	5	5	5	4	4	4	4	4	4	4	4	4	4	4	4	4	4	4	4	5	5	5	5	5	5	5	5	5	5	4	4	4	4	4	4	4
447	重庆大学附属肿瘤医院	消化内科	0262703001	张立平	36	男	2019-12-8	4	5	4	4	4	4	4	4	4	4	4	4	4	4	5	5	4	4	4	4	4	4	4	4	4	4	4	5	5	5	4	4	4	4	4	4	4	4	4	4	5	5
448	重庆大学附属肿瘤医院	姑息治疗科	0248622007	张伦	61	男	2019-12-9	4	5	4	4	4	4	4	4	4	4	4	4	4	4	5	5	5	5	4	4	4	5	3	4	4	4	4	4	4	4	4	4	4	5	5	5	5	5	5	5	5	5
449	重庆大学附属肿瘤医院	核医学科	0249756003	张敏	37	女	2019-12-4	4	4	5	5	4	5	4	5	5	4	5	4	4	5	4	5	4	4	4	4	4	4	4	5	5	5	5	5	5	5	5	5	5	5	5	5	5	5	5	5	5	5
450	重庆大学附属肿瘤医院	胸腹部肿瘤科病区	0264599001	张鸣	62	女	2019-12-5	5	4	5	5	4	4	4	4	4	4	4	4	5	5	5	5	5	5	5	5	5	5	5	5	5	5	5	5	5	5	4	4	4	4	4	4	4	4	4	4	4	4
451	重庆大学附属肿瘤医院	核医学科	0251910002	张启兰	48	女	2019-12-7	5	5	5	5	5	5	5	5	5	5	5	5	5	5	5	5	5	5	4	4	4	4	4	4	4	4	4	4	4	4	4	4	4	4	4	4	4	4	4	5	5	5
452	重庆大学附属肿瘤医院	核医学科	0257424002	张清容	50	女	2019-12-8	5	4	4	4	5	4	5	4	4	4	4	4	4	4	4	4	4	4	4	5	5	5	5	5	5	5	5	4	4	4	4	4	4	4	5	5	5	5	5	5	4	4
453	重庆大学附属肿瘤医院	鼻咽肿瘤科病区	0226295010	张绍清	51	男	2019-12-9	5	5	5	5	5	5	5	5	5	5	5	5	5	5	5	5	5	5	5	5	5	4	4	4	4	4	4	4	4	4	4	4	4	4	4	4	4	4	4	4	4	4
454	重庆大学附属肿瘤医院	鼻咽肿瘤科病区	0259948003	张书海	17	男	2019-12-4	5	4	4	4	4	4	4	5	5	5	5	5	5	5	5	5	5	5	5	5	5	4	4	4	4	4	4	4	4	4	4	4	4	4	4	4	4	4	4	4	4	4
455	重庆大学附属肿瘤医院	肿瘤内科	0261850001	张友谊	56	男	2019-12-5	5	4	4	5	4	5	4	5	4	5	4	4	4	4	4	4	4	4	4	4	4	4	4	4	4	4	4	4	4	5	5	5	5	5	5	5	5	5	5	5	5	5
456	重庆大学附属肿瘤医院	血管与介入科	0245437002	张玉萍	62	女	2019-12-6	5	5	5	5	5	4	4	4	4	4	5	5	5	5	5	5	5	5	4	4	4	4	4	4	4	4	5	5	5	5	5	5	5	5	4	4	4	4	4	4	4	4
457	重庆大学附属肿瘤医院	鼻咽肿瘤科病区	0260032004	张云均	68	男	2019-12-7	5	4	4	4	4	4	4	4	4	4	4	5	5	5	5	5	4	4	4	4	4	4	4	4	4	4	4	4	4	4	4	4	4	4	4	4	5	5	5	5	5	5
458	重庆大学附属肿瘤医院	胸腹部肿瘤科病区	0262199001	张泽阳	61	男	2019-12-8	5	5	4	4	4	5	5	5	5	5	4	4	4	4	5	5	5	5	5	5	4	5	1	5	5	5	5	5	4	4	4	4	5	5	5	5	5	5	4	4	4	5
459	重庆大学附属肿瘤医院	骨与软组织肿瘤科	0239190005	张正勇	33	男	2019-12-9	4	4	4	4	4	4	4	5	5	5	5	5	5	5	5	5	5	5	5	5	5	5	5	5	5	5	5	4	4	4	4	4	4	4	5	5	5	5	5	4	4	4
460	重庆大学附属肿瘤医院	胸腹部肿瘤科病区	0255702002	张志远	68	男	2019-12-4	5	5	5	4	4	4	4	4	4	4	4	4	4	4	4	4	4	4	4	4	4	4	4	4	4	4	4	4	4	4	5	5	5	5	5	5	5	5	5	5	5	5
461	重庆大学附属肿瘤医院	核医学科	0252101002	张忠华	48	男	2019-12-5	5	5	5	5	5	5	5	5	5	5	5	5	5	5	5	4	4	4	4	4	4	4	1	4	4	4	4	4	4	4	4	4	4	4	4	4	5	5	5	5	5	5
462	重庆大学附属肿瘤医院	肿瘤放疗科	0263724001	张卓勋	39	男	2019-12-7	5	4	4	4	4	4	4	5	5	5	5	5	5	5	5	5	5	5	5	5	5	5	5	5	4	4	4	4	4	4	4	4	4	4	4	4	4	5	5	5	5	5
463	重庆大学附属肿瘤医院	内分泌肾病内科	0261851001	张宗义	45	男	2019-12-8	5	5	5	5	4	4	4	4	4	4	4	4	4	4	4	5	5	5	5	5	5	5	5	5	4	4	4	4	4	4	4	4	4	4	4	4	4	4	4	4	4	5
464	重庆大学附属肿瘤医院	胸腹部肿瘤科病区	0262827001	赵纯祥	82	男	2019-12-9	5	5	5	5	5	5	5	5	5	5	5	5	5	5	5	5	5	5	5	5	5	4	4	4	4	4	4	4	4	4	4	4	4	4	5	5	5	5	4	4	4	4
465	重庆大学附属肿瘤医院	综合肿瘤放疗科病区	0263752001	赵家宇	72	女	2019-12-9	5	5	5	5	5	4	4	4	4	4	4	4	4	4	4	4	4	4	4	4	4	4	5	5	5	5	5	5	5	5	4	4	4	4	4	4	4	4	4	4	4	5
466	重庆大学附属肿瘤医院	胸部肿瘤内科病区	0191193028	赵丽	35	女	2019-12-3	5	5	5	5	5	5	5	5	5	4	4	4	4	4	4	4	4	4	4	5	5	5	5	5	5	5	5	5	5	5	5	5	5	5	5	5	5	5	5	4	4	4
467	重庆大学附属肿瘤医院	肿瘤内科	0211568017	赵鲁渝	62	男	2019-12-4	5	5	5	5	4	4	4	4	4	5	5	5	5	5	5	5	5	5	5	4	4	4	4	4	4	4	4	5	5	5	5	5	5	5	5	5	5	5	5	5	5	5
468	重庆大学附属肿瘤医院	鼻咽肿瘤科病区	0259165003	赵平	52	男	2019-12-5	5	5	5	5	5	5	5	5	5	5	4	4	4	4	4	4	4	4	4	4	5	5	5	5	5	5	5	5	5	5	4	4	4	4	4	4	4	4	4	4	4	4
469	重庆大学附属肿瘤医院	姑息治疗科	0256502001	赵庆英	64	女	2019-12-6	5	5	5	5	5	5	5	5	4	4	4	4	5	5	5	5	5	5	5	4	4	4	4	4	4	4	4	4	4	4	4	5	5	5	5	5	5	5	5	4	4	4
470	重庆大学附属肿瘤医院	肿瘤科(住院)	0224074010	征晓玲	56	女	2019-12-7	5	5	5	5	5	4	4	4	4	4	4	4	4	4	4	4	4	4	4	5	5	5	5	5	5	5	5	5	5	5	5	5	5	5	5	5	5	5	4	4	4	4
471	重庆大学附属肿瘤医院	姑息治疗科	0245624004	郑洪富	66	男	2019-12-8	5	5	5	5	4	4	5	5	5	5	5	5	5	5	5	5	5	5	4	4	5	5	5	5	5	5	5	5	5	5	5	5	5	5	5	5	5	5	5	5	4	4
472	重庆大学附属肿瘤医院	肺部肿瘤科病区	0264293001	郑荣柱	70	男	2019-12-9	5	5	4	4	4	4	4	4	4	4	4	4	5	5	5	5	5	5	5	5	5	4	4	4	4	4	4	4	4	4	4	4	4	4	4	4	4	4	4	4	4	4
473	重庆大学附属肿瘤医院	肺部肿瘤科病区	0245745008	郑文平	64	男	2019-12-3	5	4	4	4	4	4	4	4	4	4	5	5	5	5	5	5	5	5	5	5	5	5	4	4	4	4	4	4	4	4	4	4	4	4	5	5	5	5	5	5	5	5
474	重庆大学附属肿瘤医院	核医学科	0171200010	支运芳	67	女	2019-12-5	5	5	5	4	4	4	4	4	4	4	4	4	4	4	4	4	4	5	5	5	5	5	5	5	5	4	4	4	4	4	4	4	4	4	4	4	4	4	4	4	4	4
475	重庆大学附属肿瘤医院	妇瘤科	0249119001	钟艮燕	34	女	2019-12-6	5	5	5	5	4	4	4	5	5	5	5	4	4	4	4	4	4	4	4	4	4	5	5	5	5	5	5	5	5	5	4	4	4	4	4	4	4	4	4	4	4	4
476	重庆大学附属肿瘤医院	鼻咽肿瘤科病区	0260415001	钟建碧	45	女	2019-12-7	5	5	5	5	5	5	5	5	4	4	4	4	4	4	4	4	4	4	4	4	4	4	4	4	4	4	4	4	4	4	4	4	4	4	4	4	5	5	5	5	5	5
477	重庆大学附属肿瘤医院	核医学科	0258717002	钟励嘉	29	女	2019-12-8	5	5	5	4	4	4	4	4	4	4	4	4	4	5	5	5	5	5	5	5	5	5	5	5	5	4	4	4	4	4	4	4	4	4	4	4	4	4	4	4	4	4
478	重庆大学附属肿瘤医院	头颈肿瘤科病区	0251639010	钟小华	54	女	2019-12-9	5	5	4	4	4	4	4	5	5	5	5	5	5	5	5	5	5	5	5	5	4	4	4	4	4	4	4	4	4	4	5	5	5	5	5	5	5	5	5	5	5	5
479	重庆大学附属肿瘤医院	骨与软组织肿瘤科	0251799001	周春节	37	女	2019-12-3	5	5	5	4	4	4	4	4	4	4	4	4	4	4	4	4	5	5	5	5	5	4	4	4	4	4	4	4	4	4	4	4	4	4	5	5	5	5	5	5	5	5
480	重庆大学附属肿瘤医院	胸腹部肿瘤科病区	0257966004	周大才	49	男	2019-12-4	5	5	4	4	4	5	5	5	5	5	5	5	4	4	4	4	4	4	4	4	4	4	4	4	4	4	4	4	4	4	4	4	4	4	4	4	4	4	4	4	4	4
481	重庆大学附属肿瘤医院	核医学科	0258950001	周德柱	33	男	2019-12-5	5	5	5	4	4	4	5	5	5	5	5	5	5	5	5	4	4	4	4	5	5	5	5	4	4	4	4	4	4	4	4	4	4	4	4	5	5	5	5	5	5	5
482	重庆大学附属肿瘤医院	肿瘤放疗科	0222451012	周定云	69	男	2019-12-6	5	5	5	5	5	5	5	5	4	4	4	4	4	4	4	4	4	4	4	4	4	4	4	4	4	4	4	4	4	4	4	4	4	4	4	4	4	4	4	5	5	5
483	重庆大学附属肿瘤医院	胸腹部肿瘤科病区	0263456001	周厚平	57	男	2019-12-7	5	5	4	4	4	5	5	5	4	4	4	4	4	4	4	4	5	5	5	5	5	4	4	4	4	5	5	5	5	5	5	5	5	5	5	5	4	4	4	5	5	5
484	重庆大学附属肿瘤医院	姑息治疗科	0191495026	周继国	69	男	2019-12-9	5	5	5	5	5	5	4	4	4	4	4	4	4	4	4	4	4	4	4	5	5	5	5	5	5	5	5	5	5	4	4	4	4	4	5	5	5	5	4	4	4	4
485	重庆大学附属肿瘤医院	肺部肿瘤科病区	0260645003	周嘉云	61	男	2019-12-3	5	5	5	4	4	4	4	4	4	4	4	4	4	4	4	4	4	5	5	5	5	4	4	4	4	4	4	4	4	4	4	4	4	5	5	5	5	5	5	5	5	5
486	重庆大学附属肿瘤医院	核医学科	0255910001	周君香	52	女	2019-12-4	5	5	5	5	4	4	4	4	4	4	4	4	4	4	4	5	5	5	5	5	4	4	4	4	4	4	4	4	4	4	4	4	4	5	5	5	5	5	5	5	5	5
487	重庆大学附属肿瘤医院	综合肿瘤科病区	0265227001	周可为	56	男	2019-12-5	5	5	5	4	4	4	4	4	5	5	5	5	5	5	5	5	5	5	5	5	5	4	4	4	4	4	4	4	4	4	4	4	4	4	4	4	4	4	4	4	4	4
488	重庆大学附属肿瘤医院	骨与软组织肿瘤科	0257718002	周玲	29	女	2019-12-6	5	5	4	4	4	4	4	4	4	4	4	4	4	4	4	4	4	4	4	4	4	4	4	4	4	4	5	5	5	5	5	5	5	5	5	5	5	5	4	4	4	4
489	重庆大学附属肿瘤医院	骨与软组织肿瘤科	0244830004	周顺园	19	女	2019-12-7	5	5	5	4	4	4	5	5	5	5	5	5	5	5	4	4	4	4	4	4	4	5	5	5	5	5	4	4	4	5	5	5	4	4	4	4	4	4	4	5	5	5
490	重庆大学附属肿瘤医院	消化肿瘤内科病区	0257761001	周天信	77	男	2019-12-8	5	5	5	4	4	5	5	5	5	5	5	5	5	4	4	4	4	4	4	4	4	4	4	4	4	4	4	5	5	5	5	5	5	5	5	5	5	5	4	4	4	4
491	重庆大学附属肿瘤医院	胸腹部肿瘤科病区	0244601007	周文福	65	男	2019-12-9	5	5	5	4	4	4	5	5	5	5	5	5	5	5	5	5	4	4	4	4	4	4	4	4	4	4	4	4	4	4	4	5	5	5	5	5	5	5	5	5	5	5
492	重庆大学附属肿瘤医院	骨外科	0249685001	周先义	63	女	2019-12-8	5	5	5	5	4	4	4	4	4	4	4	4	4	4	4	4	4	4	4	5	5	5	5	5	5	5	5	5	5	5	5	4	4	4	4	4	4	4	5	5	5	5
493	重庆大学附属肿瘤医院	肿瘤放疗科	0253405001	周雪莲	42	女	2019-12-9	5	5	5	5	5	5	5	4	4	4	3	1	4	4	4	2	2	4	4	4	2	4	2	4	4	4	3	4	5	4	5	5	5	5	4	4	5	4	5	5	5	5
494	重庆大学附属肿瘤医院	内一科	0262445001	周影	31	女	2019-12-3	5	4	4	4	4	4	5	5	5	5	5	4	4	4	5	5	5	5	5	5	5	4	4	4	4	4	5	5	5	5	5	5	5	5	5	5	5	5	5	5	5	5
495	重庆大学附属肿瘤医院	肿瘤科(住院)	0249027010	周中玲	49	女	2019-12-4	5	5	5	5	5	4	4	4	4	4	4	4	4	4	4	4	4	4	4	4	4	5	5	5	5	5	5	5	5	5	5	5	5	5	5	5	5	5	5	5	5	5
496	重庆大学附属肿瘤医院	综合肿瘤科病区	0258322003	周自友	68	男	2019-12-5	5	5	5	5	4	4	4	4	4	4	4	4	5	5	5	5	5	5	5	5	5	5	5	5	5	5	5	5	5	5	5	5	5	5	5	5	5	5	5	4	4	4
497	重庆大学附属肿瘤医院	胃肠外科	0242674004	朱力夫	48	女	2019-12-6	5	5	5	5	5	4	4	4	4	4	4	4	4	4	4	4	5	5	5	5	5	5	5	5	5	5	5	5	5	5	5	5	5	5	4	4	4	4	4	4	4	4
498	重庆大学附属肿瘤医院	内分泌肾病内科	0250438004	朱普云	72	女	2019-12-7	5	5	5	5	4	4	4	4	4	4	4	4	4	4	4	4	5	5	5	5	5	5	5	5	5	5	4	4	4	4	4	4	4	4	4	4	4	4	4	4	4	4
499	重庆大学附属肿瘤医院	鼻咽肿瘤科病区	0264208001	朱守宣	80	男	2019-12-8	5	5	5	4	4	4	4	4	4	4	4	4	4	4	4	4	4	4	4	5	5	5	5	5	5	5	5	5	5	5	4	4	4	4	4	4	4	4	4	4	4	4
500	重庆大学附属肿瘤医院	肺部肿瘤科病区	0253871007	卓正伦	55	男	2019-12-9	5	5	5	5	4	4	4	4	4	4	4	4	4	4	4	5	5	5	5	5	5	5	5	5	5	5	5	5	5	5	5	5	4	4	4	4	4	4	4	4	4	4
501	重庆大学附属肿瘤医院	胸腹部肿瘤科病区	0259736003	左清琼	61	女	2019-12-3	5	5	5	5	5	4	4	4	4	4	4	4	4	4	4	4	4	4	4	4	5	5	5	5	5	5	5	5	5	5	5	5	5	5	5	5	5	5	5	5	5	5
502	重庆大学附属肿瘤医院	消化内科	0243897004	何念援	68	男	2020-03-27	5	5	4	3	4	4	3	4	4	5	3	4	5	4	3	4	5	4	5	3	4	5	2	4	5	4	3	4	5	4	5	4	3	2	5	4	4	5	4	5	3	4
503	重庆大学附属肿瘤医院	核医学科(住院)	0266466001	王君月	37	女	2020-03-27	5	4	3	5	4	5	4	4	5	5	3	5	4	5	4	5	4	5	4	5	4	4	1	5	4	5	2	5	4	5	4	2	4	5	4	5	2	4	5	4	5	4
504	重庆大学附属肿瘤医院	核医学科(住院)	0187496005	高均秀	44	女	2020-03-27	4	3	5	5	3	5	5	4	5	4	5	3	4	5	4	5	4	5	4	5	4	3	2	3	4	5	4	5	4	5	4	5	2	3	5	4	2	5	4	5	2	5
505	重庆大学附属肿瘤医院	肿瘤科	1001078769	王娜	34	女	2020-03-27	5	4	5	4	5	4	4	3	4	4	5	2	5	4	2	4	5	4	5	4	5	4	1	5	2	5	1	5	3	5	4	5	2	4	5	4	3	4	5	4	5	4
506	重庆大学附属肿瘤医院	核医学科(住院)	0261294003	舒月洪	50	男	2020-03-27	5	3	4	5	4	5	2	5	3	5	4	1	5	4	5	4	3	4	5	3	5	4	5	4	5	4	5	4	5	4	5	4	3	4	3	5	4	5	4	5	2	4
507	重庆大学附属肿瘤医院	心血管呼吸内科	0257844002	魏蜀清	69	女	2020-03-27	4	5	5	3	5	4	5	3	5	4	5	4	5	4	5	4	5	4	5	4	5	4	2	5	4	5	2	5	4	5	4	2	4	2	4	5	4	5	4	5	4	5
508	重庆大学附属肿瘤医院	缓和医疗科	0258052003	杨世琼	56	女	2020-03-27	5	3	4	4	5	4	3	4	5	4	5	3	4	5	4	5	4	5	4	2	4	5	3	5	4	5	4	5	4	5	4	5	2	2	5	4	2	4	5	4	3	4
509	重庆大学附属肿瘤医院	胸腹部肿瘤放疗科病区	0238083011	黎庆国	63	男	2020-03-27	5	5	4	5	2	3	3	4	5	4	3	2	5	4	3	4	5	4	5	4	3	4	2	5	4	5	3	5	3	5	4	2	5	2	4	5	3	5	4	5	4	3
510	重庆大学附属肿瘤医院	乳腺肿瘤内科病区	0266330001	唐益梅	26	女	2020-03-27	4	3	5	4	5	4	5	3	4	5	3	1	4	5	4	5	3	4	5	4	4	5	1	4	5	4	2	4	2	4	5	4	2	4	5	4	5	2	5	4	1	5
511	重庆大学附属肿瘤医院	肿瘤内科(住院)	0253427005	黄四	69	男	2020-03-27	4	5	3	5	5	4	5	4	5	4	2	4	5	4	5	4	5	4	5	3	5	4	1	5	4	5	1	5	4	5	4	2	4	5	4	5	1	5	4	5	2	4
512	重庆大学附属肿瘤医院	肿瘤内科1病区	0266416001	丁正义	73	男	2020-03-27	5	3	4	2	4	5	4	5	4	5	1	4	5	4	5	4	2	4	5	4	5	4	2	5	4	5	1	5	3	5	4	1	3	4	5	4	2	4	5	4	1	5
513	重庆大学附属肿瘤医院	肿瘤内科(住院)	1912260007	丁强	24	男	2020-03-27	5	4	5	4	5	5	3	5	4	5	2	3	4	5	3	5	4	5	4	5	3	4	2	4	5	4	2	4	5	4	5	2	4	3	4	5	4	5	4	5	4	5
514	重庆大学附属肿瘤医院	食管纵隔肿瘤外科病区	0253196005	冯蓉	53	女	2020-03-27	4	5	5	1	5	4	3	5	3	5	2	3	4	5	2	5	4	5	4	2	5	4	3	4	5	4	3	4	2	5	4	2	2	5	4	5	4	5	4	5	2	4
515	重庆大学附属肿瘤医院	乳腺肿瘤外科2病区	0266041001	邹仁淑	65	女	2020-03-27	4	3	4	2	4	5	4	4	5	5	1	4	5	4	1	4	5	4	5	1	5	4	1	5	4	5	4	3	4	5	4	1	2	5	4	5	2	5	4	5	2	5
516	重庆大学附属肿瘤医院	乳腺肿瘤外科2病区	0266737001	夏帮菊	61	女	2020-03-27	5	3	4	5	5	4	4	5	4	5	2	5	4	5	4	5	3	4	5	4	5	4	2	4	5	4	5	4	5	4	3	4	2	4	3	4	5	4	5	4	5	4
517	重庆大学附属肿瘤医院	肿瘤内科1病区	0266882001	杨建福	59	男	2020-03-27	5	4	5	4	5	3	5	4	5	4	4	2	3	5	4	5	4	5	4	3	5	4	5	4	5	4	3	5	3	5	2	1	4	5	2	5	3	5	4	5	1	5
518	重庆大学附属肿瘤医院	甲状腺肿瘤外科病区	0248223008	向菊天	42	女	2020-3-28	4	3	4	5	4	2	3	4	4	5	1	4	4	5	4	5	4	5	4	5	4	5	2	3	4	5	4	5	2	5	4	5	2	2	5	4	5	2	5	4	2	4
519	重庆大学附属肿瘤医院	肿瘤内科1病区	0266843001	余娜	37	女	2020-3-29	5	3	3	4	4	5	4	5	4	5	3	4	5	4	5	4	5	4	5	4	2	4	3	5	4	5	2	3	5	4	5	4	2	5	2	5	1	5	4	5	4	3
520	重庆大学附属肿瘤医院	心血管呼吸内科	0266714001	刘长容	46	女	2020-3-30	5	3	4	3	4	1	2	4	5	4	2	3	4	5	4	5	4	5	4	2	4	5	2	5	4	3	5	2	5	4	5	2	4	2	5	4	5	4	5	4	3	4
521	重庆大学附属肿瘤医院	核医学科(住院)	0266930001	黄传碧	39	女	2020-3-30	4	5	5	2	5	5	3	5	3	5	4	2	4	5	4	5	4	5	4	4	3	4	2	4	5	4	1	5	1	5	1	4	5	1	4	5	4	5	4	5	3	5
522	重庆大学附属肿瘤医院	肝胆胰肿瘤科	0265265001	董庭伟	70	男	2020-3-30	4	4	5	5	4	5	4	5	2	5	1	2	5	4	5	4	5	4	5	4	5	4	1	5	4	5	2	4	5	4	2	4	2	4	5	4	2	4	5	4	3	4
523	重庆大学附属肿瘤医院	肿瘤内科(住院)	0265902001	万世虎	74	男	2020-3-30	5	4	5	4	5	4	5	4	5	4	2	1	5	4	3	5	3	4	5	2	4	5	1	5	4	5	2	5	4	5	4	2	3	5	2	5	3	5	4	5	2	5
524	重庆大学附属肿瘤医院	姑息治疗科(住院)	0265915001	卓其昌	70	男	2020-03-26	5	5	2	5	2	1	5	3	5	4	3	4	5	4	2	4	5	4	5	3	5	4	3	5	4	5	1	5	4	5	4	5	4	2	4	5	1	5	4	5	4	5
525	重庆大学附属肿瘤医院	胸部肿瘤内科病区	0263999002	唐志全	65	男	2020-03-26	4	3	4	4	3	5	4	5	4	5	4	5	5	4	5	4	5	4	5	4	5	4	2	4	5	4	3	4	5	4	3	1	2	5	4	5	4	3	4	5	1	4
526	重庆大学附属肿瘤医院	乳腺肿瘤内科病区	0266833001	岳洪玲	46	女	2020-03-26	5	5	4	5	5	4	5	4	5	4	2	3	4	5	4	5	4	5	4	5	4	5	1	5	4	5	2	4	3	4	2	4	2	4	5	4	5	1	5	4	5	2
527	重庆大学附属肿瘤医院	乳腺肿瘤内科病区	0266136001	张国琼	50	女	2020-03-26	5	3	5	4	4	3	4	3	4	4	3	4	5	4	5	4	5	4	5	4	5	4	1	4	5	4	5	4	5	4	5	2	3	5	3	5	2	4	5	4	2	4
528	重庆大学附属肿瘤医院	核医学科(住院)	0267371001	徐菡	30	女	2020-03-26	4	5	5	3	5	4	2	5	4	5	4	5	3	5	3	5	4	5	4	5	4	5	4	5	4	5	1	4	2	4	5	4	5	2	4	5	4	5	4	5	4	5
529	重庆大学附属肿瘤医院	核医学科(住院)	0267383001	肖庆容	54	女	2020-03-26	5	3	4	4	4	5	4	5	4	4	3	4	5	4	2	4	5	4	5	3	5	4	2	4	5	4	2	5	3	5	3	4	2	4	2	4	2	4	5	4	5	4
530	重庆大学附属肿瘤医院	胸腹部肿瘤放疗科病区	0233362010	唐联发	57	男	2020-03-26	4	3	4	5	4	5	3	5	4	4	3	4	5	4	5	4	3	5	4	5	4	5	3	4	5	4	2	5	4	5	4	5	4	2	1	5	3	5	4	5	3	5
531	重庆大学附属肿瘤医院	核医学科(住院)	0267479001	张素英	55	女	2020-03-26	4	5	5	2	5	2	4	3	5	4	5	3	4	5	2	5	4	5	4	2	5	4	1	5	4	5	3	5	4	5	2	4	2	4	5	4	5	4	5	4	5	4
532	重庆大学附属肿瘤医院	缓和医疗科	0260583004	傅仕熙	50	男	2020-03-26	5	5	4	5	5	1	5	4	5	4	3	4	5	4	5	4	5	4	5	4	3	4	1	4	5	4	3	4	5	3	5	4	5	3	4	5	1	5	4	5	2	5
533	重庆大学附属肿瘤医院	心血管呼吸内科	0267309001	罗依容	67	女	2020-03-26	5	3	5	4	1	4	4	3	4	5	2	4	5	4	3	4	5	4	5	4	2	4	2	5	4	5	4	5	3	4	5	2	4	5	4	5	4	5	4	4	1	4
534	重庆大学附属肿瘤医院	内分泌肾病内科	0267401001	黄莹	32	女	2020-03-26	5	4	3	5	5	4	5	4	5	4	1	2	4	5	4	5	4	5	4	3	4	5	2	4	5	4	3	4	5	4	5	4	3	4	3	5	4	5	4	5	2	5
535	重庆大学附属肿瘤医院	核医学科(住院)	0253572003	罗少明	47	男	2020-03-26	4	5	5	1	5	3	5	3	4	5	3	1	5	4	5	4	5	4	5	2	5	4	3	5	4	5	3	5	4	5	3	5	2	1	5	4	5	4	5	4	3	5
536	重庆大学附属肿瘤医院	内分泌肾病内科	0267543001	陶世明	52	男	2020-03-26	5	4	4	5	4	5	3	4	5	4	4	2	5	4	5	4	5	4	5	4	3	4	2	3	4	5	4	2	4	5	4	5	4	5	4	5	4	5	4	5	4	5
537	重庆大学附属肿瘤医院	肿瘤内科(住院)	0262958002	郑玉森	60	男	2020-03-26	5	4	5	2	5	5	4	3	5	4	3	4	5	4	3	4	5	4	5	2	4	5	1	5	4	5	1	5	2	5	1	4	3	2	5	4	2	4	5	4	2	4
538	重庆大学附属肿瘤医院	核医学科(住院)	0261655004	李成洪	30	男	2020-03-26	4	3	4	5	4	5	4	5	4	5	4	3	5	4	5	4	5	4	5	3	4	5	2	4	5	4	1	4	3	5	3	4	1	4	3	5	3	5	4	5	3	5
539	重庆大学附属肿瘤医院	核医学科(住院)	0267938001	刘凯波	28	男	2020-03-26	5	5	4	5	3	5	2	3	5	3	5	3	4	5	2	5	4	5	4	5	4	5	1	5	4	5	2	5	4	5	4	5	2	1	5	4	5	4	5	4	3	5
540	重庆大学附属肿瘤医院	核医学科(住院)	0257216003	段美琴	35	女	2020-03-26	4	3	4	4	5	4	3	4	5	4	4	2	5	4	1	5	4	5	4	2	5	4	2	5	4	5	1	4	5	4	5	2	4	2	4	5	4	5	4	5	4	5
541	重庆大学附属肿瘤医院	核医学科(住院)	0246016003	向锡芬	48	女	2020-03-26	4	2	5	2	3	5	4	5	4	5	3	4	3	4	5	4	5	4	5	4	5	4	2	5	4	5	2	3	5	4	5	2	3	2	5	4	5	3	5	4	5	4
542	重庆大学附属肿瘤医院	肿瘤内科2病区	0264729002	邹先全	49	男	2020-03-26	5	4	3	5	3	5	4	4	5	4	2	1	5	4	3	5	4	5	4	3	4	5	1	5	4	5	1	5	3	5	4	5	2	4	5	4	2	5	4	5	2	5
543	重庆大学附属肿瘤医院	胸腹部肿瘤放疗科病区	0266602001	罗君	57	女	2020-03-26	5	3	5	4	3	4	3	4	4	5	2	4	5	4	5	4	5	4	5	2	5	4	1	4	5	4	2	4	5	4	5	4	2	4	2	5	1	5	4	5	1	5
544	重庆大学附属肿瘤医院	胸腹部肿瘤放疗科病区	0213898003	刘静	50	女	2020-03-26	4	3	4	3	4	4	3	4	4	5	3	4	5	4	2	5	4	3	4	5	3	5	1	4	5	4	2	4	5	3	4	2	4	3	4	5	2	5	4	5	4	5
545	重庆大学附属肿瘤医院	胸腹部肿瘤放疗科病区	0252159005	王开木	57	男	2020-03-26	4	5	5	5	2	5	5	3	5	4	4	5	3	5	4	5	4	5	4	3	4	5	2	5	4	5	3	5	4	5	4	1	3	4	2	5	2	4	5	4	2	4
546	重庆大学附属肿瘤医院	妇科肿瘤中心2病区	0267344001	方玉兰	66	女	2020-03-26	5	3	4	4	5	4	2	4	3	4	5	3	4	5	4	5	4	5	4	5	4	5	1	5	4	5	2	5	3	5	3	4	2	4	5	4	5	4	5	4	1	4
547	重庆大学附属肿瘤医院	核医学科(住院)	0265723002	秦容	42	女	2020-03-26	4	4	5	5	4	5	4	5	4	5	2	2	5	4	3	5	3	5	4	3	4	5	4	5	4	5	4	5	4	5	4	2	4	1	4	5	4	5	3	5	3	5
548	重庆大学附属肿瘤医院	核医学科(住院)	0268305001	陈莉娜	31	女	2020-03-26	5	3	4	4	5	4	3	4	5	4	3	4	5	4	5	4	5	4	5	2	5	4	1	5	4	5	1	5	2	4	5	1	3	2	5	4	2	4	5	4	2	4
549	重庆大学附属肿瘤医院	核医学科(住院)	0260108002	张哲铭	38	男	2020-03-26	5	3	4	4	4	5	4	5	3	5	3	4	4	5	4	5	3	4	5	4	5	4	2	5	4	5	1	4	5	4	5	4	2	4	5	4	5	4	5	4	2	5
550	重庆大学附属肿瘤医院	体检中心	251347	王芳	43	女	2020-03-28	4	5	5	1	3	4	5	3	4	5	4	3	4	5	2	4	5	4	5	4	5	4	1	4	5	4	2	5	3	5	4	2	4	2	5	4	3	5	4	5	4	5
551	重庆大学附属肿瘤医院	消化内科	0268443001	吴万年	52	女	2020-03-28	5	1	5	4	4	3	4	4	5	4	1	2	5	4	5	4	5	4	5	3	4	5	2	4	5	4	5	4	5	4	5	4	5	1	4	5	4	5	2	5	3	5
552	重庆大学附属肿瘤医院	核医学科(住院)	0261736002	邓正兰	57	女	2020-03-28	4	5	5	3	5	4	5	3	4	5	4	3	4	5	4	5	4	5	4	5	4	5	2	5	4	5	1	5	2	5	4	5	1	4	5	4	2	4	5	4	2	4
553	重庆大学附属肿瘤医院	核医学科(住院)	0264123002	贺彩琼	55	女	2020-03-28	5	5	4	5	5	3	5	4	5	5	3	4	5	4	4	5	4	3	5	2	5	4	2	5	4	5	2	5	4	5	4	1	4	5	3	5	3	5	5	4	2	5
554	重庆大学附属肿瘤医院	内分泌肾病内科	0268559001	邓小波	43	男	2020-03-28	4	4	5	4	3	4	3	4	5	4	2	4	3	4	3	4	5	4	5	2	4	5	1	4	5	4	1	4	5	4	5	4	2	4	2	4	5	4	3	4	3	4
555	重庆大学附属肿瘤医院	核医学科(住院)	0255646002	柏小华	51	女	2020-03-28	5	3	4	4	3	5	4	5	4	5	4	5	4	5	4	5	4	4	5	3	5	4	3	4	2	5	2	4	5	4	5	2	5	2	4	5	2	5	4	5	4	5
556	重庆大学附属肿瘤医院	核医学科(住院)	0268797001	张小玲	52	女	2020-03-28	5	5	4	5	5	4	3	5	4	3	4	3	5	4	2	4	5	4	5	4	3	4	3	4	5	4	3	4	5	4	5	4	2	3	5	4	5	3	5	4	2	5
557	重庆大学附属肿瘤医院	消化内科(住院)	0266981002	袁玫	55	女	2020-03-28	4	4	5	3	4	5	3	5	3	5	3	4	5	4	5	4	3	5	4	5	4	5	1	4	5	4	3	4	3	4	5	1	2	5	1	5	4	5	4	5	4	5
558	重庆大学附属肿瘤医院	核医学科(住院)	0268996001	江斌	34	男	2020-03-28	4	5	3	5	2	3	4	5	4	5	3	3	4	5	3	5	4	5	4	1	5	4	2	5	4	5	4	5	4	5	4	2	4	1	4	5	4	5	4	5	4	3
559	重庆大学附属肿瘤医院	核医学科(住院)	0269007001	余翠蓉	49	女	2020-03-28	5	3	5	2	5	2	5	4	5	3	5	1	4	5	2	5	4	5	4	3	5	4	2	4	5	4	2	4	2	4	5	4	3	4	5	4	5	4	5	4	2	5
560	重庆大学附属肿瘤医院	消化内科(住院)	0264812002	罗学诗	75	男	2020-03-28	5	5	3	5	4	5	3	5	4	5	2	4	5	4	5	4	5	4	5	4	5	3	4	5	4	5	2	3	4	5	4	5	4	2	4	5	4	5	4	5	2	4
561	重庆大学附属肿瘤医院	消化内科(住院)	0269037001	欧中琼	56	女	2020-03-28	4	3	4	5	4	4	5	4	4	5	3	4	3	4	3	5	4	5	4	5	4	5	2	4	5	4	3	4	5	4	5	4	5	2	5	4	3	4	5	4	1	4
562	重庆大学附属肿瘤医院	心血管呼吸内科	261549	李睿	53	男	2020-03-28	5	5	4	5	3	5	2	5	4	5	4	5	3	5	4	5	4	5	5	4	3	4	1	4	3	5	1	5	4	5	4	2	4	3	5	4	2	4	3	4	2	4
563	重庆大学附属肿瘤医院	核医学科(住院)	0266556003	陈俊	49	男	2020-03-28	4	3	4	5	5	1	5	4	4	5	2	4	5	4	5	4	5	4	5	4	5	4	3	4	5	4	1	4	5	4	5	1	4	1	5	4	2	4	3	4	2	2
564	重庆大学附属肿瘤医院	核医学科(住院)	0260007003	李永琴	57	女	2020-03-28	5	5	3	5	5	4	5	4	3	4	5	3	5	4	3	5	3	5	4	3	4	5	4	5	4	5	1	5	3	5	4	5	2	1	5	4	3	5	4	5	3	4
565	重庆大学附属肿瘤医院	姑息治疗科(住院)	0268466003	李大友	61	男	2020-03-28	5	3	5	2	2	5	3	5	4	5	3	4	5	4	2	5	4	5	5	4	5	3	4	5	3	4	2	5	4	5	4	2	4	5	4	5	4	2	5	4	4	5
566	重庆大学附属肿瘤医院	缓和医疗科	0254535008	王小燕	50	女	2020-03-28	4	5	2	5	5	3	5	5	4	5	4	3	4	5	4	5	4	5	4	2	4	5	1	5	4	5	2	5	3	4	5	4	3	4	2	4	5	4	5	4	5	4
567	重庆大学附属肿瘤医院	骨与软组织肿瘤科	0269449001	刘涛明	49	男	2020-03-28	4	3	5	4	1	4	3	4	5	4	5	4	5	4	4	5	4	5	4	2	5	4	1	5	4	5	3	4	5	5	4	1	4	2	4	5	4	5	4	5	4	1
568	重庆大学附属肿瘤医院	内分泌肾病内科	0262042004	蒋春梅	55	女	2020-03-28	5	5	4	5	5	4	4	3	5	4	4	5	5	4	5	4	5	4	5	3	5	4	2	5	4	5	4	5	4	5	2	5	2	2	5	4	5	4	5	4	2	4
569	重庆大学附属肿瘤医院	消化内科	0269275001	刘红	44	女	2020-03-28	5	3	4	4	5	4	3	4	4	5	2	3	5	4	5	4	5	4	5	2	5	3	2	5	4	5	1	3	5	5	4	4	5	5	4	5	4	5	4	5	2	5
570	重庆大学附属肿瘤医院	缓和医疗科	0265731006	秦蔓意	68	女	2020-03-28	4	5	4	2	4	3	4	5	4	4	3	2	4	5	4	5	3	4	5	1	4	5	2	4	5	4	2	4	3	4	1	3	4	1	4	5	4	5	4	5	3	4
571	重庆大学附属肿瘤医院	核医学科(住院)	0267036002	任良华	48	女	2020-03-28	4	3	5	3	5	5	2	5	4	5	3	2	5	4	3	4	5	4	5	4	5	4	1	4	5	4	2	4	5	4	5	2	4	3	5	4	2	5	4	5	4	2
572	重庆大学附属肿瘤医院	核医学科(住院)	0192620004	董延惠	56	女	2020-03-28	5	3	5	5	4	2	4	5	4	4	3	4	3	5	2	5	4	5	4	3	5	4	1	4	5	3	4	2	4	5	4	5	4	2	4	5	2	5	3	5	3	5
573	重庆大学附属肿瘤医院	乳腺肿瘤外科2病区	0269923001	杨琳	38	女	2020-03-28	5	5	2	5	4	1	5	3	5	4	4	1	5	4	5	4	5	4	5	4	5	4	1	5	2	5	2	5	3	5	4	5	2	5	4	5	4	5	2	5	1	3
574	重庆大学附属肿瘤医院	食管纵隔肿瘤外科病区	0270010001	张桂英	63	女	2020-03-28	5	4	5	2	5	4	4	5	4	5	3	4	5	4	1	4	3	4	5	4	3	4	2	4	3	4	2	4	2	4	5	3	4	2	4	5	4	2	5	4	2	5
575	重庆大学附属肿瘤医院	核医学科(住院)	0263516003	冉豪	47	男	2020-03-28	4	3	4	5	4	5	4	3	5	3	5	2	4	5	4	5	4	5	4	3	4	5	4	4	3	5	2	3	5	4	5	4	5	3	5	4	5	4	5	4	2	4
576	重庆大学附属肿瘤医院	骨与软组织肿瘤科	0207239012	陈统琼	43	女	2020-03-28	5	3	4	5	5	2	5	4	5	4	2	4	5	4	3	5	4	5	4	2	4	5	3	4	5	4	1	5	4	5	4	5	1	5	3	4	3	5	4	5	4	3
577	重庆大学附属肿瘤医院	鼻咽肿瘤放疗科病区	0245722006	王大芬	59	女	2020-03-28	4	3	4	4	4	5	4	5	4	5	2	4	4	5	4	5	4	5	4	5	4	5	4	4	5	3	5	4	5	4	5	2	4	1	4	5	2	5	4	5	3	5
578	重庆大学附属肿瘤医院	内分泌肾病内科	0268898003	杜天勇	44	男	2020-03-28	5	4	5	4	3	4	3	4	5	4	3	4	5	4	3	4	5	4	5	4	3	4	2	4	5	2	3	4	5	4	2	4	5	2	5	2	5	3	5	4	2	5
579	重庆大学附属肿瘤医院	核医学科(住院)	0270665001	汪志品	57	男	2020-03-29	5	3	4	5	4	5	4	5	5	4	2	4	5	4	5	4	5	4	5	2	5	4	1	5	4	2	1	5	4	5	3	5	2	4	2	4	2	4	5	4	3	4
580	重庆大学附属肿瘤医院	核医学科(住院)	0264118003	刘小锋	35	男	2020-03-29	4	2	5	4	3	4	4	5	4	5	4	5	5	4	2	5	4	5	4	3	4	5	2	5	4	5	4	5	3	5	4	2	1	3	5	3	4	5	4	5	4	5
581	重庆大学附属肿瘤医院	核医学科(住院)	0270655001	黎雪玫	60	女	2020-03-29	5	3	5	4	3	4	3	4	5	4	4	2	4	4	5	4	5	4	5	4	3	4	1	4	5	4	2	5	3	5	4	1	4	2	5	4	5	4	3	4	5	4
582	重庆大学附属肿瘤医院	缓和医疗科	0269026002	胡芳	68	女	2020-03-29	4	2	4	5	4	5	4	5	4	5	2	5	3	5	4	5	4	5	4	2	4	5	3	4	5	4	5	4	5	4	5	1	5	3	5	4	2	4	3	4	3	5
583	重庆大学附属肿瘤医院	骨与软组织肿瘤科	0269583001	王学兵	47	男	2020-03-29	5	3	4	4	5	4	2	4	3	4	4	2	4	5	4	5	4	5	5	4	2	4	2	4	5	4	2	5	4	5	4	5	2	5	4	5	4	5	4	5	2	5
584	重庆大学附属肿瘤医院	妇科肿瘤中心二病区	0270219001	陈美英	65	女	2020-03-29	4	4	5	4	3	4	5	4	5	3	1	3	4	5	4	5	4	4	5	4	3	4	2	3	4	2	1	5	2	5	3	4	5	2	5	4	5	4	2	4	1	4
585	重庆大学附属肿瘤医院	甲状腺肿瘤外科病区	0270205001	黄黎媛	53	女	2020-03-29	4	3	4	3	3	4	5	3	4	5	4	3	5	4	5	4	5	4	5	2	4	5	2	5	4	5	1	5	4	5	2	4	2	3	5	4	5	3	5	4	5	4
586	重庆大学附属肿瘤医院	胸腹部肿瘤放疗科病区	0228215005	任秀华	72	女	2020-03-29	5	4	5	5	4	5	4	5	4	5	2	4	5	4	3	5	4	5	4	1	4	5	2	4	5	4	2	4	5	4	5	2	3	4	5	4	5	4	3	4	2	4
587	重庆大学附属肿瘤医院	肿瘤科	594408	陈欣怡	36	女	2020-03-29	4	4	5	1	5	4	3	5	3	5	4	3	4	5	3	4	5	4	5	3	5	4	3	5	4	5	2	4	3	4	5	3	4	5	4	5	4	2	4	5	4	2
588	重庆大学附属肿瘤医院	核医学科(住院)	0263185003	梁建华	49	女	2020-03-29	4	3	4	4	4	5	4	5	4	5	4	5	4	5	4	5	4	5	5	4	5	4	1	4	5	4	3	5	4	5	4	5	3	4	5	4	5	4	5	4	5	1
589	重庆大学附属肿瘤医院	核医学科(住院)	0258257003	尹建菊	54	女	2020-03-29	5	3	4	5	3	5	5	4	5	4	5	2	4	5	4	5	4	5	4	3	4	5	2	5	4	5	2	5	5	4	5	4	2	4	2	4	2	5	4	5	3	5
590	重庆大学附属肿瘤医院	核医学科(住院)	0262463003	蒋晓红	52	女	2020-03-29	5	4	5	4	5	4	5	4	5	4	3	4	4	5	4	5	4	5	4	2	5	4	3	4	5	4	3	4	5	4	5	4	1	5	1	5	1	5	4	5	3	5
591	重庆大学附属肿瘤医院	消化内科(住院)	0271228001	田正华	77	男	2020-03-29	4	3	4	5	4	3	4	3	4	4	3	4	5	4	5	4	5	4	5	4	5	4	2	4	5	4	2	4	5	4	5	2	2	1	5	4	5	4	5	4	1	4
592	重庆大学附属肿瘤医院	肝胆胰肿瘤科	0229751014	杨春丽	47	女	2020-03-29	4	3	4	4	3	2	4	3	4	5	4	5	4	5	4	5	3	5	5	3	4	5	2	4	5	4	2	5	4	5	2	5	4	2	4	5	4	5	4	5	4	3
593	重庆大学附属肿瘤医院	内分泌肾病内科	0161449002	李洪权	56	男	2020-03-29	5	3	4	2	4	4	5	4	5	4	2	4	5	4	5	4	2	5	5	2	5	4	1	4	5	4	1	2	5	5	3	5	2	5	1	5	4	3	4	5	2	4
594	重庆大学附属肿瘤医院	妇瘤科(住院)	0266996002	陈伶俐	48	女	2020-03-29	5	4	5	4	2	1	4	5	4	4	4	5	3	5	4	5	4	5	5	4	5	4	5	4	3	4	1	4	5	4	5	4	3	2	4	5	2	5	3	5	3	5
595	重庆大学附属肿瘤医院	综合病房	0271380001	雷惠芬	63	女	2020-03-29	5	4	5	4	2	4	3	4	5	4	2	4	5	4	4	5	4	5	5	3	5	4	3	5	4	5	2	5	3	5	4	5	4	2	4	5	4	5	4	5	2	5
596	重庆大学附属肿瘤医院	耳鼻咽喉颌面肿瘤外科病区	0271728001	张雷	53	男	2020-03-29	4	3	5	5	5	4	3	4	4	5	3	2	5	4	5	4	2	4	4	2	5	3	2	5	4	5	4	2	4	5	4	2	4	3	2	5	5	4	5	4	4	5
597	重庆大学附属肿瘤医院	肿瘤科	1100402	向磊	78	男	2020-03-29	5	2	5	4	4	5	4	5	3	4	3	2	4	5	4	5	4	5	4	5	4	5	2	5	4	5	2	4	3	4	5	4	5	2	5	4	2	5	4	5	3	5
598	重庆大学附属肿瘤医院	肿瘤科	514353	张燕	50	女	2020-03-29	4	1	4	5	4	5	4	3	4	5	4	1	2	5	3	5	3	4	5	1	2	5	3	5	3	5	3	4	3	5	3	5	3	1	5	4	5	4	5	4	5	2
599	重庆大学附属肿瘤医院	缓和医疗科(住院)	0271796001	胡怀彬	46	男	2020-03-29	5	3	4	5	4	3	4	4	5	4	3	4	4	5	4	5	4	5	4	3	4	2	1	4	5	4	2	4	2	3	4	2	4	1	4	5	4	5	4	5	4	3
600	重庆大学附属肿瘤医院	肿瘤科	756141	邓君	46	男	2020-03-30	5	5	4	5	4	5	5	4	4	5	3	4	2	4	5	4	5	4	4	2	4	5	4	5	3	5	4	3	4	5	4	1	4	2	4	5	3	4	5	4	2	5
601	重庆大学附属肿瘤医院	肿瘤科	1099641	陈思竹	50	女	2020-03-30	5	3	3	4	5	4	5	4	5	5	2	3	4	5	4	5	4	5	4	5	4	5	1	3	4	5	3	5	4	5	4	5	2	3	5	4	5	3	5	4	5	2
602	重庆大学附属肿瘤医院	核医学科(住院)	0261159002	余立家	47	男	2020-03-30	4	3	4	3	4	2	5	4	3	4	2	4	5	4	3	4	5	3	5	2	3	5	1	5	4	5	3	4	5	4	5	4	5	2	5	4	5	4	5	4	3	5
603	重庆大学附属肿瘤医院	核医学科(住院)	0270185002	吴丹	53	女	2020-03-30	4	2	4	4	3	1	5	4	5	5	4	3	4	5	4	5	4	5	4	3	4	3	2	4	5	4	2	5	4	5	4	5	4	3	5	4	1	5	3	5	4	5
604	重庆大学附属肿瘤医院	甲状腺肿瘤外科病区	0272086001	莫伍平	68	男	2020-03-31	4	4	5	5	4	5	4	5	4	5	4	5	3	5	2	5	4	5	5	4	5	4	2	4	5	4	3	4	5	4	5	4	5	2	5	4	5	4	2	4	2	4
605	重庆大学附属肿瘤医院	肿瘤内科1病区	0272226001	唐朝华	52	男	2020-04-05	5	5	4	4	3	4	3	4	5	4	3	2	4	5	1	5	4	5	5	1	5	4	5	4	5	4	1	4	2	4	5	4	2	1	4	5	4	5	4	5	1	4
606	重庆大学附属肿瘤医院	肿瘤内科2病区	0269542002	谢钏	40	女	2020-04-02	5	4	5	5	4	4	5	3	5	4	3	4	5	4	5	4	5	4	5	3	5	4	2	4	3	4	5	3	4	4	5	4	2	4	2	3	4	5	4	5	4	5
607	重庆大学附属肿瘤医院	肿瘤科	1000700771	熊开梅	54	女	2020-3-31	5	4	5	5	4	3	2	5	3	5	4	3	4	5	4	5	4	5	5	4	3	4	1	4	5	4	2	4	1	5	4	5	1	5	4	5	2	5	4	5	2	4
608	重庆大学附属肿瘤医院	肿瘤科	1001077094	吴敏	48	男	2020-3-31	4	5	5	4	5	2	3	4	5	5	3	4	4	5	4	5	4	5	5	2	4	5	3	5	3	5	1	2	5	4	5	2	4	5	2	5	4	3	4	5	4	2
609	重庆大学附属肿瘤医院	肿瘤科	1001074946	吴明异	48	女	2020-3-31	5	5	4	5	5	4	3	5	4	4	3	4	5	4	5	4	5	4	5	4	5	4	5	4	5	4	1	4	2	4	5	4	2	4	2	4	5	4	5	4	3	5
610	重庆大学附属肿瘤医院	肿瘤科	1001003340	覃仁琳	54	女	2020-3-31	4	4	5	5	3	1	4	5	4	5	4	3	4	5	4	5	4	5	4	2	4	3	4	5	3	4	1	4	3	4	2	4	1	4	2	4	2	4	3	4	2	5
611	重庆大学附属肿瘤医院	肿瘤科	1001077159	王语	57	女	2020-3-31	5	1	5	4	5	4	4	3	4	5	3	5	4	5	4	5	4	5	4	5	4	3	1	4	5	4	2	5	4	5	1	5	2	4	3	4	3	4	3	4	3	4
612	重庆大学附属肿瘤医院	肿瘤科	1000880977	宋晓尧	36	男	2020-3-31	4	4	5	2	3	5	3	5	4	4	3	4	3	5	4	5	4	5	5	4	5	4	2	5	4	5	4	2	4	5	4	1	4	2	4	2	4	5	4	4	2	4
613	重庆大学附属肿瘤医院	肿瘤科	1000700727	余俊燕	52	女	2020-3-31	4	4	5	4	4	3	4	5	4	4	2	3	4	5	4	5	4	5	5	3	5	4	2	5	5	4	2	1	4	5	4	2	4	2	4	5	4	5	4	5	4	5
614	重庆大学附属肿瘤医院	肿瘤科	1000993704	胡雨欣	46	女	2020-3-31	5	4	5	3	4	5	4	5	4	5	4	5	3	4	5	4	5	3	5	2	5	4	2	5	4	2	4	2	4	5	3	5	2	3	5	4	5	4	5	4	5	4
615	重庆大学附属肿瘤医院	肿瘤科	1001056411	谷玥汐	52	女	2020-3-31	5	4	5	4	4	5	3	5	4	5	3	4	5	4	3	4	3	4	4	2	4	5	1	4	3	4	5	4	5	4	5	4	1	1	5	4	5	4	5	4	5	1
616	重庆大学附属肿瘤医院	肿瘤科	1098934782	张艳	55	女	2020-3-31	4	3	4	4	5	4	4	5	2	3	1	5	4	5	4	5	2	5	5	2	4	3	1	4	5	4	1	5	2	4	5	4	2	4	5	4	3	4	5	4	2	4
617	重庆大学附属肿瘤医院	肿瘤科	101010634	鲁丽娜	58	女	2020-3-31	4	4	5	4	5	3	5	4	4	5	3	2	4	5	4	5	1	5	5	3	5	4	5	4	3	4	2	4	5	4	2	3	4	2	4	5	3	4	5	4	3	4
618	重庆大学附属肿瘤医院	肿瘤科	1001081139	邹沛言	46	男	2020-3-31	5	4	5	4	5	3	4	5	3	5	3	5	4	5	4	5	4	5	5	2	5	3	2	5	4	5	3	5	1	5	4	2	3	4	2	4	2	5	4	5	4	3
619	重庆大学附属肿瘤医院	肿瘤科	1001081151	唐杨	56	女	2020-3-31	5	4	5	2	4	5	4	5	2	4	2	5	2	4	3	4	5	4	5	3	5	4	5	4	5	4	3	5	2	5	4	1	5	1	5	4	5	4	5	4	5	2
620	重庆大学附属肿瘤医院	肿瘤科	1001078300	张馨允	47	女	2020-3-31	4	5	4	5	4	5	3	5	3	5	4	2	4	5	4	5	4	5	4	2	4	5	2	4	5	4	2	4	3	4	5	2	5	4	5	4	5	4	5	4	5	4
621	重庆大学附属肿瘤医院	肿瘤科	1001081548	陈艳霞	55	女	2020-3-31	5	4	5	4	4	2	4	5	4	4	3	4	3	4	5	4	5	4	4	3	4	5	1	5	4	5	2	5	4	5	4	5	2	2	4	5	2	5	4	5	4	5
622	重庆大学附属肿瘤医院	肿瘤科	1001043321	杜彧词	59	女	2020-3-31	5	4	5	3	5	3	5	4	5	4	5	2	1	5	3	5	4	5	5	4	5	4	1	5	3	5	1	5	1	5	4	2	5	3	5	4	5	4	5	4	3	5
623	重庆大学附属肿瘤医院	肿瘤科	1000921532	于秀茹	54	女	2020-3-31	5	4	4	2	4	4	3	4	5	4	2	4	5	4	5	4	5	4	5	4	5	4	1	5	4	5	4	3	4	5	4	4	1	4	5	4	5	4	5	4	5	3
624	重庆大学附属肿瘤医院	肿瘤科	1000877354	段自梅	46	女	2020-3-31	4	5	5	4	5	3	5	4	5	3	5	2	4	5	4	5	4	3	4	3	4	5	4	5	4	5	4	2	4	5	4	5	4	2	4	5	4	5	4	5	2	4
625	重庆大学附属肿瘤医院	肿瘤科	1001085208	张金敏	48	女	2020-3-31	5	4	2	4	5	4	3	5	3	5	4	5	3	5	4	5	4	5	5	2	5	4	5	4	5	4	2	4	5	4	5	5	4	1	4	5	4	5	4	5	4	2
626	重庆大学附属肿瘤医院	肿瘤科	1001071193	钟祖君	52	女	2020-3-31	4	5	5	1	5	4	5	4	5	5	3	4	2	4	5	4	5	4	4	1	4	5	4	5	4	3	4	5	4	5	4	2	4	2	4	5	2	4	5	4	2	5
627	重庆大学附属肿瘤医院	肿瘤科	1000947783	孙敏	48	女	2020-3-31	5	4	5	5	4	5	4	5	4	5	5	3	4	5	4	5	4	5	4	3	4	5	4	5	4	5	3	4	1	4	5	1	2	2	4	5	4	5	4	5	4	5
628	重庆大学附属肿瘤医院	肿瘤科	1001085152	陈正秀	51	女	2020-3-31	4	1	5	2	5	3	4	5	4	5	3	5	2	5	4	5	3	5	5	4	3	4	1	5	4	5	3	5	4	5	4	2	5	2	5	4	5	4	5	4	3	5
629	重庆大学附属肿瘤医院	肿瘤科	1001086154	方一莎	55	女	2020-3-31	4	5	5	4	5	4	3	5	3	5	1	4	5	4	5	4	5	4	5	2	4	5	1	4	5	5	1	4	5	3	5	4	3	4	5	4	5	4	5	4	2	5
630	重庆大学附属肿瘤医院	肿瘤科	1001087249	黎源杰	64	男	2020-3-31	5	5	4	5	4	3	2	5	3	5	4	3	4	5	4	5	4	5	5	3	5	4	2	5	3	5	3	5	2	5	4	5	4	5	2	5	2	5	3	5	1	5
631	重庆大学附属肿瘤医院	肿瘤科	1001086322	禹炼	38	女	2020-3-31	4	4	5	4	3	5	3	5	4	5	4	3	5	4	5	4	5	4	5	2	5	4	5	4	5	3	2	5	4	5	3	5	2	4	3	5	4	5	3	5	4	5
632	重庆大学附属肿瘤医院	肿瘤科	1001088517	邹蔚	49	男	2020-3-31	5	4	5	4	5	4	2	5	3	5	1	4	4	5	4	5	4	5	5	3	5	3	1	5	2	5	1	5	1	5	4	5	2	5	2	5	3	5	4	5	3	5
633	重庆大学附属肿瘤医院	肿瘤科	1001008538	邱子君	55	女	2020-3-31	4	5	5	3	4	4	3	4	4	5	2	3	2	5	4	5	4	5	5	2	5	4	5	4	5	4	3	5	4	5	4	5	1	4	5	4	5	4	5	4	5	2
634	重庆大学附属肿瘤医院	肿瘤科	1001088070	刘兴中	56	男	2020-3-31	4	5	5	2	4	3	5	4	5	5	1	2	3	5	3	5	3	5	5	2	5	5	1	5	4	5	4	5	4	5	2	4	5	2	5	4	5	4	5	4	2	5
635	重庆大学附属肿瘤医院	肿瘤科	1001083772	苏坤林	53	女	2020-3-31	5	3	5	5	3	2	5	3	5	5	1	5	1	5	5	4	5	4	5	4	5	4	1	5	4	5	1	5	4	2	5	2	4	5	4	5	1	5	3	4	5	4
636	重庆大学附属肿瘤医院	肿瘤科	1001085484	许寅斟	48	女	2020-04-01	5	5	2	2	5	1	4	5	4	5	2	1	2	5	2	5	4	5	5	4	5	5	2	5	4	5	2	5	3	5	2	5	4	4	5	4	5	4	5	4	2	5
637	重庆大学附属肿瘤医院	肿瘤科	724486003	陈松超	49	女	2020-04-01	4	5	5	5	4	4	3	5	4	5	4	3	4	5	4	5	4	5	5	3	5	4	2	5	3	5	4	5	2	5	4	5	2	5	4	5	4	5	3	5	4	5
638	重庆大学附属肿瘤医院	肿瘤科	950340001	牟麒霖	55	男	2020-04-01	4	2	5	5	4	5	3	5	3	5	3	5	4	5	4	5	3	5	5	4	5	3	4	5	4	5	1	5	3	5	4	2	5	2	5	4	5	4	5	4	3	5
639	重庆大学附属肿瘤医院	肿瘤科	609368005	罗先平	50	女	2020-04-01	4	5	5	3	5	3	5	4	5	5	3	4	3	4	5	4	5	4	5	2	5	4	2	5	2	5	1	5	4	5	4	5	1	4	5	4	5	4	5	4	2	5
640	重庆大学附属肿瘤医院	肿瘤科	950536001	蔡霞	60	女	2020-04-01	5	4	5	4	5	4	5	4	5	5	1	4	2	4	5	4	3	5	5	3	5	4	2	5	3	5	1	5	2	5	3	5	4	5	3	5	2	5	4	5	2	5
641	重庆大学附属肿瘤医院	肿瘤科	950424001	刘思国	50	男	2020-04-01	4	5	5	4	5	2	4	5	4	5	1	4	3	4	5	4	5	4	5	4	5	4	2	5	4	5	1	4	5	4	5	2	5	4	5	4	5	2	5	4	5	4
642	重庆大学附属肿瘤医院	肿瘤科	703853111	宋容	56	女	2020-04-01	5	4	2	5	4	3	5	3	5	4	5	2	3	5	4	5	4	5	5	3	5	3	1	5	4	5	2	5	2	5	2	5	2	4	5	4	3	5	4	5	4	5
643	重庆大学附属肿瘤医院	肿瘤科	925680012	张荣斌	64	男	2020-04-01	4	4	5	5	3	4	3	5	3	5	3	4	3	4	5	4	5	4	5	4	5	4	2	5	4	5	2	3	5	4	5	4	5	2	5	2	5	4	5	4	3	5
644	重庆大学附属肿瘤医院	肿瘤科	953441001	黄梅	52	女	2020-04-01	5	5	3	5	4	5	3	5	4	5	1	2	4	5	4	5	4	5	5	2	5	5	1	5	3	5	3	5	4	5	4	5	4	1	5	4	5	2	5	4	3	5
645	重庆大学附属肿瘤医院	肿瘤科	954886003	邹梦	44	女	2020-04-01	4	5	5	4	3	4	5	4	5	5	1	4	5	4	5	4	5	4	5	1	5	4	3	5	2	5	3	4	5	2	5	4	5	4	5	3	4	3	5	4	5	3
646	重庆大学附属肿瘤医院	肿瘤科	955509001	龚健	50	男	2020-04-01	5	2	5	5	3	4	5	4	5	4	3	5	3	5	4	5	4	5	5	3	5	3	2	5	4	5	3	5	2	5	4	5	4	5	3	5	2	5	4	5	2	5
647	重庆大学附属肿瘤医院	肿瘤科	955702001	黄海	57	男	2020-04-01	4	5	4	4	5	3	4	5	4	5	1	4	2	4	5	4	5	4	5	4	5	4	2	5	4	5	2	5	1	5	4	2	5	2	5	4	5	4	5	4	3	5
648	重庆大学附属肿瘤医院	肿瘤科	955798001	曹子薇	39	女	2020-04-01	4	1	5	5	4	3	5	4	5	4	2	4	5	4	5	4	5	4	5	2	5	4	5	4	5	4	1	4	5	4	5	2	4	5	2	5	2	5	4	5	2	5
649	重庆大学附属肿瘤医院	肿瘤科	955836001	谭乐飞	43	男	2020-04-01	5	2	4	3	5	1	4	5	4	5	3	3	4	5	4	5	4	5	5	3	5	4	2	5	4	5	4	5	3	5	4	5	2	5	4	5	4	5	3	5	4	5
650	重庆大学附属肿瘤医院	肿瘤科	955838001	向红梅	51	女	2020-04-01	5	4	5	3	5	2	4	5	5	3	4	3	4	5	3	4	5	4	5	4	5	3	1	5	4	5	1	3	5	4	5	4	1	4	5	2	5	4	5	2	3	5
651	重庆大学附属肿瘤医院	肿瘤科	393153012	刘重生	62	男	2020-04-01	5	4	4	5	4	5	4	5	4	5	2	5	5	4	2	4	5	4	4	4	5	5	4	5	5	5	2	4	2	4	5	2	4	5	5	4	5	4	5	4	2	4
652	重庆大学附属肿瘤医院	肿瘤科	945674002	石砚	55	男	2020-04-01	5	3	5	2	5	4	5	4	5	5	3	4	3	4	5	5	5	4	4	3	3	5	1	4	4	4	3	5	4	5	4	4	2	1	4	5	3	3	4	4	1	4
653	重庆大学附属肿瘤医院	肿瘤科	971391001	张润	45	女	2020-3-31	4	5	4	4	4	5	4	5	3	4	4	4	5	5	3	4	5	5	5	2	4	5	2	4	4	5	3	4	5	4	4	1	5	3	4	4	2	4	3	5	5	2
654	重庆大学附属肿瘤医院	肿瘤科	971708001	向雪	78	女	2020-03-30	4	3	4	1	5	4	3	4	2	4	2	5	5	4	4	4	5	5	4	5	4	4	1	5	5	4	4	3	4	5	4	5	4	2	4	4	5	5	3	4	2	1
655	重庆大学附属肿瘤医院	肿瘤科	972575005	申子辰	48	女	2020-03-29	5	4	5	2	5	3	4	5	5	5	3	4	5	4	5	4	4	4	5	3	4	4	2	5	2	4	2	4	5	5	4	4	4	5	5	5	2	4	4	4	4	5
656	重庆大学附属肿瘤医院	肿瘤科	232128003	李恕	48	女	2020-03-29	5	3	3	5	4	2	2	5	5	4	4	4	5	4	5	4	4	5	4	5	5	4	2	4	5	5	2	5	3	4	2	3	4	2	3	2	4	4	2	4	5	2
657	重庆大学附属肿瘤医院	肿瘤科	945026004	叶千容	49	女	2020-03-28	4	5	4	4	4	5	3	4	4	4	3	3	5	4	3	5	5	4	4	3	5	5	2	4	5	4	3	4	4	5	4	2	2	3	4	4	5	5	3	5	3	4
658	重庆大学附属肿瘤医院	肿瘤科	946208005	何秀苹	48	女	2020-03-28	5	3	5	5	4	1	4	3	5	5	3	4	4	5	4	5	4	3	4	2	5	5	1	4	4	5	1	5	3	5	1	5	4	5	5	3	2	4	3	4	3	3
659	重庆大学附属肿瘤医院	肿瘤科	724486001	马洪鹄	66	男	2020-03-28	4	4	5	4	5	4	5	5	4	4	5	4	5	4	2	4	5	5	4	4	4	4	3	4	5	4	1	5	5	5	5	5	5	1	2	4	4	3	4	5	1	4
660	重庆大学附属肿瘤医院	肿瘤科	950650010	刘承萍	78	女	2020-03-28	5	5	4	3	4	5	5	4	5	4	3	2	5	4	1	5	4	5	5	4	4	5	3	5	4	5	1	5	4	3	4	3	1	2	5	4	5	4	5	5	4	5
661	重庆大学附属肿瘤医院	肿瘤科	968539002	魏仕	55	男	2020-03-28	4	3	4	2	5	4	4	3	4	4	2	1	5	3	5	4	4	5	5	3	5	4	1	4	5	4	2	4	5	4	4	3	4	4	5	5	5	2	4	4	2	5
662	重庆大学附属肿瘤医院	肿瘤科	953723001	黄国秀	56	女	2020-03-28	4	3	5	5	2	1	5	5	4	4	1	2	5	4	3	5	4	4	5	5	4	4	2	5	3	5	2	5	3	5	5	4	5	3	5	4	5	4	4	5	3	5
663	重庆大学附属肿瘤医院	肿瘤科	435851010	任荣富	52	男	2020-03-28	5	4	4	5	3	5	4	5	3	5	3	4	4	5	4	5	3	4	5	2	5	5	2	4	5	4	3	3	5	4	5	2	4	2	4	5	4	5	4	5	2	5
664	重庆大学附属肿瘤医院	肿瘤科	959622005	易婧	29	女	2020-3-30	4	3	3	5	5	4	2	5	5	4	4	3	5	4	2	5	5	4	4	2	3	4	4	5	4	5	4	4	4	5	4	4	1	3	5	4	5	5	4	5	4	2
665	重庆大学附属肿瘤医院	肿瘤科	807959001	唐亚莉	53	女	2020-3-30	5	3	4	3	4	3	4	3	4	5	3	4	3	4	4	5	3	4	5	3	4	4	2	4	3	5	1	4	3	4	5	5	4	5	5	5	2	4	4	5	3	3
666	重庆大学附属肿瘤医院	肿瘤科	961025001	程才琼	56	女	2020-3-30	5	3	5	4	5	4	3	4	5	4	4	2	5	4	4	4	5	5	5	4	5	3	1	5	4	5	4	2	2	5	2	2	5	2	5	4	1	5	3	4	5	5
667	重庆大学附属肿瘤医院	肿瘤科	549118000	苏芬仙	50	女	2020-03-27	5	4	5	4	4	5	4	3	4	4	5	4	5	5	3	5	5	3	5	5	4	5	3	5	4	5	2	5	5	4	3	1	2	3	4	4	5	3	4	5	4	2
668	重庆大学附属肿瘤医院	肿瘤科	770066000	石选民	53	男	2020-03-27	5	4	5	3	4	5	5	4	5	5	4	1	5	4	5	5	4	4	5	1	5	4	4	5	3	4	4	5	4	4	4	1	5	4	5	5	4	5	5	4	2	5
669	重庆大学附属肿瘤医院	肿瘤科	977138020	熊言俊	65	男	2020-03-27	4	4	2	4	5	2	4	3	5	3	3	4	3	4	5	4	5	4	4	3	4	4	4	5	4	4	2	3	5	5	4	5	2	5	2	4	4	5	4	5	5	5
670	重庆大学附属肿瘤医院	肿瘤科	412168	李洪生	68	男	2020-04-02	4	5	4	5	5	1	5	4	5	4	2	3	4	4	2	5	5	4	5	4	3	5	1	5	5	3	2	5	5	5	5	4	3	4	1	5	2	4	5	4	3	4
671	重庆大学附属肿瘤医院	肿瘤科	977069	詹汝涵	35	女	2020-04-02	5	3	4	2	1	4	5	3	5	5	2	5	4	5	4	5	4	5	4	5	5	3	1	5	5	5	2	4	4	5	4	4	4	4	5	5	4	5	4	5	4	4
672	重庆大学附属肿瘤医院	肿瘤科	977286	樵桦	37	女	2020-04-02	5	4	5	4	5	4	3	5	5	4	3	3	5	5	4	4	5	5	5	4	4	5	2	4	5	4	1	4	3	4	3	2	3	5	4	5	5	4	5	4	2	5
673	重庆大学附属肿瘤医院	肿瘤科	978978	吉成兵	39	男	2020-04-02	4	3	5	4	5	3	4	3	4	5	4	2	4	4	4	5	3	5	4	4	5	4	2	4	2	5	4	5	3	5	2	3	2	1	1	5	2	5	4	5	1	4
674	重庆大学附属肿瘤医院	肿瘤科	979086001	毕文慧	58	女	2020-04-02	5	5	4	5	4	5	4	4	5	4	5	4	4	5	3	4	4	4	5	3	4	4	2	4	3	4	3	5	4	5	3	5	1	2	4	5	5	4	5	4	4	2
675	重庆大学附属肿瘤医院	肿瘤科	979307001	许媛	45	女	2020-04-02	4	3	4	1	5	5	2	5	4	4	2	4	5	4	5	4	4	5	5	4	5	3	1	5	3	3	1	5	4	5	5	4	2	5	4	4	4	3	3	5	2	5
676	重庆大学附属肿瘤医院	肿瘤科	979353002	刘江波	49	男	2020-04-02	5	3	5	5	4	5	3	4	4	4	3	3	4	4	2	5	5	4	4	2	5	5	1	4	5	2	4	4	2	4	5	4	4	2	2	4	3	4	2	5	4	5
677	重庆大学附属肿瘤医院	肿瘤科	979385001	秦雨	50	女	2020-04-02	4	5	4	2	3	5	4	4	5	5	3	2	5	5	4	5	4	4	5	2	5	4	1	4	5	2	2	5	4	4	5	2	4	2	5	5	5	5	4	5	3	4
678	重庆大学附属肿瘤医院	肿瘤科	980257003	王献	67	男	2020-04-02	4	5	4	5	5	4	3	4	3	4	4	3	3	4	3	4	4	5	4	3	4	4	2	4	5	5	4	5	2	5	3	5	3	3	5	5	5	4	4	5	2	4
679	重庆大学附属肿瘤医院	肿瘤科	807577020	胡忻怡	57	女	2020-04-02	4	3	3	5	3	5	3	3	4	5	1	4	4	4	2	5	5	5	4	2	5	4	4	4	4	4	2	5	3	4	5	5	4	2	4	4	1	5	4	4	3	5
680	重庆大学附属肿瘤医院	肿瘤科	984924001	李江山	56	女	2020-04-02	5	4	5	4	3	5	3	4	5	5	4	4	5	5	5	5	3	5	5	1	5	4	3	4	4	4	1	4	4	4	2	4	4	1	4	4	5	5	4	4	2	4
681	重庆大学附属肿瘤医院	肿瘤科	984834001	彭柳	46	男	2020-04-02	4	5	4	2	3	4	5	5	3	4	3	5	5	5	3	4	4	5	5	4	5	5	4	5	5	4	1	4	5	4	3	5	5	1	5	4	4	5	5	4	4	1
682	重庆大学附属肿瘤医院	肿瘤科	977266002	陈佳举	55	男	2020-04-02	5	4	5	5	4	4	2	4	4	5	2	3	4	4	4	5	4	4	5	3	3	5	2	5	5	2	2	5	5	5	5	2	3	2	5	4	4	3	3	4	5	4
683	重庆大学附属肿瘤医院	肿瘤科	985052001	陶忠碧	56	女	2020-04-02	4	4	4	4	2	5	4	5	5	5	4	4	4	4	5	5	4	4	5	4	4	5	1	4	5	5	2	5	5	5	4	4	4	3	5	5	2	4	3	5	5	4
684	重庆大学附属肿瘤医院	肿瘤科	987447001	李学英	56	女	2020-04-02	4	3	4	3	5	4	3	3	4	4	4	3	5	5	3	5	5	4	4	4	4	4	2	4	4	4	3	4	4	4	4	5	4	2	5	3	4	4	4	4	2	3
685	重庆大学附属肿瘤医院	肿瘤科	977046003	曾颖孜	54	女	2020-04-02	4	5	4	5	4	5	4	4	5	5	3	1	3	4	2	5	5	4	5	3	4	4	1	4	4	5	2	4	5	5	5	2	2	3	4	5	5	4	4	4	3	2
686	重庆大学附属肿瘤医院	肿瘤科	766644002	丁一	60	男	2020-04-02	5	3	5	4	5	4	5	3	5	3	3	4	3	4	4	4	3	5	5	2	3	5	3	3	5	4	3	5	5	5	3	1	5	2	2	5	2	5	5	4	4	4
687	重庆大学附属肿瘤医院	肿瘤科	874580010	靳雅淇	48	女	2020-04-02	5	2	3	5	4	5	4	4	4	5	5	4	5	4	4	4	5	4	4	5	5	4	2	5	4	5	2	2	3	4	4	5	4	1	4	4	3	5	5	4	5	5
688	重庆大学附属肿瘤医院	肿瘤科	987661001	谢金贝	57	女	2020-04-02	4	4	5	4	3	4	5	4	4	5	2	5	5	5	5	5	4	4	4	4	4	5	2	4	5	4	2	4	4	5	4	4	5	4	2	4	4	4	5	5	5	5
689	重庆大学附属肿瘤医院	肿瘤科	987838001	黎江	48	男	2020-04-02	5	3	4	4	4	3	5	5	3	3	3	4	5	4	5	4	5	5	4	2	3	4	2	5	4	4	1	5	3	3	4	5	2	5	2	4	4	4	5	4	4	3
690	重庆大学附属肿瘤医院	肿瘤科	990298002	黄永会	56	女	2020-04-02	4	3	5	1	5	4	3	5	4	5	4	3	4	4	4	5	3	5	5	3	4	4	2	4	5	4	1	2	3	5	5	4	2	5	2	2	5	4	4	4	3	4
691	重庆大学附属肿瘤医院	肿瘤科	985240100	谭邦俊	62	男	2020-04-02	5	5	4	4	5	3	4	5	5	5	2	4	5	4	3	4	4	5	5	4	2	5	3	5	5	4	2	4	2	5	4	4	1	4	3	5	5	4	5	5	5	2
692	重庆大学附属肿瘤医院	肿瘤科	923940105	陈增会	45	女	2020-04-02	4	3	5	3	3	4	3	5	4	5	5	3	5	5	2	4	4	4	4	2	3	5	1	4	5	4	4	4	4	4	5	4	4	4	4	4	3	5	5	4	2	5
693	重庆大学附属肿瘤医院	肿瘤科	953108010	伍近东	42	男	2020-04-02	5	4	4	5	3	5	3	4	4	5	3	4	5	4	5	5	4	4	5	4	4	4	2	4	5	5	2	4	4	5	5	5	2	4	4	4	3	4	4	4	4	5
694	重庆大学附属肿瘤医院	肿瘤科	954685201	周雨婷	57	女	2020-04-02	5	3	4	4	5	4	4	5	4	4	4	5	4	5	1	5	5	5	4	4	4	4	3	4	3	5	3	3	5	4	5	2	1	2	5	4	2	4	5	5	2	5
695	重庆大学附属肿瘤医院	肿瘤科	958289103	王开祥	58	男	2020-04-02	4	3	5	4	4	5	5	4	4	5	5	3	5	4	4	5	5	4	5	2	5	5	2	4	4	5	2	5	4	4	4	4	2	2	5	5	5	5	5	5	4	5
696	重庆大学附属肿瘤医院	肿瘤科	958458235	张韵雯	48	女	2020-04-02	4	5	5	5	2	3	3	5	3	5	4	2	3	4	3	4	4	5	5	1	5	4	2	4	4	5	4	4	5	4	5	4	4	3	5	4	5	4	4	4	3	5
697	重庆大学附属肿瘤医院	肿瘤科	849986010	吴明	56	男	2020-04-02	5	1	5	3	5	2	5	4	4	4	2	2	5	5	4	4	5	5	5	3	4	4	1	5	4	4	3	5	2	5	5	5	4	1	4	4	2	4	4	5	2	5
698	重庆大学附属肿瘤医院	肿瘤科	244305020	崔程景	49	男	2020-04-02	5	5	4	5	4	5	2	4	4	4	3	4	5	4	3	5	4	4	4	4	5	5	5	5	3	5	3	4	4	4	2	1	2	4	2	4	5	5	5	4	1	5
699	重庆大学附属肿瘤医院	肿瘤科	100098300	黄福兰	51	女	2020-04-02	4	5	5	2	4	4	5	5	5	5	3	1	4	5	5	4	4	4	5	3	5	4	3	5	5	5	2	4	1	4	1	2	1	2	5	5	5	5	4	4	4	2
700	重庆大学附属肿瘤医院	肿瘤科	749269002	刘艳芳	42	女	2020-04-02	3	4	4	5	3	5	5	5	5	4	3	4	5	4	2	5	4	5	5	2	4	4	2	5	3	5	3	3	5	4	4	5	2	4	5	4	4	4	5	5	3	5
701	重庆大学附属肿瘤医院	肿瘤科	245864220	张璐婷	56	女	2020-04-02	4	3	4	5	5	1	3	4	4	5	4	2	4	4	5	5	5	4	4	4	5	4	2	4	4	4	1	4	2	5	4	4	4	1	4	4	4	5	5	5	5	4
702	重庆大学附属肿瘤医院	肿瘤科	971211202	白晓寒	53	女	2020-04-02	5	4	5	4	5	4	5	3	4	4	3	4	5	4	4	5	4	5	4	3	5	3	3	5	4	4	5	2	3	5	3	4	3	4	5	5	2	4	3	5	2	5
703	重庆大学附属肿瘤医院	肿瘤科	1432323114	伍驭西	57	女	2020-04-02	4	4	3	5	3	5	3	4	4	4	5	4	5	4	4	4	5	5	5	2	5	5	1	3	5	4	2	4	4	5	5	3	5	2	5	5	4	4	3	4	5	5
[truncated: 16 more columns]

## Sheet: age<18
编号	所属单位	所属部门	编号	姓名	年龄	性别	测试日期	1	2	3	4	5	6	7	8	9	10	11	12	13	14	15	16	17	18	19	20	21	22	23	24	25	26	27	28	29	30	31	32	33	34	35	36	37	38	39	40	41	42
319	重庆大学附属肿瘤医院	综合肿瘤科病区	0265331001	唐博文	7	男	2019-12-17	5	4	5	5	4	5	5	5	5	5	1	1	5	5	3	5	4	5	5	5	5	5	2	4	4	5	3	5	5	5	5	4	5	5	5	5	2	5	5	4	4	5
61	重庆大学附属肿瘤医院	综合肿瘤科病区	0265156001	邓成杰	14	男	2019-12-9	5	5	5	5	5	5	5	5	5	5	5	5	5	4	4	4	4	4	5	5	5	5	5	5	5	5	5	5	5	5	5	5	5	5	5	5	5	5	5	5	5	5
241	重庆大学附属肿瘤医院	泌尿外科	0218532010	罗伟蓬	17	男	2019-12-9	5	3	4	4	4	4	4	4	4	4	4	4	4	4	4	5	5	5	5	4	4	4	2	4	4	4	5	5	5	5	5	5	5	5	4	4	4	4	4	4	5	5
296	重庆大学附属肿瘤医院	血液肿瘤科	0249343002	任佑鸿	17	男	2019-12-10	5	5	5	5	5	5	5	5	5	5	1	2	5	5	5	5	5	5	5	5	5	5	5	5	5	5	5	5	5	5	5	5	5	4	5	5	4	5	5	5	5	5
454	重庆大学附属肿瘤医院	鼻咽肿瘤科病区	0259948003	张书海	17	男	2019-12-4	5	4	4	4	4	4	4	5	5	5	5	5	5	5	5	5	5	5	5	5	5	4	4	4	4	4	4	4	4	4	4	4	4	4	4	4	4	4	4	4	4	4
[truncated: 16 more columns]

## Sheet: longstring>28
number	所属单位	department	id	name	age	gender	date	v1	v2	v3	v4	v5	v6	v7	v8	v9	v10	v11	v12	v13	v14	v15	v16	v17	v18	v19	v20	v21	v22	v23	v24	v25	v26	v27	v28	v29	v30	v31	v32	v33	v34	v35	v36	v37	v38	v39	v40	v41	v42
22	重庆大学附属肿瘤医院	神经肿瘤科	0262411001	陈开萍	58	女	2019-12-16	5	5	5	5	5	5	5	5	5	5	5	5	5	5	5	5	5	5	5	5	5	5	5	5	5	5	5	5	5	5	5	5	5	5	5	5	5	5	5	5	5	5
34	重庆大学附属肿瘤医院	肿瘤内科	0248203001	陈涛	47	男	2019-12-16	5	5	5	5	5	5	5	5	5	5	5	5	5	5	5	5	5	5	5	5	5	5	5	5	5	5	5	5	5	5	5	5	5	5	5	5	5	5	5	5	5	5
92	重庆大学附属肿瘤医院	核医学科	0255014002	冯永琴	31	女	2019-12-10	5	5	5	5	5	5	5	5	5	5	5	5	5	5	5	5	5	5	5	5	5	5	5	5	5	5	5	5	5	5	5	5	5	5	5	5	5	5	5	5	5	5
99	重庆大学附属肿瘤医院	消化内科	0257859001	龚文华	62	女	2019-12-9	5	5	5	5	5	5	5	5	5	5	5	5	5	5	5	5	5	5	5	5	5	5	5	5	5	5	5	5	5	5	5	5	5	5	5	5	5	5	5	5	5	5
196	重庆大学附属肿瘤医院	姑息治疗科	0260865001	廖克金	65	男	2019-12-9	5	5	5	5	5	5	5	5	5	5	5	5	5	5	5	5	5	5	5	5	5	5	5	5	5	5	5	5	5	5	5	5	5	5	5	5	5	5	5	5	5	5
278	重庆大学附属肿瘤医院	肺部肿瘤科病区	0264402002	彭开礼	56	男	2019-12-9	5	5	5	5	5	5	5	5	5	5	5	5	5	5	5	5	5	5	5	5	5	5	5	5	5	5	5	5	5	5	5	5	5	5	5	5	5	5	5	5	5	5
284	重庆大学附属肿瘤医院	肿瘤内科	0254766001	秦国波	44	男	2019-12-9	5	5	5	5	5	5	5	5	5	5	5	5	5	5	5	5	5	5	5	5	5	5	5	5	5	5	5	5	5	5	5	5	5	5	5	5	5	5	5	5	5	5
286	重庆大学附属肿瘤医院	核医学科	0248432003	秦琼	26	女	2019-12-9	5	5	5	5	5	5	5	5	5	5	5	5	5	5	5	5	5	5	5	5	5	5	5	5	5	5	5	5	5	5	5	5	5	5	5	5	5	5	5	5	5	5
288	重庆大学附属肿瘤医院	头颈肿瘤科病区	0265057001	秦玉祥	33	男	2019-12-10	5	5	5	5	5	5	5	5	5	5	5	5	5	5	5	5	5	5	5	5	5	5	5	5	5	5	5	5	5	5	5	5	5	5	5	5	5	5	5	5	5	5
289	重庆大学附属肿瘤医院	肿瘤放疗科	0245517002	秦云江	51	男	2019-12-10	5	5	5	5	5	5	5	5	5	5	5	5	5	5	5	5	5	5	5	5	5	5	5	5	5	5	5	5	5	5	5	5	5	5	5	5	5	5	5	5	5	5
290	重庆大学附属肿瘤医院	甲状腺肿瘤外科病区	0257132001	屈凤英	49	女	2019-12-10	5	5	5	5	5	5	5	5	5	5	5	5	5	5	5	5	5	5	5	5	5	5	5	5	5	5	5	5	5	5	5	5	5	5	5	5	5	5	5	5	5	5
291	重庆大学附属肿瘤医院	核医学科	0248590002	冉兰	51	女	2019-12-10	5	5	5	5	5	5	5	5	5	5	5	5	5	5	5	5	5	5	5	5	5	5	5	5	5	5	5	5	5	5	5	5	5	5	5	5	5	5	5	5	5	5
300	重庆大学附属肿瘤医院	肿瘤内科	0231174005	沈成希	53	男	2019-12-17	5	5	5	5	5	5	5	5	5	5	5	5	5	5	5	5	5	5	5	5	5	5	5	5	5	5	5	5	5	5	5	5	5	5	5	5	5	5	5	5	5	5
301	重庆大学附属肿瘤医院	消化内科	0253732001	盛廷春	47	男	2019-12-17	5	5	5	5	5	5	5	5	5	5	5	5	5	5	5	5	5	5	5	5	5	5	5	5	5	5	5	5	5	5	5	5	5	5	5	5	5	5	5	5	5	5
302	重庆大学附属肿瘤医院	神经肿瘤科	0241837004	石思英	56	女	2019-12-17	5	5	5	5	5	5	5	5	5	5	5	5	5	5	5	5	5	5	5	5	5	5	5	5	5	5	5	5	5	5	5	5	5	5	5	5	5	5	5	5	5	5
303	重庆大学附属肿瘤医院	肿瘤内科	0250523001	宋辉	33	男	2019-12-17	5	5	5	5	5	5	5	5	5	5	5	5	5	5	5	5	5	5	5	5	5	5	5	5	5	5	5	5	5	5	5	5	5	5	5	5	5	5	5	5	5	5
309	重庆大学附属肿瘤医院	消化肿瘤内科病区	0221137007	孙家碧	64	女	2019-12-17	5	5	5	5	5	5	5	5	5	5	5	5	5	5	5	5	5	5	5	5	5	5	5	5	5	5	5	5	5	5	5	5	5	5	5	5	5	5	5	5	5	5
312	重庆大学附属肿瘤医院	胸腹部肿瘤科病区	0246382005	孙正祥	65	男	2019-12-17	5	5	5	5	5	5	5	5	5	5	5	5	5	5	5	5	5	5	5	5	5	5	5	5	5	5	5	5	5	5	5	5	5	5	5	5	5	5	5	5	5	5
275	重庆大学附属肿瘤医院	心血管呼吸内科	0255861001	彭承碧	72	女	2019-12-9	5	4	5	5	5	5	5	5	5	5	5	5	5	5	5	5	5	5	5	5	5	5	5	5	5	5	5	5	5	5	5	5	5	5	5	5	5	5	5	5	5	5
386	重庆大学附属肿瘤医院	内分泌肾病内科	0207027002	谢先连	48	女	2019-12-13	5	5	5	4	1	5	5	5	5	5	5	5	5	5	5	5	5	5	5	5	5	5	5	5	5	5	5	5	5	5	5	5	5	5	5	5	5	5	5	5	5	5
213	重庆大学附属肿瘤医院	综合肿瘤放疗科病区	0253379002	刘江华	55	男	2019-12-9	4	4	4	4	4	4	4	4	4	4	4	4	4	4	4	4	4	4	4	4	4	4	4	4	4	4	4	4	4	4	4	4	4	4	4	4	4	4	4	4	4	4
294	重庆大学附属肿瘤医院	消化肿瘤内科病区	0225430014	任顺荣	69	男	2019-12-10	5	5	5	5	5	5	5	5	5	5	5	5	5	5	5	5	5	5	5	5	5	5	5	5	5	5	5	5	5	5	5	5	5	5	5	5	5	5	5	5	5	5
297	重庆大学附属肿瘤医院	胃肠外科	0253463001	荣修贵	45	男	2019-12-10	5	5	5	5	5	5	5	5	5	5	5	5	5	5	5	5	5	5	5	5	5	5	5	5	5	5	5	5	5	5	5	5	5	5	5	5	5	5	5	5	5	5
8	重庆大学附属肿瘤医院	肿瘤科(住院)	0261999002	曾坤琼	57	女	2019-12-16	4	5	5	5	5	5	5	5	5	5	5	5	5	4	5	5	5	5	5	5	5	5	5	5	5	5	5	5	5	5	5	5	5	5	5	5	5	5	5	5	5	5
13	重庆大学附属肿瘤医院	核医学科	0238397002	陈凤	49	女	2019-12-16	5	5	5	5	5	5	5	5	5	5	5	5	5	4	5	5	5	5	5	5	5	5	5	5	5	5	5	5	5	5	5	5	5	5	5	5	5	5	5	5	5	5
200	重庆大学附属肿瘤医院	胸腹部肿瘤科病区	0263998001	林志云	49	男	2019-12-9	5	5	5	5	5	5	5	5	5	5	5	5	5	5	5	5	5	5	5	5	5	5	5	5	5	5	5	5	5	5	5	5	5	5	5	5	5	5	5	5	5	5
307	重庆大学附属肿瘤医院	肿瘤放疗科	0250252003	苏丽娟	35	女	2019-12-17	5	5	5	5	5	5	5	5	5	5	2	5	5	4	5	5	5	5	5	5	5	5	5	5	5	5	5	5	5	5	5	5	5	5	5	5	5	5	5	5	5	5
131	重庆大学附属肿瘤医院	肺部肿瘤科病区	0262337002	黄启贵	67	男	2019-12-3	5	5	5	5	5	5	5	5	5	5	5	5	5	5	5	5	4	4	4	4	4	4	4	4	4	4	4	4	4	4	4	4	4	4	4	4	4	4	4	4	4	4
166	重庆大学附属肿瘤医院	胸腹部肿瘤科病区	0262760001	李德会	49	女	2019-12-7	5	5	5	5	5	5	5	5	5	5	4	4	4	4	4	4	4	4	4	4	4	4	4	4	4	4	4	4	4	4	4	4	4	4	4	4	4	4	4	4	4	4
40	重庆大学附属肿瘤医院	头颈肿瘤科病区	0256239004	陈尧国	60	男	2019-12-16	5	5	4	5	5	5	5	5	5	5	5	5	5	4	5	5	5	5	5	5	5	5	5	5	5	5	5	5	5	5	5	5	5	5	5	5	5	5	5	5	5	5
178	重庆大学附属肿瘤医院	胸腹部肿瘤科病区	0263002001	李明	50	男	2019-12-3	5	5	5	5	5	5	5	5	5	5	5	5	5	5	5	5	5	5	4	4	4	4	4	4	4	4	4	4	4	4	4	4	4	4	4	4	4	4	4	4	4	4
14	重庆大学附属肿瘤医院	鼻咽肿瘤科病区	0260655002	陈光平	55	男	2019-12-16	5	5	5	5	5	5	5	5	5	5	5	5	5	5	5	5	5	5	5	5	5	5	5	5	5	5	5	5	5	5	5	5	5	5	5	5	5	5	5	4	5	5
118	重庆大学附属肿瘤医院	鼻咽肿瘤科病区	0258426004	何忠义	52	男	2019-12-6	5	5	5	5	5	5	5	5	5	5	5	5	5	5	5	5	5	5	5	4	4	4	4	4	4	4	4	4	4	4	4	4	4	4	4	4	4	4	4	4	4	4
231	重庆大学附属肿瘤医院	核医学科	0247795003	龙公平	33	女	2019-12-9	5	5	5	5	5	5	5	5	5	4	4	4	4	4	4	4	4	4	4	5	5	5	5	5	5	5	5	5	5	5	5	5	5	5	5	5	5	5	5	5	5	5
115	重庆大学附属肿瘤医院	鼻咽肿瘤放疗科病区	0242650006	何孟林	51	男	2019-12-3	5	5	5	5	5	5	5	5	5	5	5	5	5	5	5	5	5	5	5	4	4	4	4	4	4	4	4	4	4	4	4	4	4	4	4	4	4	4	4	4	4	4
298	重庆大学附属肿瘤医院	核医学科	0244114003	阮文静	29	女	2019-12-10	5	5	5	5	5	5	5	5	5	5	1	5	5	5	5	5	5	5	5	5	5	5	5	5	5	5	5	5	5	5	5	5	5	5	5	5	5	5	5	5	5	5
299	重庆大学附属肿瘤医院	神经肿瘤科	0258518001	申尚芬	44	女	2019-12-10	5	5	5	5	5	5	5	5	5	5	1	5	5	5	5	5	5	5	5	5	5	5	5	5	5	5	5	5	5	5	5	5	5	5	5	5	5	5	5	5	5	5
168	重庆大学附属肿瘤医院	头颈肿瘤科病区	0261234002	李冯军	40	男	2019-12-9	5	5	5	5	5	5	5	5	5	5	5	5	5	5	4	4	4	4	4	4	4	4	4	4	4	4	4	4	4	4	4	4	4	4	4	4	4	4	4	4	4	4
198	重庆大学附属肿瘤医院	内分泌肾病内科	0261432001	廖勇	57	男	2019-12-9	5	5	5	5	5	5	5	5	5	5	5	5	5	5	5	5	5	5	5	5	5	5	5	5	5	5	5	5	5	5	5	5	5	5	5	5	5	4	4	4	4	4
10	重庆大学附属肿瘤医院	核医学科	0253797001	曾小琴	43	女	2019-12-16	5	5	5	5	5	5	5	5	5	5	5	5	5	5	5	5	5	5	5	5	5	5	5	5	5	5	5	5	5	5	5	5	5	5	5	5	4	5	5	4	5	5
23	重庆大学附属肿瘤医院	肿瘤放疗科	0247447001	陈开云	69	男	2019-12-16	5	5	5	5	5	5	5	5	5	5	5	5	5	5	5	5	5	5	5	5	5	5	5	5	5	5	5	5	5	5	5	5	5	5	5	5	4	5	5	4	5	5
136	重庆大学附属肿瘤医院	肿瘤内科	0232527009	黄伊平	63	男	2019-12-8	5	5	4	4	4	4	4	4	4	4	4	4	4	4	4	4	4	4	4	4	4	4	5	5	5	5	5	5	5	5	5	5	5	5	5	5	5	5	5	5	5	5
29	重庆大学附属肿瘤医院	核医学科	0247635002	陈敏	38	女	2019-12-16	5	5	5	5	5	5	5	5	5	5	5	5	5	5	5	5	5	5	5	5	5	5	2	5	5	5	5	5	5	5	5	5	5	5	5	5	5	5	5	5	5	5
30	重庆大学附属肿瘤医院	骨与软组织肿瘤科	0250371002	陈润涛	40	男	2019-12-16	5	5	5	5	5	5	5	5	5	5	5	5	5	5	5	5	5	5	5	5	5	5	1	5	5	5	5	5	5	5	5	5	5	5	5	5	5	5	5	5	5	5
31	重庆大学附属肿瘤医院	鼻咽肿瘤科病区	0262166002	陈尚勤	68	男	2019-12-16	5	5	5	5	5	5	5	5	5	5	5	5	5	5	5	5	5	5	5	5	5	5	1	5	5	5	5	5	5	5	5	5	5	5	5	5	5	5	5	5	5	5
32	重庆大学附属肿瘤医院	核医学科	0265017001	陈升恒	70	男	2019-12-16	5	5	5	5	5	5	5	5	5	5	5	5	5	5	5	5	5	5	5	5	5	5	1	5	5	5	5	5	5	5	5	5	5	5	5	5	5	5	5	5	5	5
33	重庆大学附属肿瘤医院	心血管呼吸内科	0143008006	陈世海	81	女	2019-12-16	5	5	5	5	5	5	5	5	5	5	5	5	5	5	5	5	5	5	5	5	5	5	3	5	5	5	5	5	5	5	5	5	5	5	5	5	5	5	5	5	5	5
35	重庆大学附属肿瘤医院	核医学科	0250904002	陈希银	60	男	2019-12-16	5	5	5	5	5	5	5	5	5	5	5	5	5	5	5	5	5	5	5	5	5	5	3	5	5	5	5	5	5	5	5	5	5	5	5	5	5	5	5	5	5	5
43	重庆大学附属肿瘤医院	妇科肿瘤中心4病区	0259440002	陈正群	47	女	2019-12-16	5	5	5	5	5	5	5	5	5	5	5	5	5	5	5	5	5	5	5	5	5	5	1	5	5	5	5	5	5	5	5	5	5	5	5	5	5	5	5	5	5	5
44	重庆大学附属肿瘤医院	核医学科	0248399002	成晨	23	女	2019-12-16	5	3	5	5	5	5	5	5	5	5	5	5	5	5	5	5	5	5	5	5	5	5	3	5	5	5	5	5	5	5	5	5	5	5	5	5	5	5	5	5	5	5
46	重庆大学附属肿瘤医院	肺部肿瘤放疗科病区	0241009008	程荣国	57	男	2019-12-16	5	4	5	5	5	4	5	5	4	5	5	5	5	5	5	5	4	5	5	5	4	5	1	5	5	5	5	5	5	5	5	5	5	5	5	5	5	5	5	5	5	5
59	重庆大学附属肿瘤医院	肿瘤内科	0234567013	戴莉莉	66	女	2019-12-9	4	4	4	4	4	4	4	4	4	4	4	4	5	5	5	5	5	5	5	5	5	5	1	5	5	5	5	5	5	5	5	5	5	5	5	5	5	5	5	5	5	5
78	重庆大学附属肿瘤医院	消化肿瘤内科病区	0256989001	窦万春	68	男	2019-12-9	5	5	5	5	5	5	5	5	5	5	5	5	5	5	5	5	5	5	5	5	5	5	5	5	5	5	5	5	5	5	5	5	5	5	5	4	4	4	4	4	4	4
81	重庆大学附属肿瘤医院	肿瘤放疗科	0245586003	杜联勇	35	男	2019-12-9	5	5	5	5	5	5	4	4	4	4	5	5	5	5	5	5	5	5	5	5	5	5	1	5	5	5	5	5	5	5	5	5	5	5	5	5	5	5	5	5	5	5
101	重庆大学附属肿瘤医院	肺部肿瘤科病区	0247229002	龚兴权	56	男	2019-12-4	5	5	5	4	4	4	4	4	4	4	4	4	4	4	4	5	5	5	5	5	5	5	5	4	4	4	4	4	4	4	4	4	4	4	4	4	4	4	4	4	4	4
103	重庆大学附属肿瘤医院	核医学科	0248453003	苟霞	41	女	2019-12-7	5	5	5	5	5	5	5	5	4	4	4	4	4	4	4	4	4	4	4	4	4	4	4	4	4	4	4	4	4	4	4	4	4	4	4	4	4	4	4	4	4	4
125	重庆大学附属肿瘤医院	鼻咽肿瘤科病区	0260180003	胡孝瑜	51	男	2019-12-6	5	5	5	5	4	4	4	4	4	4	4	4	4	4	4	4	4	4	4	4	4	4	4	5	5	5	5	5	5	5	5	5	5	5	5	5	5	5	5	5	5	5
202	重庆大学附属肿瘤医院	综合肿瘤放疗科病区	0253712002	刘朝玉	57	女	2019-12-9	5	5	5	5	5	5	5	5	5	5	5	5	5	5	5	5	5	5	4	4	4	4	1	5	5	5	5	5	5	5	5	5	5	5	5	5	5	5	5	5	5	5
266	重庆大学附属肿瘤医院	内分泌肾病内科	0254747001	牟秀兰	78	女	2019-12-9	5	4	5	5	5	4	4	4	4	4	4	4	4	4	4	4	4	4	4	4	4	4	4	4	4	4	4	4	4	4	4	4	4	4	4	4	4	4	4	4	5	5
282	重庆大学附属肿瘤医院	头颈肿瘤科病区	0253920008	谯春华	42	女	2019-12-9	5	1	5	5	5	5	5	5	5	5	5	5	5	5	5	5	5	5	5	5	4	5	1	5	5	5	5	5	5	5	5	5	5	5	5	5	5	5	5	5	5	5
325	重庆大学附属肿瘤医院	内分泌肾病内科	0250884001	唐利	34	女	2019-12-17	5	5	5	5	5	5	5	5	5	5	1	5	5	5	5	5	5	5	5	5	5	5	1	5	5	5	5	5	5	5	5	5	5	5	5	5	5	5	5	5	5	5
329	重庆大学附属肿瘤医院	肿瘤内科	0239283005	唐世俊	62	男	2019-12-12	5	5	5	5	5	5	5	5	5	5	1	5	5	4	5	5	5	5	5	5	5	5	1	5	5	5	5	5	5	5	5	5	5	5	5	5	5	5	5	5	5	5
337	重庆大学附属肿瘤医院	肺部肿瘤科病区	0256057005	田树和	70	男	2019-12-12	5	5	5	5	4	5	5	5	5	5	1	5	5	5	5	5	5	5	5	5	5	5	1	5	5	5	5	5	5	5	5	5	5	5	5	5	5	5	5	5	5	5
344	重庆大学附属肿瘤医院	肺部肿瘤科病区	0241624009	王朝云	66	男	2019-12-12	5	5	5	5	5	5	5	5	5	5	1	5	5	5	5	5	5	5	5	5	5	5	1	5	5	5	5	5	5	5	5	5	5	5	5	5	5	5	5	5	5	5
406	重庆大学附属肿瘤医院	肺部肿瘤科病区	0261369001	杨达华	63	男	2019-12-9	5	2	5	5	5	5	5	5	5	5	2	5	5	5	5	5	5	5	5	5	5	5	1	5	5	5	5	5	5	5	5	5	5	5	5	5	5	5	5	5	5	5
410	重庆大学附属肿瘤医院	核医学科	0143320004	杨健材	19	男	2019-12-9	5	5	5	5	5	5	5	5	5	5	2	5	5	5	5	5	5	5	5	5	5	5	1	5	5	5	5	5	5	5	5	5	5	5	5	5	5	5	5	5	5	5
414	重庆大学附属肿瘤医院	鼻咽肿瘤科病区	0264346001	杨顺成	63	男	2019-12-9	5	5	5	1	5	5	5	5	5	5	4	5	5	5	5	5	5	5	5	5	5	5	1	5	5	5	5	5	5	5	5	5	5	5	5	5	5	5	5	5	5	5
415	重庆大学附属肿瘤医院	核医学科	0260664001	杨素琴	80	女	2019-12-9	5	5	5	5	5	5	5	5	5	5	5	5	5	5	5	5	5	5	5	5	5	5	1	5	5	5	5	5	5	5	5	5	5	5	5	5	5	5	5	5	5	5
480	重庆大学附属肿瘤医院	胸腹部肿瘤科病区	0257966004	周大才	49	男	2019-12-4	5	5	4	4	4	5	5	5	5	5	5	5	4	4	4	4	4	4	4	4	4	4	4	4	4	4	4	4	4	4	4	4	4	4	4	4	4	4	4	4	4	4
9	重庆大学附属肿瘤医院	鼻咽肿瘤科病区	0261344003	曾令财	64	男	2019-12-16	5	5	5	5	5	5	5	5	5	5	5	5	5	5	5	5	5	5	5	5	5	5	5	5	5	5	5	5	5	5	5	5	5	4	5	5	5	5	5	5	5	5
109	重庆大学附属肿瘤医院	头颈肿瘤放疗科病区	0260043001	韩开明	62	男	2019-12-5	5	5	5	5	5	5	5	5	5	5	5	5	5	5	4	4	4	4	4	4	4	4	4	4	4	4	4	4	4	4	4	4	4	4	4	4	4	4	4	4	4	4
126	重庆大学附属肿瘤医院	头颈肿瘤科病区	0262989001	花淑会	79	女	2019-12-7	5	5	5	5	4	4	4	4	4	4	4	4	4	4	4	4	4	4	4	4	4	4	4	4	4	4	4	4	4	4	4	4	4	4	4	4	4	5	5	5	5	5
132	重庆大学附属肿瘤医院	核医学科	0250346001	黄尚玲	61	男	2019-12-4	5	5	5	5	5	5	5	4	4	4	4	4	4	4	4	4	4	4	4	4	4	5	5	4	4	5	5	5	5	5	5	5	5	5	5	5	5	5	5	5	5	5
285	重庆大学附属肿瘤医院	消化肿瘤内科病区	0262591001	秦建华	50	女	2019-12-9	5	5	5	5	5	5	5	5	5	5	5	5	5	5	5	5	5	5	5	5	5	5	5	5	5	5	5	5	5	5	5	5	5	4	5	5	4	5	5	5	5	5
7	重庆大学附属肿瘤医院	耳鼻咽喉颌面肿瘤外科病区	0262488001	曹雪竹	55	女	2019-12-16	5	5	5	5	5	5	5	5	5	5	5	5	5	5	5	5	5	5	5	5	5	5	5	5	5	4	5	5	5	5	5	5	5	5	5	5	5	5	5	5	5	5
70	重庆大学附属肿瘤医院	泌尿外科	992191003	邓兴淑	62	女	2019-12-9	5	5	5	5	5	5	5	5	5	5	4	4	4	4	4	4	4	4	4	4	4	5	5	5	5	5	5	5	5	5	5	5	5	5	5	5	5	5	5	5	5	5
96	重庆大学附属肿瘤医院	骨与软组织肿瘤科	0262477001	甘秉印	50	男	2019-12-10	5	5	5	5	5	5	5	5	5	5	5	4	4	4	4	4	4	4	4	4	4	4	4	4	4	4	5	5	5	5	5	5	5	5	5	5	5	5	5	5	5	5
271	重庆大学附属肿瘤医院	消化内科	0195920013	庞贵祥	55	男	2019-12-9	5	4	5	4	4	5	5	5	5	5	3	4	4	4	4	4	4	4	4	4	4	4	4	4	4	4	5	5	5	5	5	5	5	5	5	5	5	5	5	5	5	5
338	重庆大学附属肿瘤医院	肿瘤科(住院)	0262327001	田中智	67	女	2019-12-12	5	5	5	5	5	5	5	5	5	5	1	5	5	4	5	5	5	5	5	5	5	5	1	5	5	4	5	5	5	5	5	5	5	5	5	5	5	5	5	5	5	5
342	重庆大学附属肿瘤医院	核医学科	0251052003	王才南	56	女	2019-12-12	5	5	5	5	5	5	5	5	5	5	1	5	5	5	5	5	5	5	5	5	5	5	1	5	5	5	5	5	5	5	5	5	5	5	5	5	5	5	5	5	5	5
169	重庆大学附属肿瘤医院	肿瘤放疗科	0261234001	李冯军	40	男	2019-12-8	5	5	5	5	5	4	4	4	4	4	4	4	4	4	4	4	4	4	4	4	4	4	4	4	4	4	5	5	5	5	5	5	5	5	5	5	5	5	5	5	5	5
179	重庆大学附属肿瘤医院	姑息治疗科	0258230003	李明	43	男	2019-12-4	5	5	5	5	5	5	5	5	5	4	4	4	4	4	4	4	4	4	4	4	4	4	4	4	4	4	5	5	5	5	5	5	5	5	5	5	5	5	5	5	5	5
192	重庆大学附属肿瘤医院	肺部肿瘤放疗科病区	0253403002	李自发	54	男	2019-12-9	5	5	5	5	5	5	5	5	5	5	5	5	5	5	5	5	5	5	5	5	5	5	5	5	5	5	5	5	5	5	5	4	4	4	4	4	4	4	5	5	5	5
292	重庆大学附属肿瘤医院	鼻咽肿瘤科病区	0258985003	任德彪	50	男	2019-12-10	5	5	5	5	5	5	5	5	5	5	1	4	5	5	5	5	5	5	5	5	5	5	5	5	5	5	1	5	5	5	5	5	5	5	5	5	5	5	5	5	5	5
293	重庆大学附属肿瘤医院	鼻咽肿瘤科病区	0247886007	任君前	48	男	2019-12-10	5	5	5	5	5	5	5	5	5	5	1	4	5	5	5	5	5	5	5	5	5	5	5	5	5	5	1	5	5	5	5	5	5	5	5	5	5	5	5	5	5	5
449	重庆大学附属肿瘤医院	核医学科	0249756003	张敏	37	女	2019-12-4	4	4	5	5	4	5	4	5	5	4	5	4	4	5	4	5	4	4	4	4	4	4	4	5	5	5	5	5	5	5	5	5	5	5	5	5	5	5	5	5	5	5
453	重庆大学附属肿瘤医院	鼻咽肿瘤科病区	0226295010	张绍清	51	男	2019-12-9	5	5	5	5	5	5	5	5	5	5	5	5	5	5	5	5	5	5	5	5	5	4	4	4	4	4	4	4	4	4	4	4	4	4	4	4	4	4	4	4	4	4
482	重庆大学附属肿瘤医院	肿瘤放疗科	0222451012	周定云	69	男	2019-12-6	5	5	5	5	5	5	5	5	4	4	4	4	4	4	4	4	4	4	4	4	4	4	4	4	4	4	4	4	4	4	4	4	4	4	4	4	4	4	4	5	5	5
89	重庆大学附属肿瘤医院	胸腹部肿瘤科病区	0254861004	冯见明	65	男	2019-12-10	5	5	5	5	5	5	5	5	5	5	5	5	5	5	5	5	5	5	5	4	4	4	4	4	4	4	4	4	5	5	5	5	5	5	5	5	5	5	5	5	5	5
134	重庆大学附属肿瘤医院	胸腹部肿瘤科病区	0264330001	黄树强	75	男	2019-12-6	5	5	5	5	5	5	5	5	5	5	5	5	5	4	4	4	4	4	4	4	4	4	4	4	4	4	4	4	4	4	4	4	4	4	4	4	4	4	4	4	4	4
151	重庆大学附属肿瘤医院	头颈外科	0249635001	蒋润菊	55	女	2019-12-8	4	4	4	4	4	4	4	5	5	4	4	4	4	4	4	4	4	4	4	4	4	4	4	4	4	4	4	4	4	4	4	4	4	4	4	4	4	4	4	5	5	5
279	重庆大学附属肿瘤医院	核医学科	0251866002	彭少华	34	女	2019-12-9	4	5	5	5	5	5	5	5	5	5	5	5	5	5	4	4	4	4	4	4	4	4	4	4	4	4	4	4	4	4	4	4	4	4	4	4	4	4	4	4	4	4
38	重庆大学附属肿瘤医院	肺部肿瘤科病区	0257495004	陈亚雄	47	男	2019-12-16	5	5	5	5	5	5	5	5	5	5	5	5	5	5	5	5	5	5	5	5	5	5	1	5	5	5	5	5	5	5	5	5	5	5	5	5	5	5	5	5	5	5
66	重庆大学附属肿瘤医院	神经肿瘤科	0261806001	邓汝蓉	49	女	2019-12-9	5	5	5	5	5	5	5	5	5	5	5	5	5	5	5	4	4	4	4	4	4	4	4	4	4	4	4	4	4	5	5	5	5	5	5	5	5	5	5	5	5	5
116	重庆大学附属肿瘤医院	头颈肿瘤科病区	0250378010	何琼	56	女	2019-12-4	5	5	5	5	5	5	5	5	4	4	4	4	4	4	4	4	5	5	5	5	5	5	5	5	5	5	5	5	5	5	5	5	5	5	5	5	5	5	5	5	5	5
141	重庆大学附属肿瘤医院	肿瘤内科	0218089010	贾占斌	65	男	2019-12-5	5	5	5	5	5	5	4	4	4	4	4	4	5	5	5	5	5	5	5	5	5	5	5	5	5	5	5	5	5	4	4	4	4	4	4	4	4	4	4	4	4	4
274	重庆大学附属肿瘤医院	鼻咽肿瘤科病区	0261135003	彭蔼钦	69	男	2019-12-9	5	4	5	4	5	5	5	5	5	5	5	5	5	5	5	5	5	5	5	5	5	5	5	5	5	5	5	5	5	5	5	5	5	4	4	4	4	4	4	4	4	4
387	重庆大学附属肿瘤医院	胸腹部肿瘤科病区	0260169002	谢小百	78	男	2019-12-13	5	4	5	5	5	5	5	5	5	5	5	5	5	5	5	5	5	5	5	4	5	5	1	5	5	5	5	5	4	5	5	5	5	5	5	5	5	5	5	5	5	5
455	重庆大学附属肿瘤医院	肿瘤内科	0261850001	张友谊	56	男	2019-12-5	5	4	4	5	4	5	4	5	4	5	4	4	4	4	4	4	4	4	4	4	4	4	4	4	4	4	4	4	4	5	5	5	5	5	5	5	5	5	5	5	5	5
69	重庆大学附属肿瘤医院	血管与介入科	0229675007	邓维福	67	男	2019-12-9	5	5	5	5	5	5	5	4	4	4	5	5	5	5	5	5	5	5	5	5	5	5	5	5	5	5	5	5	5	5	5	5	5	5	5	5	5	5	4	4	4	4
119	重庆大学附属肿瘤医院	综合肿瘤科病区	0255625004	胡安琼	56	女	2019-12-7	5	5	5	5	5	4	4	4	4	4	4	4	4	4	4	4	4	4	4	4	4	4	4	4	4	4	4	4	4	4	5	5	5	5	5	5	5	5	5	5	5	5
162	重庆大学附属肿瘤医院	胸腹部肿瘤科病区	0265991001	李安华	54	男	2019-12-3	5	5	5	5	5	5	5	5	5	5	5	5	5	5	5	5	5	5	5	5	5	5	5	5	5	5	5	5	4	4	4	4	4	4	4	4	4	4	4	4	4	4
276	重庆大学附属肿瘤医院	肿瘤放疗科	0225666009	彭华兵	46	男	2019-12-9	4	5	4	5	4	5	5	5	5	5	4	4	4	4	4	4	4	4	4	4	4	5	2	4	4	4	4	4	4	4	5	5	5	5	5	5	5	5	5	5	5	5
437	重庆大学附属肿瘤医院	肿瘤内科	0202728022	张登权	69	男	2019-12-10	5	4	4	4	4	4	4	4	4	4	4	4	5	5	5	5	5	5	5	5	4	4	4	4	4	4	4	4	5	5	5	5	5	5	5	5	5	5	5	5	5	5
476	重庆大学附属肿瘤医院	鼻咽肿瘤科病区	0260415001	钟建碧	45	女	2019-12-7	5	5	5	5	5	5	5	5	4	4	4	4	4	4	4	4	4	4	4	4	4	4	4	4	4	4	4	4	4	4	4	4	4	4	4	4	5	5	5	5	5	5
79	重庆大学附属肿瘤医院	核医学科	0258187002	杜朝书	55	女	2019-12-9	5	5	5	5	5	5	5	5	5	5	5	5	5	5	5	5	5	5	5	5	4	4	4	5	5	5	5	5	5	5	5	5	5	5	5	5	5	5	5	5	5	5
102	重庆大学附属肿瘤医院	综合肿瘤科病区	0265521001	龚云华	70	男	2019-12-5	5	5	5	5	4	4	4	4	4	5	5	5	5	5	5	5	5	5	5	5	5	5	5	4	4	4	4	4	4	4	4	5	5	5	5	5	5	5	5	5	5	5
107	重庆大学附属肿瘤医院	核医学科	0258883001	郭承珍	55	女	2019-12-9	5	5	5	5	5	5	5	4	4	4	4	4	4	4	4	4	4	4	4	4	4	4	4	4	4	4	4	4	4	4	4	5	5	5	5	5	5	5	5	5	5	5
108	重庆大学附属肿瘤医院	肿瘤放疗科	0247653002	郭道英	77	女	2019-12-3	5	5	5	5	5	5	5	5	5	5	5	5	4	4	4	4	4	4	4	4	4	4	4	4	4	4	4	4	4	4	4	4	4	4	4	4	4	4	4	5	5	5
114	重庆大学附属肿瘤医院	核医学科	0238218003	何久林	45	男	2019-12-9	4	4	4	4	4	4	4	4	4	4	4	4	4	4	5	5	5	5	5	5	5	5	5	5	5	5	5	5	5	5	5	5	5	5	5	5	5	5	5	5	5	4
158	重庆大学附属肿瘤医院	综合肿瘤科病区	0264469001	兰燕	62	女	2019-12-6	5	5	5	5	5	4	4	4	4	4	4	4	4	4	4	4	4	4	5	5	5	5	5	5	5	5	5	5	5	5	5	4	4	4	4	4	4	4	4	4	4	4
189	重庆大学附属肿瘤医院	胸腹部肿瘤科病区	0261079002	李永华	66	男	2019-12-9	5	5	5	5	5	5	5	5	5	5	5	5	5	5	5	5	5	5	5	5	5	5	5	5	5	5	5	4	4	4	4	4	4	4	4	4	4	4	4	4	4	4
217	重庆大学附属肿瘤医院	肿瘤科(住院)	0263314002	刘三元	60	男	2019-12-10	5	5	5	5	5	5	5	5	5	5	5	5	5	5	5	5	5	5	5	5	5	5	5	5	5	5	5	4	4	4	4	4	4	4	4	4	4	4	4	4	4	4
243	重庆大学附属肿瘤医院	肿瘤科(住院)	0259589001	罗秀英	60	女	2019-12-9	5	3	4	4	4	4	4	4	4	4	4	4	5	5	5	5	5	5	5	5	5	5	5	5	5	5	5	5	5	5	5	5	5	5	5	5	5	5	5	4	4	4
258	重庆大学附属肿瘤医院	核医学科	0246849004	毛小容	48	女	2019-12-9	5	3	4	4	5	4	5	4	5	5	2	4	4	4	4	4	4	4	4	5	5	4	4	3	4	5	5	5	5	5	5	5	5	5	5	5	5	5	5	5	5	5
424	重庆大学附属肿瘤医院	缓和医疗科	0261959001	姚伦瑜	66	男	2019-12-9	5	4	4	4	4	4	4	4	4	4	5	5	5	5	5	5	5	4	4	4	4	4	4	4	4	4	4	4	4	4	4	4	4	4	4	4	4	4	4	4	4	4
460	重庆大学附属肿瘤医院	胸腹部肿瘤科病区	0255702002	张志远	68	男	2019-12-4	5	5	5	4	4	4	4	4	4	4	4	4	4	4	4	4	4	4	4	4	4	4	4	4	4	4	4	4	4	4	5	5	5	5	5	5	5	5	5	5	5	5
496	重庆大学附属肿瘤医院	综合肿瘤科病区	0258322003	周自友	68	男	2019-12-5	5	5	5	5	4	4	4	4	4	4	4	4	5	5	5	5	5	5	5	5	5	5	5	5	5	5	5	5	5	5	5	5	5	5	5	5	5	5	5	4	4	4
16	重庆大学附属肿瘤医院	肺部肿瘤科病区	0240461012	陈光祥	53	男	2019-12-16	5	5	5	5	5	5	5	5	5	5	5	5	5	5	5	5	5	5	5	5	5	5	5	5	5	5	4	5	5	5	5	5	5	4	5	5	5	5	5	4	5	5
63	重庆大学附属肿瘤医院	核医学科	0253382001	邓德碧	36	女	2019-12-9	5	5	5	5	5	5	5	5	5	5	5	5	5	5	5	5	5	5	5	5	5	5	5	5	5	5	4	4	4	4	4	4	4	4	4	5	5	5	5	5	5	5
111	重庆大学附属肿瘤医院	乳腺肿瘤内科病区	0191108008	韩雪	34	女	2019-12-7	5	5	5	5	5	5	5	5	5	5	5	5	4	4	4	4	4	4	4	4	4	4	4	4	4	4	4	4	4	4	4	4	4	4	4	4	4	4	5	5	5	5
140	重庆大学附属肿瘤医院	肿瘤放疗科	0264625001	贾定淑	47	女	2019-12-4	5	5	5	5	4	4	4	4	4	5	5	5	5	5	5	5	5	5	5	5	5	5	5	5	5	5	5	5	5	5	5	5	4	4	4	4	4	4	4	4	4	4
153	重庆大学附属肿瘤医院	核医学科	0256427001	景耀芬	61	女	2019-12-3	5	5	5	5	5	5	5	5	5	5	5	5	5	5	5	5	5	5	5	5	5	5	5	5	5	5	4	4	4	4	4	4	4	5	5	5	4	4	4	4	4	5
174	重庆大学附属肿瘤医院	消化内科	0257986001	李开泽	56	男	2019-12-6	5	5	5	5	5	5	5	5	5	5	4	4	4	4	4	4	4	5	5	5	5	5	5	5	5	4	4	4	4	4	4	5	5	5	5	5	5	5	5	5	5	5
183	重庆大学附属肿瘤医院	胸腹部肿瘤科病区	0263665001	李盛财	63	男	2019-12-8	5	5	5	5	5	5	5	5	5	5	5	5	5	5	5	5	5	5	5	5	5	5	5	5	5	5	4	4	4	4	4	4	4	4	4	4	4	4	4	4	4	4
218	重庆大学附属肿瘤医院	头颈肿瘤科病区	0245076006	刘天刚	57	男	2019-12-10	5	5	5	5	5	5	5	5	5	5	5	5	5	5	5	5	5	5	5	5	5	4	4	4	4	4	4	4	4	4	4	4	5	5	5	5	5	5	5	5	5	5
259	重庆大学附属肿瘤医院	核医学科	0235662002	毛粤峡	49	女	2019-12-9	5	3	4	4	4	4	4	4	4	4	2	4	4	4	4	4	4	5	5	5	5	5	5	5	5	5	5	5	5	5	5	5	5	5	5	5	5	5	5	5	5	5
339	重庆大学附属肿瘤医院	肿瘤放疗科	0212971002	涂秀兰	61	女	2019-12-12	5	5	5	5	5	5	5	5	5	5	1	5	5	5	5	5	5	5	5	5	5	5	1	5	5	5	5	5	5	5	5	5	5	5	5	5	5	5	5	5	5	5
341	重庆大学附属肿瘤医院	肿瘤内科	0245042003	汪洪英	48	女	2019-12-12	5	5	5	5	5	5	5	5	5	5	1	5	5	5	5	5	5	5	5	5	5	5	1	5	5	5	5	5	5	5	5	5	5	5	5	5	5	5	5	5	5	5
495	重庆大学附属肿瘤医院	肿瘤科(住院)	0249027010	周中玲	49	女	2019-12-4	5	5	5	5	5	4	4	4	4	4	4	4	4	4	4	4	4	4	4	4	4	5	5	5	5	5	5	5	5	5	5	5	5	5	5	5	5	5	5	5	5	5
11	重庆大学附属肿瘤医院	姑息治疗科	0193300016	陈丹	65	女	2019-12-16	5	5	5	5	5	5	5	5	5	5	5	5	5	5	5	5	5	5	5	5	5	5	5	5	5	4	5	5	5	5	5	5	5	5	5	5	5	5	5	5	5	5
18	重庆大学附属肿瘤医院	核医学科	0254317001	陈后素	53	女	2019-12-16	5	5	5	5	5	5	5	5	5	5	5	4	5	4	5	5	5	5	5	5	5	5	5	5	5	5	5	5	5	5	5	5	5	5	5	5	5	5	5	4	5	5
86	重庆大学附属肿瘤医院	综合肿瘤科病区	0255719004	樊正钱	38	男	2019-12-10	5	5	5	5	5	5	5	5	5	5	5	5	5	5	4	4	4	4	4	5	5	5	5	5	5	5	5	5	4	4	4	4	4	5	5	5	5	5	5	5	5	5
124	重庆大学附属肿瘤医院	头颈肿瘤科病区	0246617010	胡伟	53	男	2019-12-5	5	5	5	5	5	5	5	5	5	5	5	5	5	5	5	5	5	5	4	4	4	4	4	4	4	4	4	4	4	4	4	4	4	4	4	4	4	4	4	4	4	4
135	重庆大学附属肿瘤医院	胸腹部肿瘤科病区	0259633003	黄秀英	53	女	2019-12-7	5	5	5	5	5	5	5	4	4	4	4	4	4	4	4	4	4	4	4	4	4	4	4	4	4	4	4	4	4	4	4	4	5	5	5	5	5	5	5	5	5	5
143	重庆大学附属肿瘤医院	肿瘤内科1病区	0263548001	江北坤	51	男	2019-12-7	5	5	5	5	5	5	5	5	5	5	5	5	4	4	4	4	4	4	4	4	4	4	4	4	4	4	4	4	4	4	4	4	4	4	4	4	4	5	5	5	5	5
172	重庆大学附属肿瘤医院	肺部肿瘤放疗科病区	0261014001	李建军	49	男	2019-12-4	5	5	5	5	5	5	5	5	5	5	5	5	5	5	5	5	5	5	5	5	5	5	5	5	4	4	4	4	4	4	4	4	4	4	4	4	4	4	4	4	4	4
177	重庆大学附属肿瘤医院	核医学科	0255413001	李蒙	27	女	2019-12-9	5	5	5	5	4	4	4	4	4	4	4	4	4	5	5	5	5	5	5	5	5	5	5	5	5	5	5	5	5	5	5	5	5	5	5	5	5	5	4	4	4	4
187	重庆大学附属肿瘤医院	消化肿瘤内科病区	0258200001	李学平	52	女	2019-12-9	5	5	5	5	5	5	5	5	5	5	5	4	4	4	4	4	4	5	5	5	5	5	5	5	4	4	4	4	4	4	4	4	4	5	5	5	5	5	5	5	5	5
252	重庆大学附属肿瘤医院	肺部肿瘤科病区	0263316001	马成德	63	男	2019-12-9	5	4	5	4	4	4	4	4	4	4	5	5	5	5	5	5	5	5	5	5	5	5	5	4	4	4	4	4	4	4	4	4	3	5	5	5	5	5	5	5	5	5
269	重庆大学附属肿瘤医院	鼻咽肿瘤科病区	0259283003	宁中国	54	男	2019-12-9	5	4	5	4	4	4	4	4	4	4	2	4	4	4	4	5	5	5	5	5	5	5	5	5	5	4	4	4	4	4	4	4	4	4	4	4	4	4	4	4	4	4
308	重庆大学附属肿瘤医院	头颈肿瘤科病区	0264982001	苏万秀	63	女	2019-12-17	5	5	5	5	5	5	5	5	5	5	1	5	5	5	5	5	5	5	5	5	5	5	5	5	5	5	5	5	5	5	5	5	5	5	5	5	4	5	5	4	5	5
327	重庆大学附属肿瘤医院	内分泌肾病内科	0251547001	唐群芳	53	女	2019-12-12	5	5	5	5	5	4	5	5	5	5	1	5	5	5	5	5	5	5	5	5	5	5	5	5	5	5	5	5	5	5	5	5	5	5	5	5	4	5	5	5	5	5
335	重庆大学附属肿瘤医院	胸腹部肿瘤科病区	0248638012	陶燕	27	女	2019-12-12	5	5	5	5	5	5	5	5	5	5	5	5	5	5	5	5	5	5	5	5	5	5	5	5	5	4	5	5	5	5	5	5	5	4	5	5	4	5	5	4	5	5
474	重庆大学附属肿瘤医院	核医学科	0171200010	支运芳	67	女	2019-12-5	5	5	5	4	4	4	4	4	4	4	4	4	4	4	4	4	4	5	5	5	5	5	5	5	5	4	4	4	4	4	4	4	4	4	4	4	4	4	4	4	4	4
477	重庆大学附属肿瘤医院	核医学科	0258717002	钟励嘉	29	女	2019-12-8	5	5	5	4	4	4	4	4	4	4	4	4	4	5	5	5	5	5	5	5	5	5	5	5	5	4	4	4	4	4	4	4	4	4	4	4	4	4	4	4	4	4
106	重庆大学附属肿瘤医院	乳腺科	0251882001	广跃碧	49	女	2019-12-3	5	5	5	5	5	5	5	5	5	5	5	5	5	5	5	5	5	5	5	5	5	5	5	5	4	4	4	4	4	4	4	4	4	4	4	4	4	4	4	4	4	5
122	重庆大学附属肿瘤医院	核医学科	0246391002	胡瑞兰	49	女	2019-12-3	5	5	5	5	5	5	5	5	4	4	4	4	4	4	4	4	4	4	4	4	4	4	4	4	4	4	5	5	5	5	5	5	5	5	4	4	4	4	4	4	4	4
142	重庆大学附属肿瘤医院	肿瘤内科	0222089015	简明	64	男	2019-12-6	5	5	5	5	5	5	5	5	5	5	4	4	4	4	4	4	4	4	4	5	5	5	5	5	5	5	5	5	5	5	5	5	5	5	4	4	4	4	4	4	4	4
146	重庆大学附属肿瘤医院	血管与介入科	0251725001	姜廷君	68	男	2019-12-3	4	4	4	4	4	5	5	5	5	5	5	5	5	5	5	5	5	5	5	5	5	5	5	5	5	5	5	5	5	4	4	4	4	4	4	4	4	4	4	4	4	5
164	重庆大学附属肿瘤医院	鼻咽肿瘤科病区	0263653002	李昌明	68	男	2019-12-5	5	5	5	5	5	5	5	5	5	5	5	5	5	5	5	5	5	5	4	4	4	4	4	4	4	4	4	4	4	4	4	4	4	4	4	4	4	4	4	4	4	4
262	重庆大学附属肿瘤医院	鼻咽肿瘤科病区	0207975010	梅永成	56	男	2019-12-9	5	5	4	4	4	4	4	4	4	4	4	5	5	5	5	5	5	5	5	5	5	5	5	5	5	4	4	4	4	4	4	4	4	4	4	4	4	4	4	4	4	4
305	重庆大学附属肿瘤医院	妇科肿瘤中心4病区	0238270010	宋秋燕	27	女	2019-12-17	5	5	5	5	5	5	5	5	5	5	1	1	5	5	5	5	5	5	5	5	5	5	5	5	5	5	5	5	5	5	5	5	5	5	5	5	4	5	5	5	5	5
328	重庆大学附属肿瘤医院	核医学科	0251419002	唐善琼	48	女	2019-12-12	5	5	5	5	5	5	5	5	5	5	1	5	5	5	5	5	5	5	5	5	5	5	5	5	5	5	5	5	5	5	5	5	3	5	5	5	5	5	5	5	5	5
427	重庆大学附属肿瘤医院	肿瘤科(住院)	0264690001	易青松	52	男	2019-12-9	4	4	5	5	4	5	5	5	5	4	4	4	4	4	4	4	4	4	4	4	4	4	4	4	4	5	5	5	5	5	5	5	5	5	4	4	4	4	4	4	4	4
467	重庆大学附属肿瘤医院	肿瘤内科	0211568017	赵鲁渝	62	男	2019-12-4	5	5	5	5	4	4	4	4	4	5	5	5	5	5	5	5	5	5	5	4	4	4	4	4	4	4	4	5	5	5	5	5	5	5	5	5	5	5	5	5	5	5
479	重庆大学附属肿瘤医院	骨与软组织肿瘤科	0251799001	周春节	37	女	2019-12-3	5	5	5	4	4	4	4	4	4	4	4	4	4	4	4	4	5	5	5	5	5	4	4	4	4	4	4	4	4	4	4	4	4	4	5	5	5	5	5	5	5	5
488	重庆大学附属肿瘤医院	骨与软组织肿瘤科	0257718002	周玲	29	女	2019-12-6	5	5	4	4	4	4	4	4	4	4	4	4	4	4	4	4	4	4	4	4	4	4	4	4	4	4	5	5	5	5	5	5	5	5	5	5	5	5	4	4	4	4
48	重庆大学附属肿瘤医院	核医学科	0236714003	程淑芳	55	女	2019-12-16	5	4	4	5	4	5	5	5	5	4	4	5	5	5	5	5	5	4	4	5	5	5	1	5	5	5	5	5	4	5	5	5	5	3	4	5	5	5	5	5	5	5
138	重庆大学附属肿瘤医院	内一科	0252421001	黄云利	52	女	2019-12-8	5	5	4	4	4	4	4	4	4	4	4	4	4	4	4	4	4	4	5	5	5	5	5	5	5	5	5	5	5	5	5	5	5	5	5	5	5	5	5	5	5	4
139	重庆大学附属肿瘤医院	消化内科	0258026001	吉丽英	60	女	2019-12-9	5	5	5	5	5	5	4	4	4	5	5	5	5	5	5	5	5	5	5	5	5	5	4	4	4	4	4	4	4	4	4	4	4	4	4	4	4	4	4	4	4	4
165	重庆大学附属肿瘤医院	肺部肿瘤科病区	0257503004	李道明	46	男	2019-12-6	5	5	5	5	5	5	5	5	5	5	5	5	5	5	5	5	5	5	5	5	5	4	4	4	4	4	5	5	5	5	5	5	5	5	5	5	5	5	5	5	5	5
176	重庆大学附属肿瘤医院	核医学科	0250747002	李林	42	男	2019-12-8	5	5	5	5	4	4	4	4	5	5	5	5	4	4	4	4	4	5	5	5	5	5	5	4	4	4	4	4	4	4	4	4	4	4	4	4	4	4	4	4	4	4
185	重庆大学附属肿瘤医院	核医学科	0255908001	李星翰	37	男	2019-12-3	5	5	5	5	5	5	5	5	5	5	5	5	5	5	5	5	5	5	4	4	4	4	4	4	4	4	4	4	4	4	4	4	4	4	4	4	4	4	4	4	4	5
195	重庆大学附属肿瘤医院	头颈肿瘤科病区	0263092001	梁玉灿	70	男	2019-12-9	5	5	5	5	5	5	5	5	5	5	5	5	5	5	5	5	4	4	4	4	4	4	4	4	4	4	4	4	4	4	4	4	4	4	4	5	5	5	5	5	5	5
260	重庆大学附属肿瘤医院	核医学科	0245346002	梅秀章	42	女	2019-12-9	5	3	4	4	4	5	5	5	5	5	4	4	4	4	4	4	4	4	4	4	4	2	3	4	4	5	5	5	5	5	5	5	5	5	5	5	5	5	5	5	5	5
345	重庆大学附属肿瘤医院	核医学科	0262368001	王凤军	48	女	2019-12-12	5	3	4	4	3	4	4	4	4	4	3	3	5	4	4	4	4	4	4	4	4	4	4	4	4	4	4	4	4	4	4	4	4	4	4	4	3	4	4	4	4	4
421	重庆大学附属肿瘤医院	妇科肿瘤中心4病区	0223053014	杨玉珍	47	女	2019-12-9	5	4	4	5	5	5	5	5	5	5	5	5	5	5	4	4	4	4	4	4	4	4	4	4	4	4	4	4	4	4	4	4	4	4	4	4	4	5	5	5	5	5
433	重庆大学附属肿瘤医院	肺部肿瘤科病区	0256871004	袁洪贵	70	男	2019-12-10	5	4	4	4	4	4	4	4	5	4	2	4	4	4	4	4	4	4	4	4	4	4	4	4	4	4	4	4	4	4	4	4	4	4	5	5	5	5	5	5	5	5
501	重庆大学附属肿瘤医院	胸腹部肿瘤科病区	0259736003	左清琼	61	女	2019-12-3	5	5	5	5	5	4	4	4	4	4	4	4	4	4	4	4	4	4	4	4	5	5	5	5	5	5	5	5	5	5	5	5	5	5	5	5	5	5	5	5	5	5
39	重庆大学附属肿瘤医院	肿瘤放疗科	0237710005	陈艳芳	47	女	2019-12-16	5	5	5	5	5	5	5	5	5	5	5	5	5	5	5	5	5	5	5	5	5	5	3	5	5	5	5	5	5	5	5	5	5	5	5	5	5	5	5	4	5	5
41	重庆大学附属肿瘤医院	胃肠外科	0252021001	陈勇	22	男	2019-12-16	5	5	5	5	5	5	5	5	5	5	5	5	5	5	5	5	5	5	5	5	5	5	1	5	5	5	5	5	5	5	5	5	5	5	5	5	5	5	5	4	5	5
82	重庆大学附属肿瘤医院	核医学科	0252279002	杜希	31	女	2019-12-9	5	5	5	5	5	5	5	5	5	5	5	5	5	5	5	5	5	5	5	5	5	5	4	5	5	5	5	5	5	5	5	5	5	5	5	5	5	5	5	5	5	5
121	重庆大学附属肿瘤医院	肿瘤放疗科	0185380005	胡璐琼	54	女	2019-12-9	5	5	5	5	5	4	4	4	4	4	4	4	4	4	4	4	4	4	4	4	4	4	4	4	4	4	4	5	5	5	5	5	5	5	5	5	5	5	5	5	5	5
127	重庆大学附属肿瘤医院	肿瘤科(住院)	0263544001	黄邦兵	61	女	2019-12-8	5	5	5	5	5	5	4	4	4	4	4	4	4	4	4	4	4	5	5	5	5	5	5	4	4	4	4	4	4	4	4	4	4	4	4	4	4	4	4	4	4	4
128	重庆大学附属肿瘤医院	消化肿瘤内科病区	0259351001	黄国成	63	男	2019-12-9	5	5	5	4	4	4	5	5	5	5	5	5	5	4	4	4	4	5	5	5	5	5	5	5	5	5	5	5	5	5	5	5	5	5	5	5	4	4	4	4	4	4
180	重庆大学附属肿瘤医院	消化内科	0237430003	李明玉	53	女	2019-12-15	5	5	5	5	5	5	5	5	5	5	5	5	5	5	5	5	5	5	5	5	5	5	2	4	4	4	4	4	4	4	4	4	4	4	4	4	5	5	5	5	5	5
193	重庆大学附属肿瘤医院	核医学科	0260658001	梁丽	23	女	2019-12-9	5	5	5	5	5	5	5	5	5	5	5	5	5	5	5	5	5	5	4	4	4	4	4	4	5	5	5	5	5	5	5	5	5	5	5	5	5	5	5	5	5	5
235	重庆大学附属肿瘤医院	头颈肿瘤科病区	0263811001	路军贞	55	女	2019-12-9	5	3	4	4	4	4	4	4	4	4	2	5	4	5	5	5	5	5	5	5	5	5	2	4	5	5	5	5	5	5	5	5	4	4	4	5	5	5	5	5	5	5
280	重庆大学附属肿瘤医院	妇瘤科	0253607001	彭世淑	44	女	2019-12-9	5	5	5	5	5	5	5	5	5	5	4	5	5	5	5	5	5	5	5	5	5	5	5	5	4	4	4	4	5	5	5	5	4	4	4	4	4	4	4	4	4	4
420	重庆大学附属肿瘤医院	肿瘤科(住院)	0262132002	杨洋	48	男	2019-12-9	5	4	5	5	4	5	4	5	4	5	4	4	4	4	4	4	4	4	4	4	4	4	4	4	4	4	4	4	4	4	4	4	5	5	5	5	5	5	5	5	5	5
457	重庆大学附属肿瘤医院	鼻咽肿瘤科病区	0260032004	张云均	68	男	2019-12-7	5	4	4	4	4	4	4	4	4	4	4	5	5	5	5	5	4	4	4	4	4	4	4	4	4	4	4	4	4	4	4	4	4	4	4	4	5	5	5	5	5	5
487	重庆大学附属肿瘤医院	综合肿瘤科病区	0265227001	周可为	56	男	2019-12-5	5	5	5	4	4	4	4	4	5	5	5	5	5	5	5	5	5	5	5	5	5	4	4	4	4	4	4	4	4	4	4	4	4	4	4	4	4	4	4	4	4	4
88	重庆大学附属肿瘤医院	胸腹部肿瘤科病区	0263706001	冯昌金	66	男	2019-12-10	5	5	5	5	5	5	5	5	5	5	5	5	5	5	5	5	5	5	5	5	5	4	4	4	4	4	4	4	4	4	4	4	4	4	4	4	4	5	5	5	5	5
117	重庆大学附属肿瘤医院	中医肿瘤科病区	0251634004	何远琴	54	女	2019-12-5	5	5	5	5	4	4	4	4	4	4	4	4	4	4	4	5	5	5	5	5	5	5	5	5	5	5	5	5	4	4	4	4	4	4	4	4	4	5	5	5	5	5
123	重庆大学附属肿瘤医院	耳鼻咽喉颌面肿瘤外科病区	0258611001	胡双林	41	男	2019-12-4	5	5	5	5	4	4	4	4	4	4	4	4	4	4	4	4	4	4	4	4	4	4	4	5	5	5	5	5	5	5	4	4	4	4	4	4	4	4	4	4	4	4
129	重庆大学附属肿瘤医院	中医肿瘤科	0248546008	黄华	64	女	2019-12-3	5	5	5	4	4	4	4	4	4	4	5	5	5	5	5	4	4	4	4	4	4	4	4	4	4	4	4	5	5	5	5	5	5	5	5	5	5	4	4	4	4	4
145	重庆大学附属肿瘤医院	胸腹部肿瘤放疗科病区	0257423001	江显万	76	男	2019-12-9	5	5	5	5	5	5	5	5	5	4	4	4	4	4	4	4	4	4	4	4	4	4	5	5	5	5	5	5	5	5	5	5	5	5	5	5	5	5	5	5	5	5
170	重庆大学附属肿瘤医院	胃肠外科	0248104001	李凤敏	52	女	2019-12-9	5	5	5	5	5	5	5	5	5	5	5	5	4	4	4	4	4	4	4	4	4	4	2	5	5	5	5	5	5	5	5	5	5	5	5	5	5	4	4	4	4	4
181	重庆大学附属肿瘤医院	核医学科	0253360002	李琼英	50	女	2019-12-16	5	5	5	4	4	4	4	4	4	4	4	4	4	5	5	5	5	5	5	5	5	5	5	5	5	5	4	4	4	4	4	4	4	4	4	4	4	4	4	4	4	4
205	重庆大学附属肿瘤医院	核医学科	0254881001	刘德君	47	女	2019-12-9	5	5	5	5	5	5	5	5	5	5	5	5	4	4	4	4	4	4	4	4	4	5	5	5	5	5	5	5	5	5	5	5	5	5	5	5	5	4	4	4	4	4
207	重庆大学附属肿瘤医院	肿瘤内科	0240882007	刘登富	70	男	2019-12-9	5	4	4	5	5	5	5	5	5	5	5	5	5	5	5	5	5	5	5	4	4	4	4	4	4	4	4	4	4	4	4	4	4	4	4	4	4	5	5	5	5	5
219	重庆大学附属肿瘤医院	肿瘤内科	0228078012	刘霞萍	62	女	2019-12-10	5	5	5	5	5	5	5	5	5	5	5	5	5	5	5	5	5	5	5	5	5	4	4	4	4	4	4	4	4	4	4	4	4	4	4	4	4	4	5	5	5	5
226	重庆大学附属肿瘤医院	核医学科	0248677002	刘媛	30	女	2019-12-10	5	3	5	4	5	4	4	4	4	4	5	4	5	5	4	5	5	5	5	5	5	5	5	5	5	4	4	4	5	5	4	4	4	4	4	4	4	4	4	4	4	4
239	重庆大学附属肿瘤医院	鼻咽肿瘤科病区	0229412007	罗曙光	67	男	2019-12-9	5	3	5	4	4	4	4	4	4	4	4	4	4	4	4	4	4	4	4	4	4	4	4	4	5	5	5	5	5	5	5	5	5	5	5	5	5	4	4	4	4	4
277	重庆大学附属肿瘤医院	核医学科	0263936001	彭举	47	男	2019-12-9	5	4	5	4	4	4	4	4	4	4	3	4	4	4	4	4	4	4	4	4	4	4	5	5	5	5	5	5	5	5	5	5	5	5	5	5	5	5	5	5	5	5
295	重庆大学附属肿瘤医院	缓和医疗科	0231884012	任学全	56	男	2019-12-10	5	5	5	5	5	5	5	5	5	5	1	2	5	5	5	5	5	5	5	5	5	5	5	5	5	5	5	5	5	5	5	5	5	4	5	5	4	5	5	5	5	5
304	重庆大学附属肿瘤医院	肺部肿瘤科病区	0257922002	宋建国	62	男	2019-12-17	5	5	5	5	5	5	5	5	5	5	1	1	5	5	5	5	5	5	5	5	5	5	5	5	5	5	5	5	5	5	5	5	5	4	5	5	5	5	5	5	5	5
317	重庆大学附属肿瘤医院	肺部肿瘤科病区	0265841001	谭修培	60	男	2019-12-17	5	5	5	5	5	5	5	5	4	4	5	5	5	4	5	5	5	5	5	5	5	5	5	5	5	4	5	5	5	5	5	5	5	5	5	5	4	5	5	5	5	5
403	重庆大学附属肿瘤医院	心血管呼吸内科	0217199009	阳秋	72	男	2019-12-9	5	1	5	5	5	5	5	5	5	5	4	5	4	5	4	4	4	4	5	5	4	4	4	4	4	5	4	5	5	5	5	5	5	5	5	5	4	5	5	5	5	5
423	重庆大学附属肿瘤医院	胸部肿瘤内科病区	0264424001	杨仲德	76	男	2019-12-9	5	4	5	4	5	5	5	5	5	5	5	5	5	4	4	4	4	4	4	4	4	4	4	5	5	5	5	5	5	5	4	4	4	4	4	4	4	4	4	4	4	4
451	重庆大学附属肿瘤医院	核医学科	0251910002	张启兰	48	女	2019-12-7	5	5	5	5	5	5	5	5	5	5	5	5	5	5	5	5	5	5	4	4	4	4	4	4	4	4	4	4	4	4	4	4	4	4	4	4	4	4	4	5	5	5
464	重庆大学附属肿瘤医院	胸腹部肿瘤科病区	0262827001	赵纯祥	82	男	2019-12-9	5	5	5	5	5	5	5	5	5	5	5	5	5	5	5	5	5	5	5	5	5	4	4	4	4	4	4	4	4	4	4	4	4	4	5	5	5	5	4	4	4	4
472	重庆大学附属肿瘤医院	肺部肿瘤科病区	0264293001	郑荣柱	70	男	2019-12-9	5	5	4	4	4	4	4	4	4	4	4	4	5	5	5	5	5	5	5	5	5	4	4	4	4	4	4	4	4	4	4	4	4	4	4	4	4	4	4	4	4	4
97	重庆大学附属肿瘤医院	肿瘤科(住院)	0263828002	甘廷容	57	女	2019-12-10	5	4	4	5	4	5	4	5	5	5	5	5	5	5	5	5	5	5	5	5	5	4	4	5	4	5	5	4	5	5	4	4	4	4	4	4	4	4	4	4	4	4
98	重庆大学附属肿瘤医院	肺部肿瘤科病区	0225350012	甘信明	53	男	2019-12-9	5	5	5	5	5	5	5	5	5	5	5	5	5	5	5	5	5	4	4	4	4	4	5	5	5	5	5	5	5	5	5	5	5	5	5	5	5	5	5	5	5	5
137	重庆大学附属肿瘤医院	胸腹部肿瘤科病区	0262024001	黄毓兵	67	男	2019-12-9	5	5	5	4	4	4	4	4	5	5	5	5	5	5	5	5	5	5	5	4	4	4	4	4	4	4	4	4	4	4	4	4	5	5	5	5	5	5	5	5	5	5
144	重庆大学附属肿瘤医院	消化肿瘤内科病区	0258317001	江强	50	男	2019-12-8	5	5	5	4	4	4	4	4	4	4	5	5	5	5	5	4	4	4	4	4	4	4	4	4	4	4	4	5	5	5	5	5	5	5	5	5	5	5	5	5	5	5
149	重庆大学附属肿瘤医院	鼻咽肿瘤科病区	0260359003	蒋军	34	男	2019-12-6	4	4	4	4	4	4	4	4	4	4	4	4	4	4	4	5	5	5	5	5	5	5	5	5	5	5	5	5	5	5	5	5	5	5	5	4	4	4	4	4	4	4
160	重庆大学附属肿瘤医院	肺部肿瘤科病区	0264716001	雷长政	56	男	2019-12-8	5	5	5	5	5	5	5	5	5	5	5	5	5	5	4	4	4	4	4	4	4	4	2	5	5	5	5	5	5	5	5	5	5	5	5	5	5	5	4	4	4	4
173	重庆大学附属肿瘤医院	综合肿瘤科病区	0229885002	李建涛	48	男	2019-12-5	5	5	5	5	5	4	4	5	5	5	4	4	4	5	5	5	4	4	4	5	5	5	4	4	4	5	5	5	5	5	5	5	5	5	5	5	5	5	5	5	5	5
238	重庆大学附属肿瘤医院	胸腹部肿瘤科病区	0241270012	罗富洪	67	男	2019-12-9	5	3	5	4	4	4	4	5	5	5	4	5	5	5	5	5	5	5	4	4	4	4	2	5	5	5	5	5	5	5	5	5	5	5	5	5	5	5	5	5	5	5
246	重庆大学附属肿瘤医院	胸腹部肿瘤科病区	0250095004	吕伯兴	73	男	2019-12-9	5	3	4	4	4	5	4	5	4	5	4	5	5	5	5	5	5	5	5	5	5	4	4	4	5	5	5	5	5	5	5	5	5	5	5	5	5	5	5	5	5	5
268	重庆大学附属肿瘤医院	肿瘤内科	0248365004	宁顺义	45	男	2019-12-9	5	4	5	4	5	5	4	5	4	4	3	4	5	5	5	5	5	5	5	5	5	5	5	5	5	5	4	4	4	4	4	4	4	4	4	4	4	4	4	4	4	4
326	重庆大学附属肿瘤医院	消化内科	0153172028	唐青	48	女	2019-12-12	5	5	5	5	5	5	5	5	5	5	1	5	5	5	5	5	5	5	5	5	5	5	1	5	5	5	5	5	5	5	5	5	5	5	5	5	5	4	5	5	5	5
432	重庆大学附属肿瘤医院	核医学科	0256702002	余晓英	55	女	2019-12-10	5	5	4	4	4	4	4	4	4	4	4	4	4	4	4	4	5	5	5	5	5	5	5	5	5	5	5	4	4	4	4	4	4	4	4	4	4	4	4	4	4	4
459	重庆大学附属肿瘤医院	骨与软组织肿瘤科	0239190005	张正勇	33	男	2019-12-9	4	4	4	4	4	4	4	5	5	5	5	5	5	5	5	5	5	5	5	5	5	5	5	5	5	5	5	4	4	4	4	4	4	4	5	5	5	5	5	4	4	4
466	重庆大学附属肿瘤医院	胸部肿瘤内科病区	0191193028	赵丽	35	女	2019-12-3	5	5	5	5	5	5	5	5	5	4	4	4	4	4	4	4	4	4	4	5	5	5	5	5	5	5	5	5	5	5	5	5	5	5	5	5	5	5	5	4	4	4
471	重庆大学附属肿瘤医院	姑息治疗科	0245624004	郑洪富	66	男	2019-12-8	5	5	5	5	4	4	5	5	5	5	5	5	5	5	5	5	5	5	4	4	5	5	5	5	5	5	5	5	5	5	5	5	5	5	5	5	5	5	5	5	4	4
20	重庆大学附属肿瘤医院	胸腹部肿瘤科病区	0193535006	陈晋明	65	男	2019-12-16	5	5	5	5	5	5	5	5	5	5	5	5	5	4	5	5	5	5	5	5	5	5	5	5	5	5	5	5	5	5	5	5	5	4	5	5	5	5	5	4	5	5
55	重庆大学附属肿瘤医院	核医学科	0246899003	代永秀	52	女	2019-12-9	5	5	5	5	5	5	5	4	4	4	4	5	5	5	5	4	4	4	4	4	4	4	5	5	5	5	5	5	4	4	4	4	4	5	5	5	5	5	5	5	5	5
105	重庆大学附属肿瘤医院	鼻咽肿瘤科病区	0226534008	广兴国	43	男	2019-12-9	5	5	5	5	5	5	5	5	5	5	5	5	5	5	5	5	5	5	5	4	4	4	4	4	4	4	4	4	4	4	4	4	4	4	4	5	5	5	5	5	5	5
150	重庆大学附属肿瘤医院	消化肿瘤内科病区	0182697008	蒋利华	68	女	2019-12-7	5	5	5	4	4	4	4	4	4	4	4	4	4	4	4	4	4	5	5	5	5	5	5	4	4	4	4	4	4	4	4	4	4	4	4	4	4	4	4	5	5	5
161	重庆大学附属肿瘤医院	消化内科	0250245001	黎旭	36	男	2019-12-9	5	5	5	5	5	5	5	5	5	5	5	4	4	4	4	4	4	4	4	4	4	4	5	5	5	5	5	5	5	5	5	5	5	5	5	4	4	4	4	5	5	5
167	重庆大学附属肿瘤医院	头颈肿瘤科病区	0265562001	李恩寿	66	男	2019-12-8	5	5	5	5	5	5	5	5	5	5	5	5	5	5	5	5	5	5	5	4	4	4	4	4	4	4	4	4	4	4	4	4	4	4	4	5	5	5	5	5	5	5
171	重庆大学附属肿瘤医院	胸外科	0254870001	李虹	51	女	2019-12-3	5	5	5	5	5	5	5	5	5	5	5	5	5	5	5	4	4	4	4	4	4	4	4	4	4	4	4	4	4	4	5	5	5	5	5	5	5	5	5	5	5	5
186	重庆大学附属肿瘤医院	心血管呼吸内科	0264194001	李修容	67	女	2019-12-13	5	5	5	5	5	5	5	5	5	5	4	4	4	4	4	4	4	4	4	4	4	5	5	5	5	5	5	5	5	5	5	5	5	5	5	5	5	5	5	5	4	4
215	重庆大学附属肿瘤医院	头颈肿瘤科病区	0251816010	刘隆渔	39	女	2019-12-10	5	5	5	5	5	5	5	5	5	5	5	5	5	5	5	5	5	5	5	4	4	4	4	4	4	4	4	4	4	4	5	5	5	5	5	5	5	5	5	5	5	5
221	重庆大学附属肿瘤医院	核医学科	0254689002	刘孝勇	41	男	2019-12-10	5	5	5	5	5	5	5	5	5	5	5	5	5	5	5	5	5	5	5	4	4	4	4	4	4	5	5	5	5	5	4	4	4	4	5	5	4	4	4	4	4	4
227	重庆大学附属肿瘤医院	综合肿瘤放疗科病区	0263864001	刘远桐	70	男	2019-12-10	5	5	5	5	5	5	5	5	5	5	5	5	5	4	4	4	4	4	5	5	5	5	5	5	5	5	5	5	5	5	5	5	5	5	5	5	5	4	4	4	4	4
244	重庆大学附属肿瘤医院	卵巢肿瘤外科病区	0158977009	罗艳	43	女	2019-12-9	5	4	5	5	5	5	4	4	4	5	2	4	4	4	4	4	4	4	4	4	4	4	4	4	4	4	4	4	4	4	5	5	5	5	5	5	5	4	4	4	4	4
263	重庆大学附属肿瘤医院	血管与介入科	0252135001	孟素英	46	女	2019-12-9	5	4	5	5	5	5	5	5	4	4	4	4	4	4	4	4	4	5	5	5	5	4	4	4	4	4	4	4	4	4	4	4	4	4	4	4	4	4	4	5	5	5
265	重庆大学附属肿瘤医院	消化肿瘤内科病区	0226241013	莫秋菊	37	女	2019-12-9	5	4	5	5	5	4	4	4	4	4	3	4	5	5	5	5	5	5	5	5	5	5	5	4	4	4	4	4	4	4	4	4	4	4	4	4	4	4	4	5	5	5
281	重庆大学附属肿瘤医院	心血管呼吸内科	0175543018	蒲金惠	87	女	2019-12-9	5	4	5	5	5	5	5	5	5	5	5	4	4	4	4	4	4	4	4	4	4	4	4	4	4	4	4	4	4	4	5	5	4	4	4	4	4	5	5	5	5	5
405	重庆大学附属肿瘤医院	头颈肿瘤科病区	0264544001	杨传映	49	男	2019-12-9	5	5	5	5	5	5	5	5	4	4	1	5	5	5	1	1	5	5	5	5	5	5	1	5	5	5	5	5	5	5	5	5	5	5	5	5	5	5	5	5	5	5
470	重庆大学附属肿瘤医院	肿瘤科(住院)	0224074010	征晓玲	56	女	2019-12-7	5	5	5	5	5	4	4	4	4	4	4	4	4	4	4	4	4	4	4	5	5	5	5	5	5	5	5	5	5	5	5	5	5	5	5	5	5	5	4	4	4	4
12	重庆大学附属肿瘤医院	胸腹部肿瘤科病区	0265883001	陈德钧	77	女	2019-12-16	5	3	5	4	5	5	5	5	5	5	5	5	5	5	5	5	5	5	5	5	5	5	1	5	5	5	5	5	3	5	5	5	5	5	5	5	5	5	5	4	5	5
50	重庆大学附属肿瘤医院	核医学科	0248398001	程永翠	47	女	2019-12-16	4	4	4	4	5	5	5	5	5	5	5	5	5	5	5	5	5	5	5	5	5	5	4	4	4	4	4	4	4	4	4	4	4	5	5	5	5	4	4	4	4	4
62	重庆大学附属肿瘤医院	肠道肿瘤外科病区	0260775001	邓存岑	21	男	2019-12-9	5	4	5	4	3	5	4	5	5	5	4	5	4	5	5	4	4	4	4	4	4	4	5	5	5	5	5	5	5	5	5	5	5	5	5	4	4	4	4	4	4	4
110	重庆大学附属肿瘤医院	肺部肿瘤科病区	0262565001	韩清贵	64	男	2019-12-6	5	5	5	5	5	5	5	4	4	4	4	4	4	4	4	4	4	4	4	4	4	5	5	5	5	5	5	5	5	5	5	5	5	5	4	4	4	4	4	4	4	4
147	重庆大学附属肿瘤医院	消化内科	0261361001	蒋安彩	55	男	2019-12-4	5	5	5	5	5	5	4	4	4	4	4	4	5	5	5	5	5	5	5	5	5	5	5	5	5	5	5	5	5	5	4	4	4	4	4	4	5	5	5	5	4	4
148	重庆大学附属肿瘤医院	肺部肿瘤科病区	0259852004	蒋大平	55	女	2019-12-5	5	5	5	5	5	5	5	5	5	5	5	5	5	4	4	4	4	4	4	4	4	4	4	4	4	4	4	4	4	4	4	5	5	5	5	5	5	5	5	5	4	4
236	重庆大学附属肿瘤医院	头颈肿瘤科病区	0256312007	栾福蓉	46	女	2019-12-9	5	4	5	4	4	4	4	4	5	4	3	4	5	4	4	4	4	4	4	4	4	4	4	4	4	5	5	4	4	4	4	5	5	5	5	5	5	5	5	5	5	5
248	重庆大学附属肿瘤医院	内一科	0173957002	吕桂兰	83	女	2019-12-9	5	4	5	4	5	4	5	4	5	5	5	4	4	4	5	5	4	4	4	4	5	5	3	4	5	4	5	5	5	5	5	5	5	5	5	5	5	5	5	5	5	5
287	重庆大学附属肿瘤医院	核医学科	0246017003	秦胜	44	女	2019-12-10	5	5	5	5	5	5	5	5	5	5	1	5	5	5	5	5	5	5	5	5	5	5	1	5	5	5	5	5	5	5	5	5	5	5	5	5	5	5	5	4	5	5
330	重庆大学附属肿瘤医院	神经肿瘤科	0260753001	唐苏南	50	女	2019-12-12	5	5	5	5	5	5	5	5	5	5	1	5	5	4	5	5	5	5	5	5	5	5	1	5	5	4	5	4	5	5	5	5	5	5	5	5	4	5	5	4	5	5
442	重庆大学附属肿瘤医院	核医学科	0251971002	张高利	45	男	2019-12-10	5	4	4	4	4	5	4	5	5	5	4	5	4	4	5	5	5	5	5	5	4	4	4	4	4	4	4	4	4	4	4	4	4	4	4	4	4	4	5	5	5	5
447	重庆大学附属肿瘤医院	消化内科	0262703001	张立平	36	男	2019-12-8	4	5	4	4	4	4	4	4	4	4	4	4	4	4	5	5	4	4	4	4	4	4	4	4	4	4	4	5	5	5	4	4	4	4	4	4	4	4	4	4	5	5
450	重庆大学附属肿瘤医院	胸腹部肿瘤科病区	0264599001	张鸣	62	女	2019-12-5	5	4	5	5	4	4	4	4	4	4	4	4	5	5	5	5	5	5	5	5	5	5	5	5	5	5	5	5	5	5	4	4	4	4	4	4	4	4	4	4	4	4
468	重庆大学附属肿瘤医院	鼻咽肿瘤科病区	0259165003	赵平	52	男	2019-12-5	5	5	5	5	5	5	5	5	5	5	4	4	4	4	4	4	4	4	4	4	5	5	5	5	5	5	5	5	5	5	4	4	4	4	4	4	4	4	4	4	4	4
475	重庆大学附属肿瘤医院	妇瘤科	0249119001	钟艮燕	34	女	2019-12-6	5	5	5	5	4	4	4	5	5	5	5	4	4	4	4	4	4	4	4	4	4	5	5	5	5	5	5	5	5	5	4	4	4	4	4	4	4	4	4	4	4	4
497	重庆大学附属肿瘤医院	胃肠外科	0242674004	朱力夫	48	女	2019-12-6	5	5	5	5	5	4	4	4	4	4	4	4	4	4	4	4	5	5	5	5	5	5	5	5	5	5	5	5	5	5	5	5	5	5	4	4	4	4	4	4	4	4
84	重庆大学附属肿瘤医院	鼻咽肿瘤科病区	0263381002	樊昌辉	48	男	2019-12-10	5	5	5	5	5	5	5	5	5	5	5	5	5	5	4	4	4	4	4	4	4	4	5	5	5	5	5	5	5	5	5	5	5	5	5	5	5	5	5	4	4	4
94	重庆大学附属肿瘤医院	肿瘤放疗科	0252725001	符芸	24	女	2019-12-10	5	3	4	4	4	5	4	5	4	5	5	4	4	4	4	4	4	4	4	4	4	4	5	5	5	5	5	5	5	5	5	5	5	5	5	5	5	5	5	4	4	4
113	重庆大学附属肿瘤医院	核医学科	0257435002	何桂兰	54	女	2019-12-9	5	5	5	5	5	5	5	5	5	5	5	5	5	5	5	4	4	4	4	4	4	4	4	4	4	4	4	4	4	4	4	4	5	5	5	5	5	5	5	5	5	5
182	重庆大学附属肿瘤医院	头颈外科	0253936002	李仁平	67	男	2019-12-7	4	4	4	4	4	4	4	4	4	4	4	4	5	5	5	5	5	5	5	5	5	5	5	5	4	4	4	4	4	4	4	4	4	4	4	4	4	4	4	4	4	5
184	重庆大学附属肿瘤医院	核医学科	0256317002	李维	39	女	2019-12-9	5	5	5	5	5	4	4	4	4	4	4	4	4	4	5	5	5	5	5	5	5	5	5	5	5	5	5	5	5	5	4	4	4	4	4	4	4	4	4	4	4	4
211	重庆大学附属肿瘤医院	核医学科	0264502001	刘厚慧	40	女	2019-12-9	5	5	5	4	4	4	4	4	5	5	5	5	5	5	5	5	5	5	5	5	4	4	4	4	4	5	5	5	5	5	5	5	5	5	5	5	5	5	5	5	5	5
253	重庆大学附属肿瘤医院	内一科	0258627002	马大林	77	女	2019-12-9	5	4	4	4	4	4	4	4	4	4	4	4	4	4	4	5	5	5	5	5	5	5	5	5	5	5	5	5	5	5	5	5	4	4	4	4	4	4	4	4	5	5
255	重庆大学附属肿瘤医院	胸腹部肿瘤科病区	0262152002	马天云	60	男	2019-12-9	5	3	5	4	4	4	4	4	4	4	5	5	5	5	5	5	4	4	4	5	5	5	5	5	4	4	4	4	3	4	5	4	5	5	5	5	5	5	5	5	5	5
257	重庆大学附属肿瘤医院	肺部肿瘤科病区	0235748011	马远淑	53	女	2019-12-9	5	3	4	5	4	4	4	4	4	4	5	4	4	4	4	4	4	4	4	4	4	4	2	4	5	4	4	4	4	4	4	4	4	4	4	4	4	4	4	4	4	4
264	重庆大学附属肿瘤医院	肺部肿瘤科病区	0245065006	孟佑得	47	男	2019-12-9	5	4	5	5	5	5	5	5	5	5	5	5	5	5	5	5	5	5	5	4	4	4	4	4	4	4	4	4	4	5	5	5	5	5	5	5	5	5	4	4	4	4
267	重庆大学附属肿瘤医院	胸腹部肿瘤科病区	0232806010	牟之平	54	男	2019-12-9	5	4	5	4	5	4	4	5	4	5	4	5	4	5	4	5	4	5	4	5	4	3	4	4	4	4	4	5	5	5	5	5	5	4	4	4	4	4	4	4	4	4
272	重庆大学附属肿瘤医院	内分泌肾病内科	0261031001	庞一润	53	男	2019-12-9	5	3	4	4	5	4	5	5	5	5	5	5	5	5	5	5	5	5	5	5	4	4	4	4	4	4	4	5	5	5	5	5	5	5	5	4	4	4	4	4	4	4
320	重庆大学附属肿瘤医院	核医学科	0256970001	唐崇金	37	女	2019-12-17	5	5	5	5	5	5	5	5	5	5	1	5	5	4	5	5	5	5	5	5	5	5	1	5	5	5	5	5	5	4	4	4	5	5	4	5	4	5	5	5	5	5
425	重庆大学附属肿瘤医院	胸腹部肿瘤科病区	0240822007	叶永德	69	男	2019-12-9	4	4	4	4	4	4	4	4	5	5	5	5	5	5	5	5	5	4	4	4	4	4	4	4	4	4	4	5	5	5	5	5	4	4	4	5	5	5	5	5	5	4
426	重庆大学附属肿瘤医院	核医学科	0252441002	易洪芳	54	女	2019-12-9	5	4	4	4	4	4	4	4	4	4	5	4	5	4	4	4	4	4	4	4	4	4	4	4	4	4	4	4	5	4	4	3	4	4	5	4	2	5	4	4	4	5
436	重庆大学附属肿瘤医院	姑息治疗科	0246976003	张成莉	53	女	2019-12-10	5	4	4	4	4	4	4	4	4	5	5	5	5	5	5	5	5	5	4	4	4	4	4	4	4	4	4	4	4	4	4	4	4	4	4	5	5	5	5	5	4	4
456	重庆大学附属肿瘤医院	血管与介入科	0245437002	张玉萍	62	女	2019-12-6	5	5	5	5	5	4	4	4	4	4	5	5	5	5	5	5	5	5	4	4	4	4	4	4	4	4	5	5	5	5	5	5	5	5	4	4	4	4	4	4	4	4
462	重庆大学附属肿瘤医院	肿瘤放疗科	0263724001	张卓勋	39	男	2019-12-7	5	4	4	4	4	4	4	5	5	5	5	5	5	5	5	5	5	5	5	5	5	5	5	5	4	4	4	4	4	4	4	4	4	4	4	4	4	5	5	5	5	5
463	重庆大学附属肿瘤医院	内分泌肾病内科	0261851001	张宗义	45	男	2019-12-8	5	5	5	5	4	4	4	4	4	4	4	4	4	4	4	5	5	5	5	5	5	5	5	5	4	4	4	4	4	4	4	4	4	4	4	4	4	4	4	4	4	5
465	重庆大学附属肿瘤医院	综合肿瘤放疗科病区	0263752001	赵家宇	72	女	2019-12-9	5	5	5	5	5	4	4	4	4	4	4	4	4	4	4	4	4	4	4	4	4	4	5	5	5	5	5	5	5	5	4	4	4	4	4	4	4	4	4	4	4	5
478	重庆大学附属肿瘤医院	头颈肿瘤科病区	0251639010	钟小华	54	女	2019-12-9	5	5	4	4	4	4	4	5	5	5	5	5	5	5	5	5	5	5	5	5	4	4	4	4	4	4	4	4	4	4	5	5	5	5	5	5	5	5	5	5	5	5
494	重庆大学附属肿瘤医院	内一科	0262445001	周影	31	女	2019-12-3	5	4	4	4	4	4	5	5	5	5	5	4	4	4	5	5	5	5	5	5	5	4	4	4	4	4	5	5	5	5	5	5	5	5	5	5	5	5	5	5	5	5
498	重庆大学附属肿瘤医院	内分泌肾病内科	0250438004	朱普云	72	女	2019-12-7	5	5	5	5	4	4	4	4	4	4	4	4	4	4	4	4	5	5	5	5	5	5	5	5	5	5	4	4	4	4	4	4	4	4	4	4	4	4	4	4	4	4
500	重庆大学附属肿瘤医院	肺部肿瘤科病区	0253871007	卓正伦	55	男	2019-12-9	5	5	5	5	4	4	4	4	4	4	4	4	4	4	4	5	5	5	5	5	5	5	5	5	5	5	5	5	5	5	5	5	4	4	4	4	4	4	4	4	4	4
42	重庆大学附属肿瘤医院	消化肿瘤内科病区	0245216004	陈友福	63	男	2019-12-16	5	5	5	5	5	5	5	5	4	5	5	5	5	4	5	5	5	5	5	5	5	5	3	5	5	5	5	5	5	5	5	5	5	5	5	5	5	4	5	4	5	5
54	重庆大学附属肿瘤医院	核医学科	0259880001	代可	33	女	2019-12-9	5	5	5	5	5	5	5	5	5	5	5	5	5	5	5	5	4	4	4	4	4	4	4	4	4	4	4	4	5	5	5	5	5	5	5	5	5	5	5	5	4	4
57	重庆大学附属肿瘤医院	姑息治疗科	0254716002	戴虹	57	女	2019-12-9	5	5	5	5	5	5	5	5	5	5	4	4	4	4	4	4	5	5	5	5	5	5	5	5	4	4	4	4	5	5	5	5	5	5	5	5	5	5	5	5	5	5
64	重庆大学附属肿瘤医院	鼻咽肿瘤科病区	0227285010	邓洪霞	22	女	2019-12-9	5	5	5	5	5	5	5	5	5	5	5	5	5	5	5	5	4	4	4	4	4	5	5	5	5	5	5	5	5	5	5	5	4	4	4	4	4	4	4	4	4	4
71	重庆大学附属肿瘤医院	肺部肿瘤科病区	0258655003	邓正洪	54	男	2019-12-9	5	5	5	5	5	5	5	5	5	5	5	5	5	5	5	5	4	5	5	5	5	5	4	4	4	4	4	5	5	5	5	4	4	4	4	5	5	5	5	4	4	4
112	重庆大学附属肿瘤医院	消化内科	0262685001	何本英	42	女	2019-12-8	5	5	5	5	5	5	5	5	5	5	4	4	4	4	4	4	4	4	4	4	4	4	5	5	5	5	5	5	5	5	5	5	5	5	4	4	4	4	4	4	4	4
130	重庆大学附属肿瘤医院	姑息治疗科	0232278014	黄齐志	63	女	2019-12-9	5	5	5	5	5	5	5	5	5	5	5	5	5	4	4	4	4	4	4	4	4	4	4	4	4	4	4	4	4	5	5	5	5	5	5	5	5	5	5	5	5	5
152	重庆大学附属肿瘤医院	内一科	0162695019	金盛珍	83	女	2019-12-9	5	5	5	4	4	4	5	5	5	5	5	5	5	5	5	4	4	4	4	4	4	4	4	4	4	4	4	4	4	4	5	5	5	5	5	5	5	5	5	5	5	5
154	重庆大学附属肿瘤医院	核医学科	0246455002	孔令芳	46	男	2019-12-9	5	5	5	5	5	5	5	5	4	4	4	5	5	5	5	5	5	5	4	4	4	4	4	4	4	4	4	4	4	4	4	4	4	4	5	5	5	5	5	5	5	5
175	重庆大学附属肿瘤医院	肺部肿瘤科病区	0265656001	李可相	77	男	2019-12-7	5	5	5	5	5	5	5	5	5	5	5	5	5	5	5	5	4	4	4	4	4	4	1	5	5	5	5	5	5	5	5	5	5	5	5	5	5	4	4	4	4	4
210	重庆大学附属肿瘤医院	姑息治疗科	0232716011	刘飞	36	男	2019-12-9	5	5	5	5	5	5	5	5	4	4	4	4	4	4	4	4	4	4	4	4	4	4	4	4	5	5	5	5	5	5	4	4	4	4	5	5	5	5	5	5	5	5
343	重庆大学附属肿瘤医院	胸腹部肿瘤科病区	0251103003	王昌荣	62	男	2019-12-12	5	5	5	5	5	5	5	5	5	5	1	5	5	5	5	5	5	5	5	5	5	5	1	5	5	5	5	5	5	5	5	5	5	5	5	5	5	5	5	4	5	5
396	重庆大学附属肿瘤医院	缓和医疗科	0259674004	徐清兰	48	女	2019-12-13	5	5	5	5	5	5	5	5	5	5	3	5	5	5	5	5	5	5	5	5	5	5	1	5	5	5	3	5	5	5	5	5	5	5	5	5	4	5	5	5	5	5
435	重庆大学附属肿瘤医院	胸腹部肿瘤科病区	0262740002	张昌祥	67	男	2019-12-10	5	4	4	4	4	4	4	4	4	4	5	5	5	5	5	5	5	4	4	4	4	4	4	4	4	4	4	4	4	4	4	4	5	5	5	5	5	5	5	5	5	4
446	重庆大学附属肿瘤医院	肿瘤内科	0260245001	张华	49	女	2019-12-7	4	4	5	5	5	5	5	5	5	4	4	4	4	4	4	4	4	4	4	4	4	4	4	4	4	5	5	5	5	5	5	5	5	5	5	4	4	4	4	4	4	4
499	重庆大学附属肿瘤医院	鼻咽肿瘤科病区	0264208001	朱守宣	80	男	2019-12-8	5	5	5	4	4	4	4	4	4	4	4	4	4	4	4	4	4	4	4	5	5	5	5	5	5	5	5	5	5	5	4	4	4	4	4	4	4	4	4	4	4	4
37	重庆大学附属肿瘤医院	缓和医疗科	0118222013	陈亚秋	71	女	2019-12-16	5	4	5	5	4	5	5	5	5	5	5	4	5	4	5	5	5	5	5	5	5	5	1	5	5	4	4	4	4	4	5	5	5	4	5	5	4	4	4	4	5	5
76	重庆大学附属肿瘤医院	肺部肿瘤放疗科病区	0253895003	董艳	37	女	2019-12-9	5	3	4	5	4	5	5	5	5	5	4	4	4	4	4	5	5	4	4	4	5	5	2	5	5	5	5	5	5	5	5	5	5	5	5	5	5	5	4	4	5	4
104	重庆大学附属肿瘤医院	姑息治疗科	0247678001	官国庭	61	男	2019-12-8	5	5	5	5	5	5	5	5	5	5	5	5	5	5	5	4	4	4	4	4	4	4	4	4	4	4	4	4	4	4	5	5	5	5	5	5	5	4	4	4	4	4
133	重庆大学附属肿瘤医院	消化内科	0251648003	黄淑明	69	女	2019-12-5	5	5	5	5	5	5	5	5	4	4	4	4	4	4	5	5	5	5	5	5	5	5	5	5	5	4	4	4	4	4	4	4	4	5	5	5	5	4	4	4	4	4
163	重庆大学附属肿瘤医院	综合肿瘤放疗科病区	0259665001	李必桃	81	男	2019-12-4	5	5	5	4	4	4	4	4	4	4	4	4	4	4	5	5	5	5	5	5	5	5	5	5	5	5	5	5	5	4	4	4	4	4	4	4	4	4	4	5	5	5
233	重庆大学附属肿瘤医院	消化内科	0257855003	鲁秀英	64	女	2019-12-9	5	3	4	5	4	5	4	4	5	5	5	5	5	5	5	5	5	4	4	4	4	5	2	4	4	5	5	5	5	5	5	5	5	5	5	5	5	5	5	5	4	4
234	重庆大学附属肿瘤医院	胸腹部肿瘤科病区	0264905001	陆明华	66	男	2019-12-9	5	3	4	5	5	5	5	5	5	5	5	5	5	5	5	5	5	5	4	4	4	4	3	4	5	5	5	5	5	5	5	5	5	5	5	5	5	5	5	4	4	4
242	重庆大学附属肿瘤医院	骨与软组织肿瘤科	0252088001	罗先富	62	男	2019-12-9	5	4	5	4	5	4	5	4	5	5	5	5	4	5	5	4	4	4	5	5	4	4	2	3	4	5	5	5	5	5	5	5	5	5	5	5	5	4	4	4	4	4
273	重庆大学附属肿瘤医院	肿瘤内科	0255275003	裴皓	37	男	2019-12-9	5	4	5	4	5	5	5	4	4	4	5	5	5	5	5	5	5	5	5	5	5	5	5	5	4	4	4	4	4	4	4	3	3	4	4	4	3	4	4	4	4	4
314	重庆大学附属肿瘤医院	肺部肿瘤科病区	0263886001	谭平	56	男	2019-12-17	5	5	5	5	5	5	5	5	5	5	5	4	5	4	5	5	5	5	5	5	5	5	5	4	5	5	5	5	5	5	5	5	5	5	5	5	5	5	5	4	5	5
321	重庆大学附属肿瘤医院	泌尿外科	277001	唐定秀	56	女	2019-12-17	5	5	3	5	5	5	5	5	5	5	1	5	5	5	5	5	5	5	5	5	5	5	5	4	5	5	5	5	5	5	5	5	5	5	5	5	5	5	5	4	5	4
340	重庆大学附属肿瘤医院	鼻咽肿瘤科病区	0265586001	庹新明	46	男	2019-12-12	5	4	5	5	5	5	5	5	5	5	1	5	4	5	5	5	5	5	5	5	5	5	1	5	5	5	5	5	5	5	5	5	5	5	5	5	5	5	4	3	4	5
384	重庆大学附属肿瘤医院	鼻咽肿瘤科病区	0183420017	谢宁春	39	女	2019-12-13	5	4	5	5	5	3	4	4	4	4	4	4	4	4	4	4	4	4	4	4	4	5	5	4	5	4	4	4	5	5	4	4	5	4	5	4	5	5	5	4	4	4
419	重庆大学附属肿瘤医院	胸腹部肿瘤科病区	0261484001	杨秀伟	76	男	2019-12-9	4	3	4	4	4	4	4	4	4	4	4	5	4	4	4	4	4	4	4	4	4	4	2	4	5	5	5	5	5	5	5	5	5	5	5	5	5	5	5	4	4	4
431	重庆大学附属肿瘤医院	肿瘤放疗科	0248859001	余红丽	20	女	2019-12-10	5	5	5	4	4	5	5	5	5	5	2	5	5	5	5	5	2	5	5	5	5	5	1	5	5	5	3	4	2	5	5	5	5	5	5	5	5	5	5	5	5	5
461	重庆大学附属肿瘤医院	核医学科	0252101002	张忠华	48	男	2019-12-5	5	5	5	5	5	5	5	5	5	5	5	5	5	5	5	4	4	4	4	4	4	4	1	4	4	4	4	4	4	4	4	4	4	4	4	4	5	5	5	5	5	5
491	重庆大学附属肿瘤医院	胸腹部肿瘤科病区	0244601007	周文福	65	男	2019-12-9	5	5	5	4	4	4	5	5	5	5	5	5	5	5	5	5	4	4	4	4	4	4	4	4	4	4	4	4	4	4	4	5	5	5	5	5	5	5	5	5	5	5
492	重庆大学附属肿瘤医院	骨外科	0249685001	周先义	63	女	2019-12-8	5	5	5	5	4	4	4	4	4	4	4	4	4	4	4	4	4	4	4	5	5	5	5	5	5	5	5	5	5	5	5	4	4	4	4	4	4	4	5	5	5	5
1	重庆大学附属肿瘤医院	肺部肿瘤科病区	0245197007	安源	48	男	2019-12-3	4	4	4	4	3	4	4	3	4	4	3	3	4	4	4	4	4	4	4	4	4	4	4	4	4	4	2	4	3	4	3	4	3	4	3	4	3	4	3	4	3	4
15	重庆大学附属肿瘤医院	胸腹部肿瘤科病区	0264635001	陈光全	77	男	2019-12-16	5	3	5	5	5	5	5	5	4	5	5	5	5	5	5	5	5	5	5	5	5	5	5	4	5	5	5	5	5	5	5	5	5	4	5	5	4	5	5	5	5	5
45	重庆大学附属肿瘤医院	鼻咽肿瘤科病区	0142198021	程其海	53	男	2019-12-16	5	5	5	5	5	5	5	5	5	5	5	4	4	4	5	5	5	5	5	5	5	5	1	5	5	5	4	5	5	5	5	5	4	5	5	5	5	5	5	5	5	5
52	重庆大学附属肿瘤医院	中医肿瘤科	0224535011	崔枫	63	女	2019-12-16	5	5	5	4	4	4	5	5	5	4	4	4	4	5	5	5	5	5	5	5	5	5	5	5	4	4	4	4	4	4	5	5	5	5	5	5	5	5	4	4	4	4
83	重庆大学附属肿瘤医院	核医学科	0257046002	段明艳	27	女	2019-12-9	5	3	5	4	5	4	5	5	5	5	5	5	5	5	5	5	5	5	5	5	4	4	3	5	4	5	4	4	4	5	5	5	5	5	5	5	4	4	4	5	5	4
156	重庆大学附属肿瘤医院	胸腹部肿瘤放疗科病区	0258132002	匡永全	59	男	2019-12-4	5	5	5	5	5	4	4	4	4	4	5	5	5	4	4	4	4	4	4	4	4	4	4	4	5	5	5	5	5	5	5	5	5	5	5	5	5	5	4	4	4	4
157	重庆大学附属肿瘤医院	胸腹部肿瘤科病区	0239732010	赖文丽	65	女	2019-12-5	5	5	5	5	5	5	5	5	5	5	5	5	5	4	4	4	4	4	4	4	4	4	2	5	4	4	4	4	4	4	4	4	4	4	4	4	4	4	5	5	5	5
208	重庆大学附属肿瘤医院	消化肿瘤内科病区	0246116005	刘定文	56	男	2019-12-9	5	3	4	4	4	4	4	4	4	4	3	5	5	4	5	4	5	5	5	5	5	5	5	5	5	5	5	5	5	4	4	4	4	4	4	4	4	4	4	4	4	4
212	重庆大学附属肿瘤医院	肿瘤放疗科	0237132010	刘建中	64	男	2019-12-9	5	5	5	5	5	5	5	5	4	4	4	4	4	4	4	4	4	4	4	4	4	4	5	5	5	5	5	5	5	5	5	5	5	5	5	5	4	4	4	4	4	4
223	重庆大学附属肿瘤医院	核医学科	0250907002	刘怡	38	女	2019-12-10	5	5	5	5	5	5	5	4	4	4	5	5	5	5	5	5	5	5	4	4	4	4	4	4	4	5	5	5	5	5	5	5	5	5	5	5	5	5	5	4	4	4
416	重庆大学附属肿瘤医院	肿瘤内科	0247272003	杨万明	56	男	2019-12-9	5	4	5	5	3	5	5	5	5	5	1	5	5	5	5	5	2	5	5	5	5	5	1	5	5	5	2	2	3	5	5	5	5	5	5	5	5	5	5	5	3	5
429	重庆大学附属肿瘤医院	乳腺科	0252734001	尹建琼	48	女	2019-12-9	5	4	4	4	4	4	4	4	4	5	2	4	4	4	4	4	4	4	4	4	4	4	4	4	4	5	5	4	5	4	5	4	5	5	4	4	4	4	4	4	4	4
469	重庆大学附属肿瘤医院	姑息治疗科	0256502001	赵庆英	64	女	2019-12-6	5	5	5	5	5	5	5	5	4	4	4	4	5	5	5	5	5	5	5	4	4	4	4	4	4	4	4	4	4	4	4	5	5	5	5	5	5	5	5	4	4	4
473	重庆大学附属肿瘤医院	肺部肿瘤科病区	0245745008	郑文平	64	男	2019-12-3	5	4	4	4	4	4	4	4	4	4	5	5	5	5	5	5	5	5	5	5	5	5	4	4	4	4	4	4	4	4	4	4	4	4	5	5	5	5	5	5	5	5
485	重庆大学附属肿瘤医院	肺部肿瘤科病区	0260645003	周嘉云	61	男	2019-12-3	5	5	5	4	4	4	4	4	4	4	4	4	4	4	4	4	4	5	5	5	5	4	4	4	4	4	4	4	4	4	4	4	4	5	5	5	5	5	5	5	5	5
490	重庆大学附属肿瘤医院	消化肿瘤内科病区	0257761001	周天信	77	男	2019-12-8	5	5	5	4	4	5	5	5	5	5	5	5	5	4	4	4	4	4	4	4	4	4	4	4	4	4	4	5	5	5	5	5	5	5	5	5	5	5	4	4	4	4
60	重庆大学附属肿瘤医院	肺部肿瘤科病区	0251860008	戴维英	75	女	2019-12-9	5	4	5	5	4	5	4	5	4	5	4	5	5	4	5	4	4	4	4	4	4	4	4	4	5	5	5	5	5	5	5	5	5	5	5	5	5	4	4	4	4	4
93	重庆大学附属肿瘤医院	核医学科	0261575002	冯中清	55	男	2019-12-10	5	3	4	5	4	4	4	4	4	4	5	4	4	5	4	5	4	5	4	4	4	4	2	3	4	4	4	4	5	5	5	5	5	5	5	5	5	5	5	5	5	4
95	重庆大学附属肿瘤医院	胃肠外科	0246631001	傅胜	60	男	2019-12-10	5	3	4	4	4	4	4	4	4	4	4	4	4	4	4	5	5	5	4	4	4	4	2	5	4	5	5	5	5	5	5	5	5	5	5	4	5	4	5	4	4	4
120	重庆大学附属肿瘤医院	核医学科	0231410005	胡光平	63	女	2019-12-8	5	5	5	5	4	4	4	4	4	4	4	4	4	4	4	4	4	5	5	5	5	5	5	5	5	4	4	4	4	4	4	4	4	4	4	4	4	5	5	5	5	5
155	重庆大学附属肿瘤医院	鼻咽肿瘤科病区	0260725003	匡尚春	53	男	2019-12-3	5	5	5	5	5	5	5	5	5	5	5	5	5	4	4	4	4	4	5	5	5	5	2	4	4	4	4	4	4	4	4	4	4	4	4	5	5	5	5	5	5	4
191	重庆大学附属肿瘤医院	肿瘤放疗科	0255714001	李泽勋	46	男	2019-12-9	5	3	4	5	4	5	5	5	4	4	3	4	4	4	4	4	5	5	5	5	4	4	4	4	5	4	5	5	5	5	4	4	4	4	5	5	5	5	5	5	5	5
201	重庆大学附属肿瘤医院	核医学科	0247802002	令狐绍友	36	男	2019-12-9	5	3	4	4	5	4	4	4	4	4	4	4	4	4	4	5	5	5	5	5	5	5	5	5	5	5	5	5	4	4	4	4	4	4	4	4	5	5	4	4	4	4
204	重庆大学附属肿瘤医院	肿瘤科(住院)	0262355001	刘代琼	74	女	2019-12-9	5	3	4	4	4	4	4	4	4	4	3	5	5	5	5	5	4	4	4	5	5	5	5	4	4	4	4	4	4	4	4	4	4	4	4	4	5	5	5	4	4	4
209	重庆大学附属肿瘤医院	头颈肿瘤科病区	0246818008	刘恩均	44	男	2019-12-9	5	3	4	4	4	5	5	5	5	5	3	4	4	5	4	4	5	4	5	5	5	5	5	5	5	5	5	5	5	5	5	4	4	4	4	4	4	4	5	5	5	5
222	重庆大学附属肿瘤医院	鼻咽肿瘤科病区	0261564002	刘心华	54	男	2019-12-10	5	3	4	5	5	5	5	4	4	5	2	4	4	4	4	4	4	5	5	5	5	5	4	4	5	5	4	4	5	5	5	5	4	5	5	4	4	4	4	4	4	4
251	重庆大学附属肿瘤医院	头颈肿瘤科病区	0262545002	吕文伍	54	男	2019-12-9	5	3	4	4	4	4	4	5	5	4	2	4	4	4	4	4	4	5	5	5	5	5	1	4	4	5	5	5	5	5	5	5	5	5	5	5	5	5	4	4	4	4
256	重庆大学附属肿瘤医院	肿瘤科(住院)	0258793003	马欣欣	38	女	2019-12-9	4	3	4	5	5	5	5	5	4	5	4	1	1	5	3	5	3	4	5	5	2	5	1	5	5	5	3	3	3	3	5	5	3	5	5	5	5	5	5	5	5	5
261	重庆大学附属肿瘤医院	核医学科	0262351001	梅秀章	42	女	2019-12-9	5	4	5	5	5	5	5	5	4	4	4	5	5	5	5	5	5	5	5	5	5	5	2	4	4	5	5	5	5	5	5	5	5	5	5	5	5	5	4	4	4	4
323	重庆大学附属肿瘤医院	姑息治疗科	0250694008	唐继万	72	男	2019-12-17	5	5	5	5	5	5	5	4	5	5	1	4	5	5	4	5	5	5	5	5	5	5	1	5	5	5	5	5	4	5	5	5	5	5	5	5	2	5	4	5	5	5
334	重庆大学附属肿瘤医院	胸腹部肿瘤科病区	0235711003	陶其平	67	女	2019-12-12	5	5	5	5	5	5	5	5	5	5	1	5	5	4	5	5	5	5	5	5	5	5	1	5	5	5	5	5	5	5	5	5	5	5	5	5	4	4	5	4	5	5
369	重庆大学附属肿瘤医院	胸腹部肿瘤科病区	0247814005	吴洪渝	70	男	2019-12-13	4	4	4	4	5	3	3	3	4	4	4	4	4	4	4	4	4	4	4	1	4	4	1	4	4	4	4	4	4	4	2	5	4	5	5	5	5	5	5	5	5	5
394	重庆大学附属肿瘤医院	核医学科	0263946001	徐海燕	39	女	2019-12-13	5	5	5	5	5	5	5	5	5	5	3	5	5	5	4	5	4	5	5	5	5	5	1	4	5	5	3	5	5	5	5	4	5	5	5	5	3	5	5	5	5	5
397	重庆大学附属肿瘤医院	肿瘤科(住院)	0251638008	徐盛云	53	男	2019-12-13	4	4	4	4	4	4	4	4	4	4	4	4	4	3	4	4	4	5	4	5	5	4	1	1	4	4	3	4	4	4	4	4	4	5	4	5	3	5	4	2	3	3
400	重庆大学附属肿瘤医院	核医学科	0232621003	许清权	68	男	2019-12-13	5	5	5	5	5	5	5	5	5	5	5	5	5	4	5	5	5	5	5	5	5	5	1	5	5	5	5	5	5	5	5	3	5	5	5	5	5	5	5	4	5	5
404	重庆大学附属肿瘤医院	肺部肿瘤科病区	0250622005	杨承琴	44	女	2019-12-9	5	5	5	5	5	5	5	5	5	5	1	5	5	5	5	5	5	5	5	5	5	5	1	5	5	5	5	5	5	5	5	5	5	5	5	5	4	5	5	5	5	5
417	重庆大学附属肿瘤医院	神经肿瘤科	0246796001	杨卫东	52	男	2019-12-9	5	5	4	5	4	5	4	5	4	4	3	5	4	5	5	5	5	4	4	4	4	5	5	5	5	4	4	4	4	4	4	4	4	4	4	5	5	5	5	5	5	5
422	重庆大学附属肿瘤医院	综合肿瘤科病区	0187074002	杨跃先	63	女	2019-12-9	5	5	5	5	2	5	5	5	5	5	2	5	5	5	5	5	2	5	5	5	5	5	1	5	5	5	1	3	4	5	5	5	5	5	5	5	5	5	5	5	2	5
428	重庆大学附属肿瘤医院	姑息治疗科	0250294002	易中学	75	男	2019-12-9	5	4	4	4	4	4	4	4	4	4	4	5	5	4	4	4	4	4	4	4	5	4	2	4	4	4	4	4	4	4	4	4	5	5	5	5	5	5	5	4	4	4
438	重庆大学附属肿瘤医院	核医学科	0246635003	张端	49	女	2019-12-10	5	5	5	5	3	5	5	5	5	5	2	5	5	5	5	5	4	5	5	5	5	5	1	5	4	5	2	4	3	5	5	5	5	4	5	5	4	5	5	5	3	5
443	重庆大学附属肿瘤医院	心血管呼吸内科	0253091001	张根保	66	男	2019-12-10	5	4	4	5	5	5	5	5	5	4	3	4	4	4	4	4	4	4	4	4	4	4	4	4	5	5	5	5	5	5	5	5	5	3	4	4	4	4	4	5	5	5
444	重庆大学附属肿瘤医院	内一科	0252158001	张国军	49	男	2019-12-10	5	4	5	4	5	4	5	4	5	4	4	4	5	5	5	5	5	5	4	4	4	5	3	4	4	4	4	4	4	4	4	4	4	5	5	5	5	5	5	5	5	5
448	重庆大学附属肿瘤医院	姑息治疗科	0248622007	张伦	61	男	2019-12-9	4	5	4	4	4	4	4	4	4	4	4	4	4	4	5	5	5	5	4	4	4	5	3	4	4	4	4	4	4	4	4	4	4	5	5	5	5	5	5	5	5	5
481	重庆大学附属肿瘤医院	核医学科	0258950001	周德柱	33	男	2019-12-5	5	5	5	4	4	4	5	5	5	5	5	5	5	5	5	4	4	4	4	5	5	5	5	4	4	4	4	4	4	4	4	4	4	4	4	5	5	5	5	5	5	5
484	重庆大学附属肿瘤医院	姑息治疗科	0191495026	周继国	69	男	2019-12-9	5	5	5	5	5	5	4	4	4	4	4	4	4	4	4	4	4	4	4	5	5	5	5	5	5	5	5	5	5	4	4	4	4	4	5	5	5	5	4	4	4	4
486	重庆大学附属肿瘤医院	核医学科	0255910001	周君香	52	女	2019-12-4	5	5	5	5	4	4	4	4	4	4	4	4	4	4	4	5	5	5	5	5	4	4	4	4	4	4	4	4	4	4	4	4	4	5	5	5	5	5	5	5	5	5
489	重庆大学附属肿瘤医院	骨与软组织肿瘤科	0244830004	周顺园	19	女	2019-12-7	5	5	5	4	4	4	5	5	5	5	5	5	5	5	4	4	4	4	4	4	4	5	5	5	5	5	4	4	4	5	5	5	4	4	4	4	4	4	4	5	5	5
17	重庆大学附属肿瘤医院	胸腹部肿瘤科病区	0262798002	陈红	51	男	2019-12-16	5	5	3	4	5	5	5	5	5	5	5	5	5	4	5	5	5	5	5	5	5	5	1	5	5	4	5	5	5	5	5	5	5	4	5	5	4	5	5	4	5	5
199	重庆大学附属肿瘤医院	头颈肿瘤科病区	0259837002	林蜀奎	43	女	2019-12-9	5	3	4	5	4	5	4	4	4	4	4	5	5	5	5	5	5	5	5	5	4	4	4	4	4	5	5	5	5	5	5	4	4	4	4	5	5	5	5	5	5	5
214	重庆大学附属肿瘤医院	肿瘤内科	0242717009	刘俊	37	男	2019-12-9	5	3	4	4	4	4	4	4	4	4	4	5	5	5	5	4	4	4	5	5	5	5	5	4	4	5	4	4	5	4	5	5	5	4	4	4	5	5	5	5	5	5
237	重庆大学附属肿瘤医院	胸腹部肿瘤科病区	0264761001	罗大英	77	女	2019-12-9	5	3	4	5	4	5	4	5	5	4	2	4	5	4	5	4	5	4	5	4	5	4	1	5	4	5	5	5	5	5	5	5	5	5	4	4	4	4	4	4	4	4
249	重庆大学附属肿瘤医院	肺部肿瘤科病区	0264984001	吕军	56	男	2019-12-9	5	3	4	5	4	4	4	4	4	4	5	5	5	5	5	5	5	5	5	5	5	5	4	4	4	4	4	4	4	5	5	5	5	5	5	5	5	4	4	4	4	4
377	重庆大学附属肿瘤医院	胸腹部肿瘤放疗科病区	0257175002	向勇	44	男	2019-12-13	5	1	5	5	4	5	5	5	4	5	1	5	5	5	5	5	5	5	5	5	5	5	5	4	4	4	4	4	4	4	5	5	5	4	5	5	4	4	4	4	5	5
434	重庆大学附属肿瘤医院	肿瘤内科2病区	0255459004	詹长东	68	男	2019-12-10	4	5	4	4	4	4	4	4	4	5	5	5	5	5	5	4	4	4	4	5	5	5	5	5	5	4	4	4	4	4	4	5	5	5	5	5	4	4	4	4	4	4
452	重庆大学附属肿瘤医院	核医学科	0257424002	张清容	50	女	2019-12-8	5	4	4	4	5	4	5	4	4	4	4	4	4	4	4	4	4	4	4	5	5	5	5	5	5	5	5	4	4	4	4	4	4	4	5	5	5	5	5	5	4	4
53	重庆大学附属肿瘤医院	胸腹部肿瘤科病区	0265605001	代君顺	57	男	2019-12-9	5	4	4	5	4	5	4	5	4	3	3	4	4	5	4	5	4	5	4	5	4	5	4	5	4	4	5	5	5	5	5	5	5	5	5	5	5	4	5	4	5	4
58	重庆大学附属肿瘤医院	综合肿瘤放疗科病区	0230240008	戴礼义	69	男	2019-12-9	5	4	5	4	5	5	4	5	4	5	4	3	5	5	4	5	5	4	4	4	4	5	5	5	5	4	4	4	4	4	5	5	5	5	4	4	4	4	4	4	4	4
68	重庆大学附属肿瘤医院	核医学科	0249832001	邓素英	72	女	2019-12-9	5	3	5	5	5	4	4	5	4	4	4	4	4	4	4	4	4	4	4	5	5	4	4	5	5	5	5	4	4	4	4	5	5	4	5	5	4	5	4	5	5	4
75	重庆大学附属肿瘤医院	乳腺科	0255527001	董亚敏	42	女	2019-12-9	5	3	4	5	4	5	4	5	4	5	4	5	4	5	4	5	4	4	4	4	4	4	5	5	5	5	5	5	5	4	5	4	4	4	4	4	4	4	4	5	5	5
87	重庆大学附属肿瘤医院	头颈肿瘤科病区	0262352002	费良梅	46	女	2019-12-10	5	3	4	5	4	5	4	5	4	4	5	4	5	4	5	4	5	4	5	4	5	4	5	5	5	4	5	5	4	5	4	4	4	4	4	4	4	4	4	4	4	5
91	重庆大学附属肿瘤医院	肺部肿瘤科病区	0264719001	冯文蓉	45	女	2019-12-10	5	3	4	5	5	4	4	4	4	5	5	5	4	5	4	5	5	4	4	4	5	5	4	4	5	5	4	4	4	4	4	4	4	4	4	4	5	5	5	5	5	5
159	重庆大学附属肿瘤医院	头颈肿瘤科病区	0243445003	雷道维	62	男	2019-12-7	5	5	5	5	5	5	5	5	5	5	4	4	4	4	4	4	4	4	4	4	4	5	5	5	5	5	4	4	4	4	4	4	4	4	4	5	5	5	5	5	5	5
194	重庆大学附属肿瘤医院	胸腹部肿瘤科病区	0264922001	梁尚文	76	男	2019-12-9	5	3	5	4	5	4	4	4	4	5	5	4	4	4	4	4	4	4	4	4	4	4	5	5	4	4	4	4	3	4	5	5	4	5	4	4	4	5	4	4	5	4
206	重庆大学附属肿瘤医院	消化内科	0258022003	刘德英	56	女	2019-12-9	5	3	4	4	5	4	4	4	4	4	5	5	4	5	4	4	4	4	4	4	4	5	5	5	5	5	5	5	5	5	5	4	4	4	4	4	4	4	5	5	4	4
220	重庆大学附属肿瘤医院	核医学科	0257405001	刘小芳	41	女	2019-12-10	5	3	4	5	5	4	5	4	4	5	3	4	4	4	4	5	5	5	5	5	5	5	2	4	4	4	4	4	4	5	5	5	5	5	5	5	4	4	4	4	4	4
225	重庆大学附属肿瘤医院	核医学科	0263446001	刘易	38	男	2019-12-10	5	5	5	5	5	5	5	5	4	4	4	4	5	5	5	5	4	4	4	4	4	5	5	5	5	5	5	5	5	4	4	4	4	4	4	5	5	5	5	5	4	4
228	重庆大学附属肿瘤医院	胸腹部肿瘤科病区	0263272001	刘志明	84	男	2019-12-10	5	3	4	4	4	4	4	4	4	5	5	5	4	4	5	5	5	4	4	4	5	5	5	5	4	5	5	5	5	5	4	4	5	5	4	4	4	4	4	4	5	5
240	重庆大学附属肿瘤医院	姑息治疗科	0247113002	罗太群	49	女	2019-12-9	5	2	4	5	4	5	4	5	4	5	2	5	5	4	4	4	4	4	4	4	4	4	3	4	5	5	5	5	5	5	5	5	5	5	5	4	4	4	4	4	4	5
245	重庆大学附属肿瘤医院	鼻咽肿瘤科病区	0253730004	罗智	44	男	2019-12-9	5	4	5	5	5	5	5	5	5	5	4	5	5	5	5	5	5	5	5	5	5	5	3	5	5	5	5	4	4	4	4	3	4	5	4	4	4	4	4	4	4	4
331	重庆大学附属肿瘤医院	综合肿瘤科病区	0265576001	唐志荣	49	男	2019-12-12	5	5	5	5	5	5	5	5	5	5	1	5	5	5	5	5	5	5	5	5	5	5	1	5	5	4	4	5	5	5	5	5	5	4	5	5	5	4	5	4	5	5
332	重庆大学附属肿瘤医院	肿瘤放疗科	0227228004	唐自利	54	女	2019-12-12	5	5	5	5	5	5	5	5	5	5	1	5	5	5	5	5	5	5	5	5	5	5	1	5	5	4	4	5	5	5	5	5	5	4	5	5	4	4	5	4	5	5
351	重庆大学附属肿瘤医院	消化内科	0248515001	王孟阳	18	男	2019-12-12	4	4	2	5	4	4	5	5	4	4	5	4	4	4	4	4	4	4	4	4	4	4	5	4	5	4	4	4	4	4	5	5	5	4	5	5	4	4	4	3	4	4
371	重庆大学附属肿瘤医院	鼻咽肿瘤科病区	0263769002	吴良凤	46	女	2019-12-13	5	1	5	5	5	5	2	5	5	5	2	5	5	5	5	5	5	5	5	5	5	5	1	4	5	1	5	5	5	5	2	5	5	4	5	5	4	5	5	5	4	5
380	重庆大学附属肿瘤医院	鼻咽肿瘤科病区	0263652001	肖乐	33	男	2019-12-13	5	5	4	5	5	5	4	5	5	5	4	5	5	4	5	5	5	5	5	5	5	5	5	5	5	4	4	4	4	4	5	5	5	4	5	5	4	4	4	4	5	5
391	重庆大学附属肿瘤医院	综合肿瘤科病区	0261097002	熊以贵	62	男	2019-12-13	5	1	5	4	2	5	5	5	5	5	2	4	4	5	5	5	4	5	4	4	2	4	1	5	5	5	4	5	5	5	5	5	5	5	5	5	5	5	4	5	4	5
398	重庆大学附属肿瘤医院	综合肿瘤科病区	0261010002	徐世明	55	男	2019-12-13	5	5	5	5	5	5	5	5	5	5	4	5	5	5	5	5	5	5	5	5	5	5	2	5	5	5	2	5	5	5	5	5	5	4	5	5	5	5	5	4	5	5
445	重庆大学附属肿瘤医院	核医学科	0248291002	张国伦	37	男	2019-12-6	5	4	4	4	5	5	5	5	5	5	5	5	4	4	4	4	4	4	4	4	5	5	4	4	5	5	4	5	5	5	5	5	5	5	5	4	4	4	4	4	4	4
483	重庆大学附属肿瘤医院	胸腹部肿瘤科病区	0263456001	周厚平	57	男	2019-12-7	5	5	4	4	4	5	5	5	4	4	4	4	4	4	4	4	5	5	5	5	5	4	4	4	4	5	5	5	5	5	5	5	5	5	5	5	4	4	4	5	5	5
6	重庆大学附属肿瘤医院	肿瘤放疗科	0263882001	曹琼安	57	男	2019-12-16	5	5	5	4	5	5	4	5	4	5	4	4	4	5	5	4	4	5	5	5	4	5	1	4	5	5	5	5	4	5	5	5	4	5	4	5	5	5	4	4	5	5
25	重庆大学附属肿瘤医院	核医学科	0251343002	陈丽芳	50	女	2019-12-16	5	3	5	5	4	5	5	5	4	5	5	4	5	4	5	5	5	5	5	5	5	5	2	5	5	5	5	5	5	5	5	5	5	4	5	5	4	4	4	3	4	4
36	重庆大学附属肿瘤医院	消化内科	0220242003	陈协利	64	男	2019-12-16	5	4	5	5	4	5	5	5	5	5	5	4	4	4	5	5	5	5	5	5	5	5	1	5	5	5	5	5	5	5	5	5	5	4	5	5	4	4	4	4	5	5
67	重庆大学附属肿瘤医院	肿瘤放疗科	0163304010	邓松	39	男	2019-12-9	5	5	4	4	5	4	5	4	4	4	4	5	4	3	4	4	5	5	5	5	4	4	4	4	4	4	4	5	5	5	4	4	4	5	5	4	4	4	4	4	4	4
73	重庆大学附属肿瘤医院	内一科	0197750008	丁永莲	64	女	2019-12-9	5	3	4	4	5	4	4	4	4	4	3	4	5	4	4	5	5	5	5	4	4	5	5	4	5	4	5	4	5	5	4	4	4	4	4	4	4	4	4	5	5	5
85	重庆大学附属肿瘤医院	核医学科	0254886001	樊成刚	53	男	2019-12-10	5	3	5	4	5	4	5	5	5	4	3	5	4	4	4	4	4	4	4	4	4	4	1	4	5	4	4	4	4	4	4	4	4	4	5	5	5	5	5	5	5	5
203	重庆大学附属肿瘤医院	肿瘤科(住院)	0261519003	刘春丽	42	女	2019-12-9	5	3	5	4	4	4	4	4	4	5	2	4	5	5	5	5	5	5	5	5	5	4	1	4	5	4	4	4	4	4	4	4	4	4	5	5	5	5	5	5	5	5
230	重庆大学附属肿瘤医院	肺部肿瘤科病区	0253901004	龙德全	56	男	2019-12-9	5	3	5	5	5	5	5	5	4	4	4	4	4	4	4	4	5	5	5	5	5	5	4	4	4	4	4	4	4	4	5	5	5	5	5	5	5	5	4	4	4	4
254	重庆大学附属肿瘤医院	核医学科	0257502001	马路	25	男	2019-12-9	5	3	5	5	5	4	4	4	4	5	5	5	5	5	4	4	4	4	4	4	5	5	5	5	4	4	4	4	4	4	4	4	4	4	3	5	5	4	4	4	4	5
306	重庆大学附属肿瘤医院	综合肿瘤科病区	0252055002	宋天树	66	男	2019-12-17	5	5	5	5	5	5	5	5	4	5	5	4	5	4	5	5	5	5	5	5	5	5	1	5	5	5	5	5	5	5	5	5	5	4	5	5	5	5	5	4	5	5
310	重庆大学附属肿瘤医院	核医学科	0255948002	孙丽娜	27	女	2019-12-17	5	5	5	5	5	5	5	5	5	5	1	5	5	4	5	5	5	5	5	5	5	5	1	5	5	5	5	5	5	5	5	5	5	4	5	5	4	4	5	4	5	5
324	重庆大学附属肿瘤医院	姑息治疗科	0252587003	唐剑昭	26	男	2019-12-17	5	5	5	5	5	5	5	5	5	5	1	5	5	5	5	5	4	5	4	5	4	5	1	5	5	5	5	5	5	4	5	5	5	5	4	5	5	5	5	5	4	5
333	重庆大学附属肿瘤医院	核医学科	0256733002	唐宗英	48	女	2019-12-12	5	5	3	4	4	5	5	5	5	5	1	5	5	4	5	5	5	5	5	5	5	5	1	5	5	5	5	5	5	5	5	5	5	4	5	5	4	4	5	4	5	5
336	重庆大学附属肿瘤医院	核医学科	0248913001	田其素	64	女	2019-12-12	5	5	5	5	5	5	5	5	5	5	1	5	5	4	5	5	5	5	5	5	5	5	1	5	5	5	5	5	5	5	4	5	4	5	4	5	5	5	5	5	4	5
365	重庆大学附属肿瘤医院	综合肿瘤放疗科病区	0260321001	文治清	54	男	2019-12-13	5	1	5	5	5	5	5	5	5	1	5	1	5	5	5	5	5	5	5	5	5	5	1	5	1	5	5	5	5	5	5	2	5	5	5	5	4	5	5	5	5	5
366	重庆大学附属肿瘤医院	肿瘤科(住院)	0262542002	巫各碧	53	女	2019-12-13	5	1	5	5	5	5	5	5	5	5	5	1	5	5	5	5	5	5	5	5	5	5	1	5	1	5	5	5	5	5	1	4	1	5	5	5	4	5	5	5	5	5
368	重庆大学附属肿瘤医院	核医学科	0249239002	吴飞	28	女	2019-12-13	5	4	4	5	5	4	4	4	4	4	1	4	4	5	4	4	3	4	4	4	4	5	2	5	5	5	5	5	5	5	5	5	5	4	5	5	4	5	5	4	5	5
370	重庆大学附属肿瘤医院	头颈肿瘤科病区	0263917001	吴继安	35	男	2019-12-13	4	5	1	4	5	5	5	5	5	4	5	4	5	4	5	5	5	5	5	5	5	5	2	5	5	5	5	5	5	5	5	5	5	4	5	5	4	5	5	4	5	5
374	重庆大学附属肿瘤医院	消化内科	0166038003	吴永惠	70	女	2019-12-13	5	2	5	5	4	2	5	5	5	5	2	2	4	5	4	5	5	5	5	5	5	5	1	5	5	5	5	5	5	5	5	5	5	4	5	5	4	4	4	4	5	5
379	重庆大学附属肿瘤医院	肿瘤内科	0247583002	肖华全	64	男	2019-12-13	5	1	5	4	5	2	2	4	4	5	1	2	5	5	5	5	5	5	5	5	5	5	1	4	5	5	5	5	5	5	4	4	5	4	5	5	4	4	4	3	4	4
388	重庆大学附属肿瘤医院	肺部肿瘤科病区	0259093003	谢忠平	51	男	2019-12-13	5	5	5	3	5	5	5	5	5	5	1	3	4	4	5	5	2	4	4	4	4	4	1	4	4	4	4	4	4	4	4	4	4	3	4	5	4	4	5	4	5	5
411	重庆大学附属肿瘤医院	头颈肿瘤科病区	0264560001	杨青会	43	女	2019-12-9	4	5	5	1	1	4	5	5	5	5	4	4	5	4	4	5	5	5	4	5	5	5	1	2	5	5	4	4	1	1	1	2	1	1	1	1	1	1	1	1	5	1
430	重庆大学附属肿瘤医院	内二科	0258358001	余碧华	52	女	2019-12-10	5	4	5	4	4	4	4	4	4	4	5	4	4	4	4	4	4	4	4	4	4	5	1	5	5	5	5	5	5	4	4	4	4	4	4	4	4	4	5	5	5	5
65	重庆大学附属肿瘤医院	综合肿瘤科病区	0264113002	邓礼平	61	男	2019-12-9	5	3	5	5	5	4	4	4	4	4	5	5	5	5	4	5	5	5	4	5	4	5	4	5	4	5	5	4	4	4	4	4	4	4	4	4	5	5	5	5	5	4
72	重庆大学附属肿瘤医院	骨与软组织肿瘤科	0264202001	邓治穗	29	女	2019-12-9	5	3	4	5	4	4	5	4	5	4	5	4	5	4	5	4	5	4	5	4	4	4	4	4	4	4	5	5	5	5	5	5	5	5	5	4	4	4	5	5	5	4
74	重庆大学附属肿瘤医院	胸腹部肿瘤科病区	0254810004	董培	64	男	2019-12-9	5	3	4	5	4	5	4	5	5	5	5	5	4	4	5	4	4	4	4	5	5	4	2	3	4	5	4	5	4	5	4	5	5	4	4	4	4	4	5	5	5	5
77	重庆大学附属肿瘤医院	肿瘤科(住院)	0241368006	董泽洪	47	男	2019-12-9	5	3	4	5	5	5	4	5	4	5	4	5	5	4	5	4	5	5	4	4	4	4	4	4	4	4	4	5	5	5	5	4	4	5	4	4	4	4	4	4	4	5
80	重庆大学附属肿瘤医院	骨与软组织肿瘤科	0254186001	杜娟	34	女	2019-12-9	4	3	5	5	5	5	5	4	5	4	5	4	4	4	4	4	4	4	5	4	4	3	2	3	4	5	4	4	4	4	5	5	5	5	5	5	4	5	5	5	5	5
188	重庆大学附属肿瘤医院	肿瘤内科2病区	0262139001	李英	45	女	2019-12-9	5	3	5	4	4	4	4	4	4	4	3	4	4	4	5	5	4	4	5	5	5	5	4	4	4	4	4	4	5	5	5	5	5	5	5	5	5	4	4	4	4	4
197	重庆大学附属肿瘤医院	胸外科	0238410002	廖英	52	女	2019-12-9	5	4	4	5	4	5	5	4	5	4	5	4	5	4	4	5	4	4	4	4	4	4	2	3	4	5	4	4	4	5	4	5	4	5	4	5	4	4	4	4	4	5
247	重庆大学附属肿瘤医院	神经肿瘤科	0251114001	吕凤林	50	男	2019-12-9	5	3	4	5	5	5	4	4	4	4	5	5	4	4	4	4	4	4	4	4	4	5	5	5	5	5	5	5	5	4	4	4	4	4	4	4	4	5	5	5	5	5
250	重庆大学附属肿瘤医院	综合肿瘤科病区	0263173001	吕孟珍	57	女	2019-12-9	5	3	4	4	4	4	4	4	4	4	4	5	5	5	5	5	5	5	5	4	4	4	4	4	4	4	4	5	5	5	5	5	5	5	4	4	4	4	4	4	4	4
270	重庆大学附属肿瘤医院	胸腹部肿瘤科病区	0262386001	潘光荣	60	男	2019-12-9	5	4	5	4	4	5	4	5	4	5	4	5	5	4	4	4	5	5	5	5	5	5	5	5	4	4	4	4	4	4	4	5	5	5	5	5	5	5	5	4	4	4
283	重庆大学附属肿瘤医院	肿瘤内科	0251159001	秦成	55	男	2019-12-9	5	5	5	4	5	4	5	5	5	5	1	5	5	5	5	5	5	5	5	5	4	5	1	5	5	5	1	4	4	5	5	4	4	4	4	4	5	5	5	5	5	5
315	重庆大学附属肿瘤医院	鼻咽肿瘤科病区	0259136004	谭涛	42	男	2019-12-17	5	5	4	5	4	5	5	5	4	5	1	5	5	4	5	5	5	5	5	5	5	5	1	5	5	4	4	5	5	5	5	5	5	4	5	5	4	4	5	4	5	5
346	重庆大学附属肿瘤医院	头颈肿瘤科病区	0265493001	王广玉	83	女	2019-12-12	5	4	5	5	4	5	5	5	4	4	5	4	4	4	5	5	5	5	5	5	5	5	5	4	5	4	5	5	5	5	5	5	5	4	5	5	4	4	4	4	5	5
349	重庆大学附属肿瘤医院	乳腺肿瘤外科2病区	0257542002	王琳	50	女	2019-12-12	5	5	3	4	3	5	5	5	4	4	5	5	4	4	5	5	5	5	5	5	5	5	5	4	5	4	4	4	4	5	5	5	5	4	5	5	4	4	4	4	5	5
367	重庆大学附属肿瘤医院	心血管呼吸内科	0259124001	吴楚莹	18	女	2019-12-13	5	1	1	5	5	5	5	5	5	5	2	5	5	5	5	5	5	5	5	5	4	4	1	4	2	4	4	4	4	4	3	4	5	5	5	5	4	4	5	5	4	4
373	重庆大学附属肿瘤医院	核医学科	0250468002	吴星宇	32	男	2019-12-13	5	1	5	5	4	5	5	5	5	5	5	5	5	4	5	5	5	5	5	5	4	4	5	4	5	4	4	4	4	4	5	5	5	4	5	5	4	4	4	3	4	4
375	重庆大学附属肿瘤医院	消化内科	0255030001	伍华英	65	女	2019-12-13	5	1	5	5	5	5	5	4	3	4	1	5	5	4	5	5	5	5	5	5	5	5	5	4	5	5	5	5	5	5	5	5	5	4	5	5	5	5	5	4	5	5
378	重庆大学附属肿瘤医院	核医学科	0254249003	项晓琴	47	女	2019-12-13	5	1	5	5	4	5	5	5	4	4	5	5	5	4	5	5	5	5	5	5	5	5	5	4	5	4	5	4	4	4	5	5	5	4	5	5	4	4	5	4	5	5
392	重庆大学附属肿瘤医院	鼻咽肿瘤科病区	0259384003	熊勇	36	男	2019-12-13	4	4	4	4	4	5	5	5	3	3	5	4	4	3	5	5	5	5	5	5	5	5	5	4	5	4	4	4	4	4	5	5	5	4	5	5	4	4	4	3	4	4
418	重庆大学附属肿瘤医院	核医学科	0242286003	杨孝群	53	女	2019-12-9	5	5	5	5	5	5	5	5	4	4	4	2	4	4	4	4	5	4	5	5	5	5	1	5	4	5	4	5	2	5	5	4	5	5	4	4	4	5	5	5	5	5
21	重庆大学附属肿瘤医院	消化内科	0254801001	陈景良	69	男	2019-12-16	5	3	5	5	4	5	5	5	4	4	5	4	4	4	5	5	5	5	5	5	5	5	1	5	5	4	4	5	5	5	5	5	5	4	5	5	4	4	4	4	5	5
24	重庆大学附属肿瘤医院	鼻咽肿瘤放疗科病区	0249154005	陈克中	47	男	2019-12-16	5	5	3	4	5	5	5	5	4	4	5	5	4	4	5	5	5	5	5	5	5	5	1	5	5	4	4	4	4	4	5	5	5	4	5	5	4	4	4	3	4	4
27	重庆大学附属肿瘤医院	消化肿瘤内科病区	0255584005	陈门瑜	27	男	2019-12-16	5	3	5	5	4	5	5	5	4	4	5	5	5	4	5	5	5	5	5	5	5	5	2	5	5	4	4	4	4	4	5	5	5	4	5	5	4	4	4	4	4	4
28	重庆大学附属肿瘤医院	综合肿瘤科病区	0263046002	陈敏	38	女	2019-12-16	5	3	5	5	4	5	5	5	4	5	5	4	4	4	5	5	5	5	5	5	5	5	1	5	5	4	4	5	5	5	5	5	5	4	5	5	4	4	4	4	5	5
90	重庆大学附属肿瘤医院	肺部肿瘤科病区	0262394002	冯松年	68	男	2019-12-10	4	3	4	4	4	4	4	4	5	5	5	5	5	4	4	4	5	4	5	4	5	4	4	5	4	4	4	4	4	4	4	4	5	5	4	4	4	5	5	5	5	5
190	重庆大学附属肿瘤医院	肿瘤内科1病区	0259222001	李泽伟	49	男	2019-12-9	5	3	4	4	4	4	4	4	4	4	3	5	5	5	5	5	5	4	4	5	5	5	4	4	4	4	5	5	5	5	5	4	4	4	4	4	4	4	5	5	5	5
216	重庆大学附属肿瘤医院	肿瘤科(住院)	0240385007	刘庆华	68	男	2019-12-10	5	4	5	5	4	5	5	5	5	5	3	4	5	4	5	5	4	5	4	5	4	5	5	4	5	4	4	4	4	4	5	5	5	5	5	5	5	5	4	4	4	4
224	重庆大学附属肿瘤医院	内分泌肾病内科	0251185002	刘怡	44	女	2019-12-10	5	3	5	5	5	5	5	5	4	4	3	5	5	5	4	5	4	4	4	4	4	3	4	5	4	4	5	5	5	5	5	5	5	5	4	4	4	4	5	5	5	5
232	重庆大学附属肿瘤医院	综合肿瘤科病区	0258093003	龙秀菊	39	女	2019-12-9	5	4	5	5	5	4	4	5	5	5	3	4	4	4	4	4	3	4	4	4	4	4	1	4	4	4	4	4	4	4	4	3	4	4	4	4	4	5	5	5	4	5
311	重庆大学附属肿瘤医院	乳腺肿瘤外科2病区	0261297003	孙玉芳	60	女	2019-12-17	5	5	3	5	4	5	5	5	5	5	1	5	5	4	5	5	5	5	5	5	5	5	1	5	5	4	5	5	5	5	5	5	5	4	5	5	4	4	5	4	5	5
313	重庆大学附属肿瘤医院	肺部肿瘤科病区	0262945001	谭宁田	79	男	2019-12-17	5	5	3	5	4	5	5	5	4	5	1	1	5	4	5	5	5	5	5	5	5	5	1	5	5	4	5	5	5	5	5	5	5	4	5	5	4	4	5	4	5	5
316	重庆大学附属肿瘤医院	肿瘤内科	0234333009	谭修建	28	男	2019-12-17	5	5	3	4	4	5	5	5	4	5	1	1	5	4	5	5	5	5	5	5	5	5	1	5	5	4	4	5	5	5	5	5	5	4	5	5	4	4	5	4	5	5
318	重庆大学附属肿瘤医院	妇瘤科	0251678001	谭致泸	46	女	2019-12-17	5	5	4	5	4	5	5	5	5	5	1	1	5	4	5	5	5	5	5	5	5	5	1	5	5	4	5	5	5	5	5	5	5	4	5	5	4	4	4	3	4	4
322	重庆大学附属肿瘤医院	鼻咽肿瘤科病区	0264842001	唐洪志	68	男	2019-12-17	5	5	5	5	5	5	5	5	4	5	1	5	4	5	3	4	5	5	5	5	5	4	1	3	5	5	3	3	5	4	4	5	4	5	5	5	3	5	3	5	3	5
359	重庆大学附属肿瘤医院	头颈肿瘤科病区	0238362011	王星玉	59	女	2019-12-13	4	5	3	4	4	5	5	5	4	4	5	4	4	3	4	4	4	4	4	4	4	4	5	4	5	4	4	4	4	4	5	5	5	4	5	5	4	4	4	3	4	4
360	重庆大学附属肿瘤医院	子宫颈肿瘤外科病区	0259032001	王秀兰	53	女	2019-12-13	4	4	3	3	4	5	5	5	4	4	5	4	4	3	4	5	5	5	5	5	5	5	5	4	5	4	4	5	4	4	5	5	5	4	5	5	4	4	5	4	5	5
362	重庆大学附属肿瘤医院	妇科肿瘤中心2病区	0260926001	魏青容	50	女	2019-12-13	5	5	3	4	4	5	5	5	4	4	5	4	4	4	5	5	5	5	4	4	4	5	5	4	5	5	4	5	4	5	5	5	5	4	5	5	4	4	4	4	5	5
372	重庆大学附属肿瘤医院	核医学科	0206954003	吴青	35	女	2019-12-13	5	1	4	5	4	5	5	5	5	5	5	5	5	4	5	5	5	5	5	4	4	4	5	4	5	4	4	5	5	5	5	5	5	4	5	5	4	4	5	4	5	4
383	重庆大学附属肿瘤医院	核医学科	0251119002	肖渝侠	39	女	2019-12-13	5	2	5	5	5	5	5	5	5	5	1	2	2	4	5	5	5	5	5	4	4	4	4	3	4	4	4	4	4	4	5	5	5	4	5	5	4	4	4	3	4	4
395	重庆大学附属肿瘤医院	鼻咽肿瘤科病区	0251975006	徐开碧	56	女	2019-12-13	5	4	4	5	4	5	4	5	4	3	3	1	5	4	4	4	4	4	5	4	4	4	1	4	4	4	3	4	4	4	5	4	4	4	4	4	4	5	5	5	4	5
413	重庆大学附属肿瘤医院	肿瘤放疗科	0242344006	杨守琼	52	女	2019-12-9	5	1	5	1	1	5	1	1	1	5	1	1	5	5	5	5	5	5	5	1	5	5	1	5	5	5	1	5	5	5	5	1	5	5	5	5	1	5	5	5	1	5
439	重庆大学附属肿瘤医院	鼻咽肿瘤科病区	0258218003	张发容	63	女	2019-12-10	4	4	4	5	5	4	4	4	4	5	2	2	5	4	5	5	4	4	4	4	4	5	1	4	4	5	2	4	4	5	4	2	4	4	4	4	5	5	5	5	4	4
458	重庆大学附属肿瘤医院	胸腹部肿瘤科病区	0262199001	张泽阳	61	男	2019-12-8	5	5	4	4	4	5	5	5	5	5	4	4	4	4	5	5	5	5	5	5	4	5	1	5	5	5	5	5	4	4	4	4	5	5	5	5	5	5	4	4	4	5
684	重庆大学附属肿瘤医院	肿瘤科	987447001	李学英	56	女	2020-04-02	4	3	4	3	5	4	3	3	4	4	4	3	5	5	3	5	5	4	4	4	4	4	2	4	4	4	3	4	4	4	4	5	4	2	5	3	4	4	4	4	2	3
56	重庆大学附属肿瘤医院	消化肿瘤内科病区	0259085002	戴观英	34	女	2019-12-9	5	3	4	5	4	5	4	5	4	5	4	5	4	4	4	4	4	4	5	5	4	5	3	5	4	5	4	4	4	4	4	4	5	5	5	5	4	4	4	4	4	5
100	重庆大学附属肿瘤医院	血管与介入科	0167597002	龚小均	50	女	2019-12-9	4	3	4	4	4	5	5	5	4	4	4	5	5	4	4	4	4	4	4	4	5	5	4	4	4	4	5	4	4	4	4	5	5	5	5	5	4	4	4	5	5	4
229	重庆大学附属肿瘤医院	头颈肿瘤科病区	0264721001	刘忠卫	62	男	2019-12-9	2	5	4	4	4	4	4	5	4	4	3	2	4	4	4	4	3	4	4	4	4	4	2	4	4	4	4	4	3	4	4	3	4	4	4	4	4	4	4	5	3	4
347	重庆大学附属肿瘤医院	肝胆胰肿瘤科	0260432001	王宏图	60	男	2019-12-12	5	5	3	5	4	5	5	5	4	4	5	4	4	4	5	5	5	4	5	5	5	5	5	4	5	5	4	5	5	5	5	5	5	4	5	5	4	4	4	3	4	4
353	重庆大学附属肿瘤医院	肿瘤内科	0262090001	王荣珍	55	女	2019-12-12	4	4	4	5	4	4	5	5	4	2	4	4	4	4	4	4	4	5	4	5	4	5	4	4	4	5	4	4	5	4	4	5	4	5	4	5	3	5	3	4	4	4
361	重庆大学附属肿瘤医院	核医学科	0193261004	王艳	42	女	2019-12-13	4	5	2	5	4	5	5	5	5	4	5	4	4	2	2	5	4	2	5	2	5	2	5	4	4	4	2	2	2	4	4	4	4	1	5	4	4	4	4	4	4	4
363	重庆大学附属肿瘤医院	消化内科	0242868006	文华印	49	男	2019-12-13	4	4	4	5	4	5	5	5	4	4	1	5	5	4	5	5	5	5	5	5	5	4	5	4	5	4	4	4	4	4	5	5	5	4	4	5	4	4	4	3	4	5
364	重庆大学附属肿瘤医院	综合肿瘤科病区	0262999001	文思婕	21	女	2019-12-13	4	5	2	4	4	5	5	4	4	4	2	4	4	4	4	4	4	4	5	5	5	5	1	1	1	1	2	2	2	2	4	5	4	3	4	4	2	5	2	2	5	5
389	重庆大学附属肿瘤医院	肺部肿瘤科病区	0244963009	熊昌平	56	男	2019-12-13	5	5	5	5	2	5	5	5	5	5	1	5	5	5	5	5	2	5	5	5	5	5	1	5	5	5	2	2	1	5	5	5	5	4	5	5	5	5	5	4	5	5
393	重庆大学附属肿瘤医院	肿瘤科(住院)	0264351001	修树荣	64	男	2019-12-13	4	4	2	3	4	5	5	5	4	4	5	5	5	4	5	5	5	5	5	5	4	5	1	4	5	4	3	3	4	4	4	4	4	4	4	5	5	4	5	3	5	4
407	重庆大学附属肿瘤医院	鼻咽肿瘤科病区	0265172001	杨方琼	49	女	2019-12-9	5	5	5	5	5	4	5	5	5	2	1	2	4	5	5	4	4	5	5	4	5	5	1	5	4	4	4	5	2	5	5	5	5	2	4	4	5	5	5	5	5	5
409	重庆大学附属肿瘤医院	肺部肿瘤科病区	0263692001	杨继军	44	男	2019-12-9	4	4	4	4	3	5	5	5	5	5	3	5	5	5	5	5	4	4	5	5	5	4	1	4	5	4	4	5	4	5	5	5	4	4	4	4	4	4	4	5	5	5
440	重庆大学附属肿瘤医院	肺部肿瘤科病区	0251469006	张帆	54	男	2019-12-10	5	5	5	4	3	5	5	5	5	5	2	5	5	5	5	5	4	5	5	5	5	5	1	5	4	5	4	3	4	5	5	5	5	5	5	5	4	5	5	5	3	5
493	重庆大学附属肿瘤医院	肿瘤放疗科	0253405001	周雪莲	42	女	2019-12-9	5	5	5	5	5	5	5	4	4	4	3	1	4	4	4	2	2	4	4	4	2	4	2	4	4	4	3	4	5	4	5	5	5	5	4	4	5	4	5	5	5	5
695	重庆大学附属肿瘤医院	肿瘤科	958289103	王开祥	58	男	2020-04-02	4	3	5	4	4	5	5	4	4	5	5	3	5	4	4	5	5	4	5	2	5	5	2	4	4	5	2	5	4	4	4	4	2	2	5	5	5	5	5	5	4	5
696	重庆大学附属肿瘤医院	肿瘤科	958458235	张韵雯	48	女	2020-04-02	4	5	5	5	2	3	3	5	3	5	4	2	3	4	3	4	4	5	5	1	5	4	2	4	4	5	4	4	5	4	5	4	4	3	5	4	5	4	4	4	3	5
698	重庆大学附属肿瘤医院	肿瘤科	244305020	崔程景	49	男	2020-04-02	5	5	4	5	4	5	2	4	4	4	3	4	5	4	3	5	4	4	4	4	5	5	5	5	3	5	3	4	4	4	2	1	2	4	2	4	5	5	5	4	1	5
3	重庆大学附属肿瘤医院	核医学科	0248670002	白宁娜	60	女	2019-12-5	5	4	5	3	3	4	4	4	4	4	4	3	4	5	4	5	4	4	4	4	4	4	2	4	4	4	2	4	4	5	4	5	4	4	5	4	3	4	5	5	3	4
19	重庆大学附属肿瘤医院	核医学科	0253601002	陈家云	51	男	2019-12-16	5	4	5	5	5	5	5	5	4	4	5	4	4	3	4	4	5	5	5	5	5	5	1	5	5	4	4	5	5	5	5	5	5	4	5	5	4	4	5	4	4	5
350	重庆大学附属肿瘤医院	鼻咽肿瘤科病区	0260928003	王玲	54	男	2019-12-12	5	5	3	5	4	4	4	3	3	3	5	4	4	4	4	4	4	5	4	4	5	4	4	4	5	3	4	4	5	4	4	5	4	5	5	4	5	3	5	3	5	4
376	重庆大学附属肿瘤医院	头颈外科	0248223001	向菊花	42	女	2019-12-13	4	1	4	5	3	4	4	5	4	4	5	4	4	4	5	5	4	4	4	4	4	4	5	4	5	4	4	4	4	4	5	5	5	4	5	5	4	4	4	3	4	4
402	重庆大学附属肿瘤医院	骨与软组织肿瘤科	0248356001	闫晓军	48	男	2019-12-9	4	4	4	4	4	4	5	4	4	4	3	2	4	5	4	4	4	5	5	5	4	5	1	4	5	5	4	5	4	4	4	4	5	4	4	4	4	5	5	5	5	4
412	重庆大学附属肿瘤医院	胸腹部肿瘤科病区	0265070001	杨世香	41	女	2019-12-9	5	4	4	4	4	4	5	4	4	4	3	2	5	5	4	4	4	4	4	4	5	5	1	4	4	5	3	4	4	5	5	5	4	5	4	4	4	5	5	5	4	5
441	重庆大学附属肿瘤医院	核医学科	0249917002	张福海	50	男	2019-12-10	4	4	5	4	4	4	4	4	4	5	4	2	5	5	4	4	4	4	4	5	4	4	2	4	4	4	2	5	4	5	4	4	4	4	4	4	5	5	5	5	4	4
659	重庆大学附属肿瘤医院	肿瘤科	724486001	马洪鹄	66	男	2020-03-28	4	4	5	4	5	4	5	5	4	4	5	4	5	4	2	4	5	5	4	4	4	4	3	4	5	4	1	5	5	5	5	5	5	1	2	4	4	3	4	5	1	4
2	重庆大学附属肿瘤医院	核医学科	0253341002	敖瑞证	47	男	2019-12-5	5	4	4	5	4	5	4	5	5	4	3	4	5	5	5	4	5	4	4	5	4	5	2	4	5	5	4	4	5	4	5	4	5	4	5	4	5	4	3	4	3	4
4	重庆大学附属肿瘤医院	肺部肿瘤科病区	0215681011	蔡天旭	45	女	2019-12-3	5	5	5	4	4	4	3	4	4	3	4	5	4	4	4	4	4	3	4	4	3	4	3	4	5	4	3	4	5	4	3	4	5	4	3	4	5	4	3	4	5	4
26	重庆大学附属肿瘤医院	骨与软组织肿瘤科	0262167001	陈梅	29	女	2019-12-16	5	3	5	5	4	5	5	5	4	4	5	4	4	3	4	4	4	4	5	4	4	4	2	5	5	4	4	4	5	5	5	5	5	4	5	5	4	4	4	4	5	5
49	重庆大学附属肿瘤医院	胸腹部肿瘤科病区	0220109010	程廷全	55	男	2019-12-16	5	3	5	5	4	5	5	4	5	4	5	5	4	5	4	5	5	4	5	4	5	4	3	4	5	4	5	4	5	4	4	4	5	4	5	5	4	4	4	4	4	5
348	重庆大学附属肿瘤医院	核医学科	0251478002	王利	29	女	2019-12-12	4	4	2	3	4	5	5	5	4	4	4	4	4	3	4	4	4	4	5	4	4	4	5	4	5	4	4	4	4	4	5	5	5	4	5	5	4	4	4	3	4	4
354	重庆大学附属肿瘤医院	综合肿瘤科病区	0265901001	王润洁	25	女	2019-12-12	4	4	3	5	4	4	5	5	5	5	5	4	3	4	5	5	4	4	4	4	5	4	5	4	4	4	4	5	4	4	5	5	4	4	5	5	4	4	4	3	4	5
355	重庆大学附属肿瘤医院	内二科	0255683001	王希珍	61	女	2019-12-12	4	4	4	5	4	4	4	5	4	4	5	4	4	3	4	4	5	4	5	4	5	1	5	1	2	4	4	5	5	2	2	5	4	5	5	5	4	4	5	4	5	4
356	重庆大学附属肿瘤医院	核医学科	0253210002	王显均	51	女	2019-12-13	5	5	3	4	4	4	5	5	4	4	5	4	4	3	5	5	5	5	5	4	5	4	4	3	4	4	4	4	5	5	5	4	4	4	5	5	4	4	5	4	5	5
357	重庆大学附属肿瘤医院	肺部肿瘤科病区	0262175001	王祥	53	男	2019-12-13	5	5	3	4	4	4	5	5	5	4	5	5	4	3	5	5	5	5	5	4	5	5	5	4	5	4	4	5	4	5	5	5	5	4	5	5	5	5	5	4	5	5
381	重庆大学附属肿瘤医院	鼻咽肿瘤科病区	0262616003	肖年桃	53	男	2019-12-13	5	2	3	4	4	5	4	4	5	4	5	4	4	4	4	5	4	4	5	5	5	5	5	4	5	4	4	4	4	4	5	5	4	4	5	5	4	3	4	3	4	4
382	重庆大学附属肿瘤医院	肿瘤放疗科	0252491001	肖永令	21	男	2019-12-13	5	1	4	3	4	3	5	5	4	4	1	5	5	4	5	5	5	5	4	4	4	4	5	5	5	4	4	4	4	4	5	5	5	4	5	5	4	3	4	3	4	4
385	重庆大学附属肿瘤医院	头颈外科	0249358001	谢维琼	56	女	2019-12-13	1	4	5	5	4	4	4	4	5	5	3	4	5	5	5	5	4	4	5	5	2	4	1	4	5	4	4	4	3	4	4	4	4	4	5	5	4	5	4	5	5	4
390	重庆大学附属肿瘤医院	子宫颈肿瘤外科病区	0253657002	熊梅	36	女	2019-12-13	4	4	5	5	4	5	5	5	4	4	3	5	5	4	5	4	4	4	4	4	5	5	5	4	5	4	4	4	4	5	5	5	5	4	4	4	3	3	3	4	5	5
401	重庆大学附属肿瘤医院	核医学科	0246537003	薛廷碧	62	女	2019-12-9	4	4	5	2	4	4	4	4	4	5	2	2	4	5	5	4	5	4	5	4	5	5	3	4	4	4	4	5	4	5	4	5	5	4	5	5	5	4	5	4	4	4
408	重庆大学附属肿瘤医院	综合肿瘤科病区	0265672001	杨厚全	70	男	2019-12-9	5	4	5	5	4	4	4	4	4	5	4	2	4	5	4	4	4	5	4	4	4	5	2	4	5	4	2	4	4	5	4	4	5	4	4	4	5	5	5	4	5	5
679	重庆大学附属肿瘤医院	肿瘤科	807577020	胡忻怡	57	女	2020-04-02	4	3	3	5	3	5	3	3	4	5	1	4	4	4	2	5	5	5	4	2	5	4	4	4	4	4	2	5	3	4	5	5	4	2	4	4	1	5	4	4	3	5
681	重庆大学附属肿瘤医院	肿瘤科	984834001	彭柳	46	男	2020-04-02	4	5	4	2	3	4	5	5	3	4	3	5	5	5	3	4	4	5	5	4	5	5	4	5	5	4	1	4	5	4	3	5	5	1	5	4	4	5	5	4	4	1
683	重庆大学附属肿瘤医院	肿瘤科	985052001	陶忠碧	56	女	2020-04-02	4	4	4	4	2	5	4	5	5	5	4	4	4	4	5	5	4	4	5	4	4	5	1	4	5	5	2	5	5	5	4	4	4	3	5	5	2	4	3	5	5	4
685	重庆大学附属肿瘤医院	肿瘤科	977046003	曾颖孜	54	女	2020-04-02	4	5	4	5	4	5	4	4	5	5	3	1	3	4	2	5	5	4	5	3	4	4	1	4	4	5	2	4	5	5	5	2	2	3	4	5	5	4	4	4	3	2
688	重庆大学附属肿瘤医院	肿瘤科	987661001	谢金贝	57	女	2020-04-02	4	4	5	4	3	4	5	4	4	5	2	5	5	5	5	5	4	4	4	4	4	5	2	4	5	4	2	4	4	5	4	4	5	4	2	4	4	4	5	5	5	5
692	重庆大学附属肿瘤医院	肿瘤科	923940105	陈增会	45	女	2020-04-02	4	3	5	3	3	4	3	5	4	5	5	3	5	5	2	4	4	4	4	2	3	5	1	4	5	4	4	4	4	4	5	4	4	4	4	4	3	5	5	4	2	5
51	重庆大学附属肿瘤医院	核医学科	0255271002	程永淑	55	女	2019-12-16	4	3	4	5	4	5	4	5	4	5	4	5	4	5	5	5	4	4	4	4	5	5	4	4	4	4	5	4	5	4	4	5	4	5	4	4	5	5	5	5	4	4
352	重庆大学附属肿瘤医院	肺部肿瘤科病区	0257230004	王明忠	56	男	2019-12-12	4	4	2	5	4	5	5	5	4	4	5	4	3	2	4	5	4	5	4	4	4	4	5	4	5	5	4	4	4	4	5	5	5	4	5	5	4	4	4	3	4	4
358	重庆大学附属肿瘤医院	鼻咽肿瘤科病区	0259584003	王心慧	56	男	2019-12-13	3	4	3	3	3	5	5	5	5	4	4	4	5	4	5	4	4	5	4	5	5	4	5	5	4	4	5	4	5	5	5	5	4	4	5	4	2	4	5	2	4	5
655	重庆大学附属肿瘤医院	肿瘤科	972575005	申子辰	48	女	2020-03-29	5	4	5	2	5	3	4	5	5	5	3	4	5	4	5	4	4	4	5	3	4	4	2	5	2	4	2	4	5	5	4	4	4	5	5	5	2	4	4	4	4	5
670	重庆大学附属肿瘤医院	肿瘤科	412168	李洪生	68	男	2020-04-02	4	5	4	5	5	1	5	4	5	4	2	3	4	4	2	5	5	4	5	4	3	5	1	5	5	3	2	5	5	5	5	4	3	4	1	5	2	4	5	4	3	4
671	重庆大学附属肿瘤医院	肿瘤科	977069	詹汝涵	35	女	2020-04-02	5	3	4	2	1	4	5	3	5	5	2	5	4	5	4	5	4	5	4	5	5	3	1	5	5	5	2	4	4	5	4	4	4	4	5	5	4	5	4	5	4	4
677	重庆大学附属肿瘤医院	肿瘤科	979385001	秦雨	50	女	2020-04-02	4	5	4	2	3	5	4	4	5	5	3	2	5	5	4	5	4	4	5	2	5	4	1	4	5	2	2	5	4	4	5	2	4	2	5	5	5	5	4	5	3	4
680	重庆大学附属肿瘤医院	肿瘤科	984924001	李江山	56	女	2020-04-02	5	4	5	4	3	5	3	4	5	5	4	4	5	5	5	5	3	5	5	1	5	4	3	4	4	4	1	4	4	4	2	4	4	1	4	4	5	5	4	4	2	4
682	重庆大学附属肿瘤医院	肿瘤科	977266002	陈佳举	55	男	2020-04-02	5	4	5	5	4	4	2	4	4	5	2	3	4	4	4	5	4	4	5	3	3	5	2	5	5	2	2	5	5	5	5	2	3	2	5	4	4	3	3	4	5	4
690	重庆大学附属肿瘤医院	肿瘤科	990298002	黄永会	56	女	2020-04-02	4	3	5	1	5	4	3	5	4	5	4	3	4	4	4	5	3	5	5	3	4	4	2	4	5	4	1	2	3	5	5	4	2	5	2	2	5	4	4	4	3	4
693	重庆大学附属肿瘤医院	肿瘤科	953108010	伍近东	42	男	2020-04-02	5	4	4	5	3	5	3	4	4	5	3	4	5	4	5	5	4	4	5	4	4	4	2	4	5	5	2	4	4	5	5	5	2	4	4	4	3	4	4	4	4	5
694	重庆大学附属肿瘤医院	肿瘤科	954685201	周雨婷	57	女	2020-04-02	5	3	4	4	5	4	4	5	4	4	4	5	4	5	1	5	5	5	4	4	4	4	3	4	3	5	3	3	5	4	5	2	1	2	5	4	2	4	5	5	2	5
699	重庆大学附属肿瘤医院	肿瘤科	100098300	黄福兰	51	女	2020-04-02	4	5	5	2	4	4	5	5	5	5	3	1	4	5	5	4	4	4	5	3	5	4	3	5	5	5	2	4	1	4	1	2	1	2	5	5	5	5	4	4	4	2
700	重庆大学附属肿瘤医院	肿瘤科	749269002	刘艳芳	42	女	2020-04-02	3	4	4	5	3	5	5	5	5	4	3	4	5	4	2	5	4	5	5	2	4	4	2	5	3	5	3	3	5	4	4	5	2	4	5	4	4	4	5	5	3	5
701	重庆大学附属肿瘤医院	肿瘤科	245864220	张璐婷	56	女	2020-04-02	4	3	4	5	5	1	3	4	4	5	4	2	4	4	5	5	5	4	4	4	5	4	2	4	4	4	1	4	2	5	4	4	4	1	4	4	4	5	5	5	5	4
703	重庆大学附属肿瘤医院	肿瘤科	1432323114	伍驭西	57	女	2020-04-02	4	4	3	5	3	5	3	4	4	4	5	4	5	4	4	4	5	5	5	2	5	5	1	3	5	4	2	4	4	5	5	3	5	2	5	5	4	4	3	4	5	5
47	重庆大学附属肿瘤医院	核医学科	0257715002	程淑	33	女	2019-12-16	5	3	5	5	4	4	5	4	5	4	3	4	4	5	4	4	5	4	5	4	4	4	3	5	4	5	4	5	4	4	5	4	5	4	5	4	5	4	5	4	5	4
399	重庆大学附属肿瘤医院	姑息治疗科	0251217001	许复兴	70	男	2019-12-13	4	4	4	5	4	5	4	5	4	5	4	4	5	4	5	4	5	4	5	4	5	4	1	5	3	4	3	5	3	4	3	5	3	5	3	5	3	4	3	5	3	5
521	重庆大学附属肿瘤医院	核医学科(住院)	0266930001	黄传碧	39	女	2020-3-30	4	5	5	2	5	5	3	5	3	5	4	2	4	5	4	5	4	5	4	4	3	4	2	4	5	4	1	5	1	5	1	4	5	1	4	5	4	5	4	5	3	5
529	重庆大学附属肿瘤医院	核医学科(住院)	0267383001	肖庆容	54	女	2020-03-26	5	3	4	4	4	5	4	5	4	4	3	4	5	4	2	4	5	4	5	3	5	4	2	4	5	4	2	5	3	5	3	4	2	4	2	4	2	4	5	4	5	4
545	重庆大学附属肿瘤医院	胸腹部肿瘤放疗科病区	0252159005	王开木	57	男	2020-03-26	4	5	5	5	2	5	5	3	5	4	4	5	3	5	4	5	4	5	4	3	4	5	2	5	4	5	3	5	4	5	4	1	3	4	2	5	2	4	5	4	2	4
549	重庆大学附属肿瘤医院	核医学科(住院)	0260108002	张哲铭	38	男	2020-03-26	5	3	4	4	4	5	4	5	3	5	3	4	4	5	4	5	3	4	5	4	5	4	2	5	4	5	1	4	5	4	5	4	2	4	5	4	5	4	5	4	2	5
577	重庆大学附属肿瘤医院	鼻咽肿瘤放疗科病区	0245722006	王大芬	59	女	2020-03-28	4	3	4	4	4	5	4	5	4	5	2	4	4	5	4	5	4	5	4	5	4	5	4	4	5	3	5	4	5	4	5	2	4	1	4	5	2	5	4	5	3	5
578	重庆大学附属肿瘤医院	内分泌肾病内科	0268898003	杜天勇	44	男	2020-03-28	5	4	5	4	3	4	3	4	5	4	3	4	5	4	3	4	5	4	5	4	3	4	2	4	5	2	3	4	5	4	2	4	5	2	5	2	5	3	5	4	2	5
588	重庆大学附属肿瘤医院	核医学科(住院)	0263185003	梁建华	49	女	2020-03-29	4	3	4	4	4	5	4	5	4	5	4	5	4	5	4	5	4	5	5	4	5	4	1	4	5	4	3	5	4	5	4	5	3	4	5	4	5	4	5	4	5	1
594	重庆大学附属肿瘤医院	妇瘤科(住院)	0266996002	陈伶俐	48	女	2020-03-29	5	4	5	4	2	1	4	5	4	4	4	5	3	5	4	5	4	5	5	4	5	4	5	4	3	4	1	4	5	4	5	4	3	2	4	5	2	5	3	5	3	5
596	重庆大学附属肿瘤医院	耳鼻咽喉颌面肿瘤外科病区	0271728001	张雷	53	男	2020-03-29	4	3	5	5	5	4	3	4	4	5	3	2	5	4	5	4	2	4	4	2	5	3	2	5	4	5	4	2	4	5	4	2	4	3	2	5	5	4	5	4	4	5
637	重庆大学附属肿瘤医院	肿瘤科	724486003	陈松超	49	女	2020-04-01	4	5	5	5	4	4	3	5	4	5	4	3	4	5	4	5	4	5	5	3	5	4	2	5	3	5	4	5	2	5	4	5	2	5	4	5	4	5	3	5	4	5
651	重庆大学附属肿瘤医院	肿瘤科	393153012	刘重生	62	男	2020-04-01	5	4	4	5	4	5	4	5	4	5	2	5	5	4	2	4	5	4	4	4	5	5	4	5	5	5	2	4	2	4	5	2	4	5	5	4	5	4	5	4	2	4
652	重庆大学附属肿瘤医院	肿瘤科	945674002	石砚	55	男	2020-04-01	5	3	5	2	5	4	5	4	5	5	3	4	3	4	5	5	5	4	4	3	3	5	1	4	4	4	3	5	4	5	4	4	2	1	4	5	3	3	4	4	1	4
653	重庆大学附属肿瘤医院	肿瘤科	971391001	张润	45	女	2020-3-31	4	5	4	4	4	5	4	5	3	4	4	4	5	5	3	4	5	5	5	2	4	5	2	4	4	5	3	4	5	4	4	1	5	3	4	4	2	4	3	5	5	2
654	重庆大学附属肿瘤医院	肿瘤科	971708001	向雪	78	女	2020-03-30	4	3	4	1	5	4	3	4	2	4	2	5	5	4	4	4	5	5	4	5	4	4	1	5	5	4	4	3	4	5	4	5	4	2	4	4	5	5	3	4	2	1
656	重庆大学附属肿瘤医院	肿瘤科	232128003	李恕	48	女	2020-03-29	5	3	3	5	4	2	2	5	5	4	4	4	5	4	5	4	4	5	4	5	5	4	2	4	5	5	2	5	3	4	2	3	4	2	3	2	4	4	2	4	5	2
657	重庆大学附属肿瘤医院	肿瘤科	945026004	叶千容	49	女	2020-03-28	4	5	4	4	4	5	3	4	4	4	3	3	5	4	3	5	5	4	4	3	5	5	2	4	5	4	3	4	4	5	4	2	2	3	4	4	5	5	3	5	3	4
658	重庆大学附属肿瘤医院	肿瘤科	946208005	何秀苹	48	女	2020-03-28	5	3	5	5	4	1	4	3	5	5	3	4	4	5	4	5	4	3	4	2	5	5	1	4	4	5	1	5	3	5	1	5	4	5	5	3	2	4	3	4	3	3
660	重庆大学附属肿瘤医院	肿瘤科	950650010	刘承萍	78	女	2020-03-28	5	5	4	3	4	5	5	4	5	4	3	2	5	4	1	5	4	5	5	4	4	5	3	5	4	5	1	5	4	3	4	3	1	2	5	4	5	4	5	5	4	5
661	重庆大学附属肿瘤医院	肿瘤科	968539002	魏仕	55	男	2020-03-28	4	3	4	2	5	4	4	3	4	4	2	1	5	3	5	4	4	5	5	3	5	4	1	4	5	4	2	4	5	4	4	3	4	4	5	5	5	2	4	4	2	5
662	重庆大学附属肿瘤医院	肿瘤科	953723001	黄国秀	56	女	2020-03-28	4	3	5	5	2	1	5	5	4	4	1	2	5	4	3	5	4	4	5	5	4	4	2	5	3	5	2	5	3	5	5	4	5	3	5	4	5	4	4	5	3	5
664	重庆大学附属肿瘤医院	肿瘤科	959622005	易婧	29	女	2020-3-30	4	3	3	5	5	4	2	5	5	4	4	3	5	4	2	5	5	4	4	2	3	4	4	5	4	5	4	4	4	5	4	4	1	3	5	4	5	5	4	5	4	2
665	重庆大学附属肿瘤医院	肿瘤科	807959001	唐亚莉	53	女	2020-3-30	5	3	4	3	4	3	4	3	4	5	3	4	3	4	4	5	3	4	5	3	4	4	2	4	3	5	1	4	3	4	5	5	4	5	5	5	2	4	4	5	3	3
666	重庆大学附属肿瘤医院	肿瘤科	961025001	程才琼	56	女	2020-3-30	5	3	5	4	5	4	3	4	5	4	4	2	5	4	4	4	5	5	5	4	5	3	1	5	4	5	4	2	2	5	2	2	5	2	5	4	1	5	3	4	5	5
667	重庆大学附属肿瘤医院	肿瘤科	549118000	苏芬仙	50	女	2020-03-27	5	4	5	4	4	5	4	3	4	4	5	4	5	5	3	5	5	3	5	5	4	5	3	5	4	5	2	5	5	4	3	1	2	3	4	4	5	3	4	5	4	2
668	重庆大学附属肿瘤医院	肿瘤科	770066000	石选民	53	男	2020-03-27	5	4	5	3	4	5	5	4	5	5	4	1	5	4	5	5	4	4	5	1	5	4	4	5	3	4	4	5	4	4	4	1	5	4	5	5	4	5	5	4	2	5
669	重庆大学附属肿瘤医院	肿瘤科	977138020	熊言俊	65	男	2020-03-27	4	4	2	4	5	2	4	3	5	3	3	4	3	4	5	4	5	4	4	3	4	4	4	5	4	4	2	3	5	5	4	5	2	5	2	4	4	5	4	5	5	5
672	重庆大学附属肿瘤医院	肿瘤科	977286	樵桦	37	女	2020-04-02	5	4	5	4	5	4	3	5	5	4	3	3	5	5	4	4	5	5	5	4	4	5	2	4	5	4	1	4	3	4	3	2	3	5	4	5	5	4	5	4	2	5
673	重庆大学附属肿瘤医院	肿瘤科	978978	吉成兵	39	男	2020-04-02	4	3	5	4	5	3	4	3	4	5	4	2	4	4	4	5	3	5	4	4	5	4	2	4	2	5	4	5	3	5	2	3	2	1	1	5	2	5	4	5	1	4
674	重庆大学附属肿瘤医院	肿瘤科	979086001	毕文慧	58	女	2020-04-02	5	5	4	5	4	5	4	4	5	4	5	4	4	5	3	4	4	4	5	3	4	4	2	4	3	4	3	5	4	5	3	5	1	2	4	5	5	4	5	4	4	2
675	重庆大学附属肿瘤医院	肿瘤科	979307001	许媛	45	女	2020-04-02	4	3	4	1	5	5	2	5	4	4	2	4	5	4	5	4	4	5	5	4	5	3	1	5	3	3	1	5	4	5	5	4	2	5	4	4	4	3	3	5	2	5
676	重庆大学附属肿瘤医院	肿瘤科	979353002	刘江波	49	男	2020-04-02	5	3	5	5	4	5	3	4	4	4	3	3	4	4	2	5	5	4	4	2	5	5	1	4	5	2	4	4	2	4	5	4	4	2	2	4	3	4	2	5	4	5
678	重庆大学附属肿瘤医院	肿瘤科	980257003	王献	67	男	2020-04-02	4	5	4	5	5	4	3	4	3	4	4	3	3	4	3	4	4	5	4	3	4	4	2	4	5	5	4	5	2	5	3	5	3	3	5	5	5	4	4	5	2	4
686	重庆大学附属肿瘤医院	肿瘤科	766644002	丁一	60	男	2020-04-02	5	3	5	4	5	4	5	3	5	3	3	4	3	4	4	4	3	5	5	2	3	5	3	3	5	4	3	5	5	5	3	1	5	2	2	5	2	5	5	4	4	4
687	重庆大学附属肿瘤医院	肿瘤科	874580010	靳雅淇	48	女	2020-04-02	5	2	3	5	4	5	4	4	4	5	5	4	5	4	4	4	5	4	4	5	5	4	2	5	4	5	2	2	3	4	4	5	4	1	4	4	3	5	5	4	5	5
689	重庆大学附属肿瘤医院	肿瘤科	987838001	黎江	48	男	2020-04-02	5	3	4	4	4	3	5	5	3	3	3	4	5	4	5	4	5	5	4	2	3	4	2	5	4	4	1	5	3	3	4	5	2	5	2	4	4	4	5	4	4	3
691	重庆大学附属肿瘤医院	肿瘤科	985240100	谭邦俊	62	男	2020-04-02	5	5	4	4	5	3	4	5	5	5	2	4	5	4	3	4	4	5	5	4	2	5	3	5	5	4	2	4	2	5	4	4	1	4	3	5	5	4	5	5	5	2
697	重庆大学附属肿瘤医院	肿瘤科	849986010	吴明	56	男	2020-04-02	5	1	5	3	5	2	5	4	4	4	2	2	5	5	4	4	5	5	5	3	4	4	1	5	4	4	3	5	2	5	5	5	4	1	4	4	2	4	4	5	2	5
702	重庆大学附属肿瘤医院	肿瘤科	971211202	白晓寒	53	女	2020-04-02	5	4	5	4	5	4	5	3	4	4	3	4	5	4	4	5	4	5	4	3	5	3	3	5	4	4	5	2	3	5	3	4	3	4	5	5	2	4	3	5	2	5
5	重庆大学附属肿瘤医院	核医学科	0249407002	蔡锡川	33	男	2019-12-5	3	4	5	4	3	5	2	3	5	4	3	2	4	4	5	4	3	4	5	4	3	4	5	3	4	4	5	4	4	5	4	3	2	3	4	4	5	4	3	4	3	5
502	重庆大学附属肿瘤医院	消化内科	0243897004	何念援	68	男	2020-03-27	5	5	4	3	4	4	3	4	4	5	3	4	5	4	3	4	5	4	5	3	4	5	2	4	5	4	3	4	5	4	5	4	3	2	5	4	4	5	4	5	3	4
503	重庆大学附属肿瘤医院	核医学科(住院)	0266466001	王君月	37	女	2020-03-27	5	4	3	5	4	5	4	4	5	5	3	5	4	5	4	5	4	5	4	5	4	4	1	5	4	5	2	5	4	5	4	2	4	5	4	5	2	4	5	4	5	4
504	重庆大学附属肿瘤医院	核医学科(住院)	0187496005	高均秀	44	女	2020-03-27	4	3	5	5	3	5	5	4	5	4	5	3	4	5	4	5	4	5	4	5	4	3	2	3	4	5	4	5	4	5	4	5	2	3	5	4	2	5	4	5	2	5
505	重庆大学附属肿瘤医院	肿瘤科	1001078769	王娜	34	女	2020-03-27	5	4	5	4	5	4	4	3	4	4	5	2	5	4	2	4	5	4	5	4	5	4	1	5	2	5	1	5	3	5	4	5	2	4	5	4	3	4	5	4	5	4
506	重庆大学附属肿瘤医院	核医学科(住院)	0261294003	舒月洪	50	男	2020-03-27	5	3	4	5	4	5	2	5	3	5	4	1	5	4	5	4	3	4	5	3	5	4	5	4	5	4	5	4	5	4	5	4	3	4	3	5	4	5	4	5	2	4
507	重庆大学附属肿瘤医院	心血管呼吸内科	0257844002	魏蜀清	69	女	2020-03-27	4	5	5	3	5	4	5	3	5	4	5	4	5	4	5	4	5	4	5	4	5	4	2	5	4	5	2	5	4	5	4	2	4	2	4	5	4	5	4	5	4	5
508	重庆大学附属肿瘤医院	缓和医疗科	0258052003	杨世琼	56	女	2020-03-27	5	3	4	4	5	4	3	4	5	4	5	3	4	5	4	5	4	5	4	2	4	5	3	5	4	5	4	5	4	5	4	5	2	2	5	4	2	4	5	4	3	4
509	重庆大学附属肿瘤医院	胸腹部肿瘤放疗科病区	0238083011	黎庆国	63	男	2020-03-27	5	5	4	5	2	3	3	4	5	4	3	2	5	4	3	4	5	4	5	4	3	4	2	5	4	5	3	5	3	5	4	2	5	2	4	5	3	5	4	5	4	3
510	重庆大学附属肿瘤医院	乳腺肿瘤内科病区	0266330001	唐益梅	26	女	2020-03-27	4	3	5	4	5	4	5	3	4	5	3	1	4	5	4	5	3	4	5	4	4	5	1	4	5	4	2	4	2	4	5	4	2	4	5	4	5	2	5	4	1	5
511	重庆大学附属肿瘤医院	肿瘤内科(住院)	0253427005	黄四	69	男	2020-03-27	4	5	3	5	5	4	5	4	5	4	2	4	5	4	5	4	5	4	5	3	5	4	1	5	4	5	1	5	4	5	4	2	4	5	4	5	1	5	4	5	2	4
512	重庆大学附属肿瘤医院	肿瘤内科1病区	0266416001	丁正义	73	男	2020-03-27	5	3	4	2	4	5	4	5	4	5	1	4	5	4	5	4	2	4	5	4	5	4	2	5	4	5	1	5	3	5	4	1	3	4	5	4	2	4	5	4	1	5
513	重庆大学附属肿瘤医院	肿瘤内科(住院)	1912260007	丁强	24	男	2020-03-27	5	4	5	4	5	5	3	5	4	5	2	3	4	5	3	5	4	5	4	5	3	4	2	4	5	4	2	4	5	4	5	2	4	3	4	5	4	5	4	5	4	5
514	重庆大学附属肿瘤医院	食管纵隔肿瘤外科病区	0253196005	冯蓉	53	女	2020-03-27	4	5	5	1	5	4	3	5	3	5	2	3	4	5	2	5	4	5	4	2	5	4	3	4	5	4	3	4	2	5	4	2	2	5	4	5	4	5	4	5	2	4
515	重庆大学附属肿瘤医院	乳腺肿瘤外科2病区	0266041001	邹仁淑	65	女	2020-03-27	4	3	4	2	4	5	4	4	5	5	1	4	5	4	1	4	5	4	5	1	5	4	1	5	4	5	4	3	4	5	4	1	2	5	4	5	2	5	4	5	2	5
516	重庆大学附属肿瘤医院	乳腺肿瘤外科2病区	0266737001	夏帮菊	61	女	2020-03-27	5	3	4	5	5	4	4	5	4	5	2	5	4	5	4	5	3	4	5	4	5	4	2	4	5	4	5	4	5	4	3	4	2	4	3	4	5	4	5	4	5	4
517	重庆大学附属肿瘤医院	肿瘤内科1病区	0266882001	杨建福	59	男	2020-03-27	5	4	5	4	5	3	5	4	5	4	4	2	3	5	4	5	4	5	4	3	5	4	5	4	5	4	3	5	3	5	2	1	4	5	2	5	3	5	4	5	1	5
518	重庆大学附属肿瘤医院	甲状腺肿瘤外科病区	0248223008	向菊天	42	女	2020-3-28	4	3	4	5	4	2	3	4	4	5	1	4	4	5	4	5	4	5	4	5	4	5	2	3	4	5	4	5	2	5	4	5	2	2	5	4	5	2	5	4	2	4
519	重庆大学附属肿瘤医院	肿瘤内科1病区	0266843001	余娜	37	女	2020-3-29	5	3	3	4	4	5	4	5	4	5	3	4	5	4	5	4	5	4	5	4	2	4	3	5	4	5	2	3	5	4	5	4	2	5	2	5	1	5	4	5	4	3
520	重庆大学附属肿瘤医院	心血管呼吸内科	0266714001	刘长容	46	女	2020-3-30	5	3	4	3	4	1	2	4	5	4	2	3	4	5	4	5	4	5	4	2	4	5	2	5	4	3	5	2	5	4	5	2	4	2	5	4	5	4	5	4	3	4
522	重庆大学附属肿瘤医院	肝胆胰肿瘤科	0265265001	董庭伟	70	男	2020-3-30	4	4	5	5	4	5	4	5	2	5	1	2	5	4	5	4	5	4	5	4	5	4	1	5	4	5	2	4	5	4	2	4	2	4	5	4	2	4	5	4	3	4
524	重庆大学附属肿瘤医院	姑息治疗科(住院)	0265915001	卓其昌	70	男	2020-03-26	5	5	2	5	2	1	5	3	5	4	3	4	5	4	2	4	5	4	5	3	5	4	3	5	4	5	1	5	4	5	4	5	4	2	4	5	1	5	4	5	4	5
525	重庆大学附属肿瘤医院	胸部肿瘤内科病区	0263999002	唐志全	65	男	2020-03-26	4	3	4	4	3	5	4	5	4	5	4	5	5	4	5	4	5	4	5	4	5	4	2	4	5	4	3	4	5	4	3	1	2	5	4	5	4	3	4	5	1	4
526	重庆大学附属肿瘤医院	乳腺肿瘤内科病区	0266833001	岳洪玲	46	女	2020-03-26	5	5	4	5	5	4	5	4	5	4	2	3	4	5	4	5	4	5	4	5	4	5	1	5	4	5	2	4	3	4	2	4	2	4	5	4	5	1	5	4	5	2
527	重庆大学附属肿瘤医院	乳腺肿瘤内科病区	0266136001	张国琼	50	女	2020-03-26	5	3	5	4	4	3	4	3	4	4	3	4	5	4	5	4	5	4	5	4	5	4	1	4	5	4	5	4	5	4	5	2	3	5	3	5	2	4	5	4	2	4
528	重庆大学附属肿瘤医院	核医学科(住院)	0267371001	徐菡	30	女	2020-03-26	4	5	5	3	5	4	2	5	4	5	4	5	3	5	3	5	4	5	4	5	4	5	4	5	4	5	1	4	2	4	5	4	5	2	4	5	4	5	4	5	4	5
530	重庆大学附属肿瘤医院	胸腹部肿瘤放疗科病区	0233362010	唐联发	57	男	2020-03-26	4	3	4	5	4	5	3	5	4	4	3	4	5	4	5	4	3	5	4	5	4	5	3	4	5	4	2	5	4	5	4	5	4	2	1	5	3	5	4	5	3	5
531	重庆大学附属肿瘤医院	核医学科(住院)	0267479001	张素英	55	女	2020-03-26	4	5	5	2	5	2	4	3	5	4	5	3	4	5	2	5	4	5	4	2	5	4	1	5	4	5	3	5	4	5	2	4	2	4	5	4	5	4	5	4	5	4
532	重庆大学附属肿瘤医院	缓和医疗科	0260583004	傅仕熙	50	男	2020-03-26	5	5	4	5	5	1	5	4	5	4	3	4	5	4	5	4	5	4	5	4	3	4	1	4	5	4	3	4	5	3	5	4	5	3	4	5	1	5	4	5	2	5
533	重庆大学附属肿瘤医院	心血管呼吸内科	0267309001	罗依容	67	女	2020-03-26	5	3	5	4	1	4	4	3	4	5	2	4	5	4	3	4	5	4	5	4	2	4	2	5	4	5	4	5	3	4	5	2	4	5	4	5	4	5	4	4	1	4
534	重庆大学附属肿瘤医院	内分泌肾病内科	0267401001	黄莹	32	女	2020-03-26	5	4	3	5	5	4	5	4	5	4	1	2	4	5	4	5	4	5	4	3	4	5	2	4	5	4	3	4	5	4	5	4	3	4	3	5	4	5	4	5	2	5
535	重庆大学附属肿瘤医院	核医学科(住院)	0253572003	罗少明	47	男	2020-03-26	4	5	5	1	5	3	5	3	4	5	3	1	5	4	5	4	5	4	5	2	5	4	3	5	4	5	3	5	4	5	3	5	2	1	5	4	5	4	5	4	3	5
536	重庆大学附属肿瘤医院	内分泌肾病内科	0267543001	陶世明	52	男	2020-03-26	5	4	4	5	4	5	3	4	5	4	4	2	5	4	5	4	5	4	5	4	3	4	2	3	4	5	4	2	4	5	4	5	4	5	4	5	4	5	4	5	4	5
537	重庆大学附属肿瘤医院	肿瘤内科(住院)	0262958002	郑玉森	60	男	2020-03-26	5	4	5	2	5	5	4	3	5	4	3	4	5	4	3	4	5	4	5	2	4	5	1	5	4	5	1	5	2	5	1	4	3	2	5	4	2	4	5	4	2	4
539	重庆大学附属肿瘤医院	核医学科(住院)	0267938001	刘凯波	28	男	2020-03-26	5	5	4	5	3	5	2	3	5	3	5	3	4	5	2	5	4	5	4	5	4	5	1	5	4	5	2	5	4	5	4	5	2	1	5	4	5	4	5	4	3	5
540	重庆大学附属肿瘤医院	核医学科(住院)	0257216003	段美琴	35	女	2020-03-26	4	3	4	4	5	4	3	4	5	4	4	2	5	4	1	5	4	5	4	2	5	4	2	5	4	5	1	4	5	4	5	2	4	2	4	5	4	5	4	5	4	5
541	重庆大学附属肿瘤医院	核医学科(住院)	0246016003	向锡芬	48	女	2020-03-26	4	2	5	2	3	5	4	5	4	5	3	4	3	4	5	4	5	4	5	4	5	4	2	5	4	5	2	3	5	4	5	2	3	2	5	4	5	3	5	4	5	4
542	重庆大学附属肿瘤医院	肿瘤内科2病区	0264729002	邹先全	49	男	2020-03-26	5	4	3	5	3	5	4	4	5	4	2	1	5	4	3	5	4	5	4	3	4	5	1	5	4	5	1	5	3	5	4	5	2	4	5	4	2	5	4	5	2	5
543	重庆大学附属肿瘤医院	胸腹部肿瘤放疗科病区	0266602001	罗君	57	女	2020-03-26	5	3	5	4	3	4	3	4	4	5	2	4	5	4	5	4	5	4	5	2	5	4	1	4	5	4	2	4	5	4	5	4	2	4	2	5	1	5	4	5	1	5
544	重庆大学附属肿瘤医院	胸腹部肿瘤放疗科病区	0213898003	刘静	50	女	2020-03-26	4	3	4	3	4	4	3	4	4	5	3	4	5	4	2	5	4	3	4	5	3	5	1	4	5	4	2	4	5	3	4	2	4	3	4	5	2	5	4	5	4	5
546	重庆大学附属肿瘤医院	妇科肿瘤中心2病区	0267344001	方玉兰	66	女	2020-03-26	5	3	4	4	5	4	2	4	3	4	5	3	4	5	4	5	4	5	4	5	4	5	1	5	4	5	2	5	3	5	3	4	2	4	5	4	5	4	5	4	1	4
547	重庆大学附属肿瘤医院	核医学科(住院)	0265723002	秦容	42	女	2020-03-26	4	4	5	5	4	5	4	5	4	5	2	2	5	4	3	5	3	5	4	3	4	5	4	5	4	5	4	5	4	5	4	2	4	1	4	5	4	5	3	5	3	5
548	重庆大学附属肿瘤医院	核医学科(住院)	0268305001	陈莉娜	31	女	2020-03-26	5	3	4	4	5	4	3	4	5	4	3	4	5	4	5	4	5	4	5	2	5	4	1	5	4	5	1	5	2	4	5	1	3	2	5	4	2	4	5	4	2	4
550	重庆大学附属肿瘤医院	体检中心	251347	王芳	43	女	2020-03-28	4	5	5	1	3	4	5	3	4	5	4	3	4	5	2	4	5	4	5	4	5	4	1	4	5	4	2	5	3	5	4	2	4	2	5	4	3	5	4	5	4	5
551	重庆大学附属肿瘤医院	消化内科	0268443001	吴万年	52	女	2020-03-28	5	1	5	4	4	3	4	4	5	4	1	2	5	4	5	4	5	4	5	3	4	5	2	4	5	4	5	4	5	4	5	4	5	1	4	5	4	5	2	5	3	5
552	重庆大学附属肿瘤医院	核医学科(住院)	0261736002	邓正兰	57	女	2020-03-28	4	5	5	3	5	4	5	3	4	5	4	3	4	5	4	5	4	5	4	5	4	5	2	5	4	5	1	5	2	5	4	5	1	4	5	4	2	4	5	4	2	4
553	重庆大学附属肿瘤医院	核医学科(住院)	0264123002	贺彩琼	55	女	2020-03-28	5	5	4	5	5	3	5	4	5	5	3	4	5	4	4	5	4	3	5	2	5	4	2	5	4	5	2	5	4	5	4	1	4	5	3	5	3	5	5	4	2	5
554	重庆大学附属肿瘤医院	内分泌肾病内科	0268559001	邓小波	43	男	2020-03-28	4	4	5	4	3	4	3	4	5	4	2	4	3	4	3	4	5	4	5	2	4	5	1	4	5	4	1	4	5	4	5	4	2	4	2	4	5	4	3	4	3	4
555	重庆大学附属肿瘤医院	核医学科(住院)	0255646002	柏小华	51	女	2020-03-28	5	3	4	4	3	5	4	5	4	5	4	5	4	5	4	5	4	4	5	3	5	4	3	4	2	5	2	4	5	4	5	2	5	2	4	5	2	5	4	5	4	5
556	重庆大学附属肿瘤医院	核医学科(住院)	0268797001	张小玲	52	女	2020-03-28	5	5	4	5	5	4	3	5	4	3	4	3	5	4	2	4	5	4	5	4	3	4	3	4	5	4	3	4	5	4	5	4	2	3	5	4	5	3	5	4	2	5
557	重庆大学附属肿瘤医院	消化内科(住院)	0266981002	袁玫	55	女	2020-03-28	4	4	5	3	4	5	3	5	3	5	3	4	5	4	5	4	3	5	4	5	4	5	1	4	5	4	3	4	3	4	5	1	2	5	1	5	4	5	4	5	4	5
558	重庆大学附属肿瘤医院	核医学科(住院)	0268996001	江斌	34	男	2020-03-28	4	5	3	5	2	3	4	5	4	5	3	3	4	5	3	5	4	5	4	1	5	4	2	5	4	5	4	5	4	5	4	2	4	1	4	5	4	5	4	5	4	3
560	重庆大学附属肿瘤医院	消化内科(住院)	0264812002	罗学诗	75	男	2020-03-28	5	5	3	5	4	5	3	5	4	5	2	4	5	4	5	4	5	4	5	4	5	3	4	5	4	5	2	3	4	5	4	5	4	2	4	5	4	5	4	5	2	4
561	重庆大学附属肿瘤医院	消化内科(住院)	0269037001	欧中琼	56	女	2020-03-28	4	3	4	5	4	4	5	4	4	5	3	4	3	4	3	5	4	5	4	5	4	5	2	4	5	4	3	4	5	4	5	4	5	2	5	4	3	4	5	4	1	4
562	重庆大学附属肿瘤医院	心血管呼吸内科	261549	李睿	53	男	2020-03-28	5	5	4	5	3	5	2	5	4	5	4	5	3	5	4	5	4	5	5	4	3	4	1	4	3	5	1	5	4	5	4	2	4	3	5	4	2	4	3	4	2	4
563	重庆大学附属肿瘤医院	核医学科(住院)	0266556003	陈俊	49	男	2020-03-28	4	3	4	5	5	1	5	4	4	5	2	4	5	4	5	4	5	4	5	4	5	4	3	4	5	4	1	4	5	4	5	1	4	1	5	4	2	4	3	4	2	2
564	重庆大学附属肿瘤医院	核医学科(住院)	0260007003	李永琴	57	女	2020-03-28	5	5	3	5	5	4	5	4	3	4	5	3	5	4	3	5	3	5	4	3	4	5	4	5	4	5	1	5	3	5	4	5	2	1	5	4	3	5	4	5	3	4
565	重庆大学附属肿瘤医院	姑息治疗科(住院)	0268466003	李大友	61	男	2020-03-28	5	3	5	2	2	5	3	5	4	5	3	4	5	4	2	5	4	5	5	4	5	3	4	5	3	4	2	5	4	5	4	2	4	5	4	5	4	2	5	4	4	5
566	重庆大学附属肿瘤医院	缓和医疗科	0254535008	王小燕	50	女	2020-03-28	4	5	2	5	5	3	5	5	4	5	4	3	4	5	4	5	4	5	4	2	4	5	1	5	4	5	2	5	3	4	5	4	3	4	2	4	5	4	5	4	5	4
567	重庆大学附属肿瘤医院	骨与软组织肿瘤科	0269449001	刘涛明	49	男	2020-03-28	4	3	5	4	1	4	3	4	5	4	5	4	5	4	4	5	4	5	4	2	5	4	1	5	4	5	3	4	5	5	4	1	4	2	4	5	4	5	4	5	4	1
568	重庆大学附属肿瘤医院	内分泌肾病内科	0262042004	蒋春梅	55	女	2020-03-28	5	5	4	5	5	4	4	3	5	4	4	5	5	4	5	4	5	4	5	3	5	4	2	5	4	5	4	5	4	5	2	5	2	2	5	4	5	4	5	4	2	4
569	重庆大学附属肿瘤医院	消化内科	0269275001	刘红	44	女	2020-03-28	5	3	4	4	5	4	3	4	4	5	2	3	5	4	5	4	5	4	5	2	5	3	2	5	4	5	1	3	5	5	4	4	5	5	4	5	4	5	4	5	2	5
570	重庆大学附属肿瘤医院	缓和医疗科	0265731006	秦蔓意	68	女	2020-03-28	4	5	4	2	4	3	4	5	4	4	3	2	4	5	4	5	3	4	5	1	4	5	2	4	5	4	2	4	3	4	1	3	4	1	4	5	4	5	4	5	3	4
571	重庆大学附属肿瘤医院	核医学科(住院)	0267036002	任良华	48	女	2020-03-28	4	3	5	3	5	5	2	5	4	5	3	2	5	4	3	4	5	4	5	4	5	4	1	4	5	4	2	4	5	4	5	2	4	3	5	4	2	5	4	5	4	2
572	重庆大学附属肿瘤医院	核医学科(住院)	0192620004	董延惠	56	女	2020-03-28	5	3	5	5	4	2	4	5	4	4	3	4	3	5	2	5	4	5	4	3	5	4	1	4	5	3	4	2	4	5	4	5	4	2	4	5	2	5	3	5	3	5
573	重庆大学附属肿瘤医院	乳腺肿瘤外科2病区	0269923001	杨琳	38	女	2020-03-28	5	5	2	5	4	1	5	3	5	4	4	1	5	4	5	4	5	4	5	4	5	4	1	5	2	5	2	5	3	5	4	5	2	5	4	5	4	5	2	5	1	3
574	重庆大学附属肿瘤医院	食管纵隔肿瘤外科病区	0270010001	张桂英	63	女	2020-03-28	5	4	5	2	5	4	4	5	4	5	3	4	5	4	1	4	3	4	5	4	3	4	2	4	3	4	2	4	2	4	5	3	4	2	4	5	4	2	5	4	2	5
575	重庆大学附属肿瘤医院	核医学科(住院)	0263516003	冉豪	47	男	2020-03-28	4	3	4	5	4	5	4	3	5	3	5	2	4	5	4	5	4	5	4	3	4	5	4	4	3	5	2	3	5	4	5	4	5	3	5	4	5	4	5	4	2	4
576	重庆大学附属肿瘤医院	骨与软组织肿瘤科	0207239012	陈统琼	43	女	2020-03-28	5	3	4	5	5	2	5	4	5	4	2	4	5	4	3	5	4	5	4	2	4	5	3	4	5	4	1	5	4	5	4	5	1	5	3	4	3	5	4	5	4	3
579	重庆大学附属肿瘤医院	核医学科(住院)	0270665001	汪志品	57	男	2020-03-29	5	3	4	5	4	5	4	5	5	4	2	4	5	4	5	4	5	4	5	2	5	4	1	5	4	2	1	5	4	5	3	5	2	4	2	4	2	4	5	4	3	4
580	重庆大学附属肿瘤医院	核医学科(住院)	0264118003	刘小锋	35	男	2020-03-29	4	2	5	4	3	4	4	5	4	5	4	5	5	4	2	5	4	5	4	3	4	5	2	5	4	5	4	5	3	5	4	2	1	3	5	3	4	5	4	5	4	5
581	重庆大学附属肿瘤医院	核医学科(住院)	0270655001	黎雪玫	60	女	2020-03-29	5	3	5	4	3	4	3	4	5	4	4	2	4	4	5	4	5	4	5	4	3	4	1	4	5	4	2	5	3	5	4	1	4	2	5	4	5	4	3	4	5	4
582	重庆大学附属肿瘤医院	缓和医疗科	0269026002	胡芳	68	女	2020-03-29	4	2	4	5	4	5	4	5	4	5	2	5	3	5	4	5	4	5	4	2	4	5	3	4	5	4	5	4	5	4	5	1	5	3	5	4	2	4	3	4	3	5
583	重庆大学附属肿瘤医院	骨与软组织肿瘤科	0269583001	王学兵	47	男	2020-03-29	5	3	4	4	5	4	2	4	3	4	4	2	4	5	4	5	4	5	5	4	2	4	2	4	5	4	2	5	4	5	4	5	2	5	4	5	4	5	4	5	2	5
584	重庆大学附属肿瘤医院	妇科肿瘤中心二病区	0270219001	陈美英	65	女	2020-03-29	4	4	5	4	3	4	5	4	5	3	1	3	4	5	4	5	4	4	5	4	3	4	2	3	4	2	1	5	2	5	3	4	5	2	5	4	5	4	2	4	1	4
585	重庆大学附属肿瘤医院	甲状腺肿瘤外科病区	0270205001	黄黎媛	53	女	2020-03-29	4	3	4	3	3	4	5	3	4	5	4	3	5	4	5	4	5	4	5	2	4	5	2	5	4	5	1	5	4	5	2	4	2	3	5	4	5	3	5	4	5	4
586	重庆大学附属肿瘤医院	胸腹部肿瘤放疗科病区	0228215005	任秀华	72	女	2020-03-29	5	4	5	5	4	5	4	5	4	5	2	4	5	4	3	5	4	5	4	1	4	5	2	4	5	4	2	4	5	4	5	2	3	4	5	4	5	4	3	4	2	4
587	重庆大学附属肿瘤医院	肿瘤科	594408	陈欣怡	36	女	2020-03-29	4	4	5	1	5	4	3	5	3	5	4	3	4	5	3	4	5	4	5	3	5	4	3	5	4	5	2	4	3	4	5	3	4	5	4	5	4	2	4	5	4	2
589	重庆大学附属肿瘤医院	核医学科(住院)	0258257003	尹建菊	54	女	2020-03-29	5	3	4	5	3	5	5	4	5	4	5	2	4	5	4	5	4	5	4	3	4	5	2	5	4	5	2	5	5	4	5	4	2	4	2	4	2	5	4	5	3	5
590	重庆大学附属肿瘤医院	核医学科(住院)	0262463003	蒋晓红	52	女	2020-03-29	5	4	5	4	5	4	5	4	5	4	3	4	4	5	4	5	4	5	4	2	5	4	3	4	5	4	3	4	5	4	5	4	1	5	1	5	1	5	4	5	3	5
591	重庆大学附属肿瘤医院	消化内科(住院)	0271228001	田正华	77	男	2020-03-29	4	3	4	5	4	3	4	3	4	4	3	4	5	4	5	4	5	4	5	4	5	4	2	4	5	4	2	4	5	4	5	2	2	1	5	4	5	4	5	4	1	4
592	重庆大学附属肿瘤医院	肝胆胰肿瘤科	0229751014	杨春丽	47	女	2020-03-29	4	3	4	4	3	2	4	3	4	5	4	5	4	5	4	5	3	5	5	3	4	5	2	4	5	4	2	5	4	5	2	5	4	2	4	5	4	5	4	5	4	3
593	重庆大学附属肿瘤医院	内分泌肾病内科	0161449002	李洪权	56	男	2020-03-29	5	3	4	2	4	4	5	4	5	4	2	4	5	4	5	4	2	5	5	2	5	4	1	4	5	4	1	2	5	5	3	5	2	5	1	5	4	3	4	5	2	4
595	重庆大学附属肿瘤医院	综合病房	0271380001	雷惠芬	63	女	2020-03-29	5	4	5	4	2	4	3	4	5	4	2	4	5	4	4	5	4	5	5	3	5	4	3	5	4	5	2	5	3	5	4	5	4	2	4	5	4	5	4	5	2	5
597	重庆大学附属肿瘤医院	肿瘤科	1100402	向磊	78	男	2020-03-29	5	2	5	4	4	5	4	5	3	4	3	2	4	5	4	5	4	5	4	5	4	5	2	5	4	5	2	4	3	4	5	4	5	2	5	4	2	5	4	5	3	5
598	重庆大学附属肿瘤医院	肿瘤科	514353	张燕	50	女	2020-03-29	4	1	4	5	4	5	4	3	4	5	4	1	2	5	3	5	3	4	5	1	2	5	3	5	3	5	3	4	3	5	3	5	3	1	5	4	5	4	5	4	5	2
599	重庆大学附属肿瘤医院	缓和医疗科(住院)	0271796001	胡怀彬	46	男	2020-03-29	5	3	4	5	4	3	4	4	5	4	3	4	4	5	4	5	4	5	4	3	4	2	1	4	5	4	2	4	2	3	4	2	4	1	4	5	4	5	4	5	4	3
600	重庆大学附属肿瘤医院	肿瘤科	756141	邓君	46	男	2020-03-30	5	5	4	5	4	5	5	4	4	5	3	4	2	4	5	4	5	4	4	2	4	5	4	5	3	5	4	3	4	5	4	1	4	2	4	5	3	4	5	4	2	5
601	重庆大学附属肿瘤医院	肿瘤科	1099641	陈思竹	50	女	2020-03-30	5	3	3	4	5	4	5	4	5	5	2	3	4	5	4	5	4	5	4	5	4	5	1	3	4	5	3	5	4	5	4	5	2	3	5	4	5	3	5	4	5	2
603	重庆大学附属肿瘤医院	核医学科(住院)	0270185002	吴丹	53	女	2020-03-30	4	2	4	4	3	1	5	4	5	5	4	3	4	5	4	5	4	5	4	3	4	3	2	4	5	4	2	5	4	5	4	5	4	3	5	4	1	5	3	5	4	5
604	重庆大学附属肿瘤医院	甲状腺肿瘤外科病区	0272086001	莫伍平	68	男	2020-03-31	4	4	5	5	4	5	4	5	4	5	4	5	3	5	2	5	4	5	5	4	5	4	2	4	5	4	3	4	5	4	5	4	5	2	5	4	5	4	2	4	2	4
605	重庆大学附属肿瘤医院	肿瘤内科1病区	0272226001	唐朝华	52	男	2020-04-05	5	5	4	4	3	4	3	4	5	4	3	2	4	5	1	5	4	5	5	1	5	4	5	4	5	4	1	4	2	4	5	4	2	1	4	5	4	5	4	5	1	4
606	重庆大学附属肿瘤医院	肿瘤内科2病区	0269542002	谢钏	40	女	2020-04-02	5	4	5	5	4	4	5	3	5	4	3	4	5	4	5	4	5	4	5	3	5	4	2	4	3	4	5	3	4	4	5	4	2	4	2	3	4	5	4	5	4	5
607	重庆大学附属肿瘤医院	肿瘤科	1000700771	熊开梅	54	女	2020-3-31	5	4	5	5	4	3	2	5	3	5	4	3	4	5	4	5	4	5	5	4	3	4	1	4	5	4	2	4	1	5	4	5	1	5	4	5	2	5	4	5	2	4
608	重庆大学附属肿瘤医院	肿瘤科	1001077094	吴敏	48	男	2020-3-31	4	5	5	4	5	2	3	4	5	5	3	4	4	5	4	5	4	5	5	2	4	5	3	5	3	5	1	2	5	4	5	2	4	5	2	5	4	3	4	5	4	2
609	重庆大学附属肿瘤医院	肿瘤科	1001074946	吴明异	48	女	2020-3-31	5	5	4	5	5	4	3	5	4	4	3	4	5	4	5	4	5	4	5	4	5	4	5	4	5	4	1	4	2	4	5	4	2	4	2	4	5	4	5	4	3	5
610	重庆大学附属肿瘤医院	肿瘤科	1001003340	覃仁琳	54	女	2020-3-31	4	4	5	5	3	1	4	5	4	5	4	3	4	5	4	5	4	5	4	2	4	3	4	5	3	4	1	4	3	4	2	4	1	4	2	4	2	4	3	4	2	5
611	重庆大学附属肿瘤医院	肿瘤科	1001077159	王语	57	女	2020-3-31	5	1	5	4	5	4	4	3	4	5	3	5	4	5	4	5	4	5	4	5	4	3	1	4	5	4	2	5	4	5	1	5	2	4	3	4	3	4	3	4	3	4
612	重庆大学附属肿瘤医院	肿瘤科	1000880977	宋晓尧	36	男	2020-3-31	4	4	5	2	3	5	3	5	4	4	3	4	3	5	4	5	4	5	5	4	5	4	2	5	4	5	4	2	4	5	4	1	4	2	4	2	4	5	4	4	2	4
613	重庆大学附属肿瘤医院	肿瘤科	1000700727	余俊燕	52	女	2020-3-31	4	4	5	4	4	3	4	5	4	4	2	3	4	5	4	5	4	5	5	3	5	4	2	5	5	4	2	1	4	5	4	2	4	2	4	5	4	5	4	5	4	5
614	重庆大学附属肿瘤医院	肿瘤科	1000993704	胡雨欣	46	女	2020-3-31	5	4	5	3	4	5	4	5	4	5	4	5	3	4	5	4	5	3	5	2	5	4	2	5	4	2	4	2	4	5	3	5	2	3	5	4	5	4	5	4	5	4
615	重庆大学附属肿瘤医院	肿瘤科	1001056411	谷玥汐	52	女	2020-3-31	5	4	5	4	4	5	3	5	4	5	3	4	5	4	3	4	3	4	4	2	4	5	1	4	3	4	5	4	5	4	5	4	1	1	5	4	5	4	5	4	5	1
616	重庆大学附属肿瘤医院	肿瘤科	1098934782	张艳	55	女	2020-3-31	4	3	4	4	5	4	4	5	2	3	1	5	4	5	4	5	2	5	5	2	4	3	1	4	5	4	1	5	2	4	5	4	2	4	5	4	3	4	5	4	2	4
617	重庆大学附属肿瘤医院	肿瘤科	101010634	鲁丽娜	58	女	2020-3-31	4	4	5	4	5	3	5	4	4	5	3	2	4	5	4	5	1	5	5	3	5	4	5	4	3	4	2	4	5	4	2	3	4	2	4	5	3	4	5	4	3	4
618	重庆大学附属肿瘤医院	肿瘤科	1001081139	邹沛言	46	男	2020-3-31	5	4	5	4	5	3	4	5	3	5	3	5	4	5	4	5	4	5	5	2	5	3	2	5	4	5	3	5	1	5	4	2	3	4	2	4	2	5	4	5	4	3
621	重庆大学附属肿瘤医院	肿瘤科	1001081548	陈艳霞	55	女	2020-3-31	5	4	5	4	4	2	4	5	4	4	3	4	3	4	5	4	5	4	4	3	4	5	1	5	4	5	2	5	4	5	4	5	2	2	4	5	2	5	4	5	4	5
622	重庆大学附属肿瘤医院	肿瘤科	1001043321	杜彧词	59	女	2020-3-31	5	4	5	3	5	3	5	4	5	4	5	2	1	5	3	5	4	5	5	4	5	4	1	5	3	5	1	5	1	5	4	2	5	3	5	4	5	4	5	4	3	5
623	重庆大学附属肿瘤医院	肿瘤科	1000921532	于秀茹	54	女	2020-3-31	5	4	4	2	4	4	3	4	5	4	2	4	5	4	5	4	5	4	5	4	5	4	1	5	4	5	4	3	4	5	4	4	1	4	5	4	5	4	5	4	5	3
624	重庆大学附属肿瘤医院	肿瘤科	1000877354	段自梅	46	女	2020-3-31	4	5	5	4	5	3	5	4	5	3	5	2	4	5	4	5	4	3	4	3	4	5	4	5	4	5	4	2	4	5	4	5	4	2	4	5	4	5	4	5	2	4
625	重庆大学附属肿瘤医院	肿瘤科	1001085208	张金敏	48	女	2020-3-31	5	4	2	4	5	4	3	5	3	5	4	5	3	5	4	5	4	5	5	2	5	4	5	4	5	4	2	4	5	4	5	5	4	1	4	5	4	5	4	5	4	2
626	重庆大学附属肿瘤医院	肿瘤科	1001071193	钟祖君	52	女	2020-3-31	4	5	5	1	5	4	5	4	5	5	3	4	2	4	5	4	5	4	4	1	4	5	4	5	4	3	4	5	4	5	4	2	4	2	4	5	2	4	5	4	2	5
627	重庆大学附属肿瘤医院	肿瘤科	1000947783	孙敏	48	女	2020-3-31	5	4	5	5	4	5	4	5	4	5	5	3	4	5	4	5	4	5	4	3	4	5	4	5	4	5	3	4	1	4	5	1	2	2	4	5	4	5	4	5	4	5
628	重庆大学附属肿瘤医院	肿瘤科	1001085152	陈正秀	51	女	2020-3-31	4	1	5	2	5	3	4	5	4	5	3	5	2	5	4	5	3	5	5	4	3	4	1	5	4	5	3	5	4	5	4	2	5	2	5	4	5	4	5	4	3	5
629	重庆大学附属肿瘤医院	肿瘤科	1001086154	方一莎	55	女	2020-3-31	4	5	5	4	5	4	3	5	3	5	1	4	5	4	5	4	5	4	5	2	4	5	1	4	5	5	1	4	5	3	5	4	3	4	5	4	5	4	5	4	2	5
630	重庆大学附属肿瘤医院	肿瘤科	1001087249	黎源杰	64	男	2020-3-31	5	5	4	5	4	3	2	5	3	5	4	3	4	5	4	5	4	5	5	3	5	4	2	5	3	5	3	5	2	5	4	5	4	5	2	5	2	5	3	5	1	5
631	重庆大学附属肿瘤医院	肿瘤科	1001086322	禹炼	38	女	2020-3-31	4	4	5	4	3	5	3	5	4	5	4	3	5	4	5	4	5	4	5	2	5	4	5	4	5	3	2	5	4	5	3	5	2	4	3	5	4	5	3	5	4	5
632	重庆大学附属肿瘤医院	肿瘤科	1001088517	邹蔚	49	男	2020-3-31	5	4	5	4	5	4	2	5	3	5	1	4	4	5	4	5	4	5	5	3	5	3	1	5	2	5	1	5	1	5	4	5	2	5	2	5	3	5	4	5	3	5
633	重庆大学附属肿瘤医院	肿瘤科	1001008538	邱子君	55	女	2020-3-31	4	5	5	3	4	4	3	4	4	5	2	3	2	5	4	5	4	5	5	2	5	4	5	4	5	4	3	5	4	5	4	5	1	4	5	4	5	4	5	4	5	2
634	重庆大学附属肿瘤医院	肿瘤科	1001088070	刘兴中	56	男	2020-3-31	4	5	5	2	4	3	5	4	5	5	1	2	3	5	3	5	3	5	5	2	5	5	1	5	4	5	4	5	4	5	2	4	5	2	5	4	5	4	5	4	2	5
635	重庆大学附属肿瘤医院	肿瘤科	1001083772	苏坤林	53	女	2020-3-31	5	3	5	5	3	2	5	3	5	5	1	5	1	5	5	4	5	4	5	4	5	4	1	5	4	5	1	5	4	2	5	2	4	5	4	5	1	5	3	4	5	4
636	重庆大学附属肿瘤医院	肿瘤科	1001085484	许寅斟	48	女	2020-04-01	5	5	2	2	5	1	4	5	4	5	2	1	2	5	2	5	4	5	5	4	5	5	2	5	4	5	2	5	3	5	2	5	4	4	5	4	5	4	5	4	2	5
638	重庆大学附属肿瘤医院	肿瘤科	950340001	牟麒霖	55	男	2020-04-01	4	2	5	5	4	5	3	5	3	5	3	5	4	5	4	5	3	5	5	4	5	3	4	5	4	5	1	5	3	5	4	2	5	2	5	4	5	4	5	4	3	5
639	重庆大学附属肿瘤医院	肿瘤科	609368005	罗先平	50	女	2020-04-01	4	5	5	3	5	3	5	4	5	5	3	4	3	4	5	4	5	4	5	2	5	4	2	5	2	5	1	5	4	5	4	5	1	4	5	4	5	4	5	4	2	5
640	重庆大学附属肿瘤医院	肿瘤科	950536001	蔡霞	60	女	2020-04-01	5	4	5	4	5	4	5	4	5	5	1	4	2	4	5	4	3	5	5	3	5	4	2	5	3	5	1	5	2	5	3	5	4	5	3	5	2	5	4	5	2	5
641	重庆大学附属肿瘤医院	肿瘤科	950424001	刘思国	50	男	2020-04-01	4	5	5	4	5	2	4	5	4	5	1	4	3	4	5	4	5	4	5	4	5	4	2	5	4	5	1	4	5	4	5	2	5	4	5	4	5	2	5	4	5	4
642	重庆大学附属肿瘤医院	肿瘤科	703853111	宋容	56	女	2020-04-01	5	4	2	5	4	3	5	3	5	4	5	2	3	5	4	5	4	5	5	3	5	3	1	5	4	5	2	5	2	5	2	5	2	4	5	4	3	5	4	5	4	5
643	重庆大学附属肿瘤医院	肿瘤科	925680012	张荣斌	64	男	2020-04-01	4	4	5	5	3	4	3	5	3	5	3	4	3	4	5	4	5	4	5	4	5	4	2	5	4	5	2	3	5	4	5	4	5	2	5	2	5	4	5	4	3	5
644	重庆大学附属肿瘤医院	肿瘤科	953441001	黄梅	52	女	2020-04-01	5	5	3	5	4	5	3	5	4	5	1	2	4	5	4	5	4	5	5	2	5	5	1	5	3	5	3	5	4	5	4	5	4	1	5	4	5	2	5	4	3	5
645	重庆大学附属肿瘤医院	肿瘤科	954886003	邹梦	44	女	2020-04-01	4	5	5	4	3	4	5	4	5	5	1	4	5	4	5	4	5	4	5	1	5	4	3	5	2	5	3	4	5	2	5	4	5	4	5	3	4	3	5	4	5	3
646	重庆大学附属肿瘤医院	肿瘤科	955509001	龚健	50	男	2020-04-01	5	2	5	5	3	4	5	4	5	4	3	5	3	5	4	5	4	5	5	3	5	3	2	5	4	5	3	5	2	5	4	5	4	5	3	5	2	5	4	5	2	5
647	重庆大学附属肿瘤医院	肿瘤科	955702001	黄海	57	男	2020-04-01	4	5	4	4	5	3	4	5	4	5	1	4	2	4	5	4	5	4	5	4	5	4	2	5	4	5	2	5	1	5	4	2	5	2	5	4	5	4	5	4	3	5
648	重庆大学附属肿瘤医院	肿瘤科	955798001	曹子薇	39	女	2020-04-01	4	1	5	5	4	3	5	4	5	4	2	4	5	4	5	4	5	4	5	2	5	4	5	4	5	4	1	4	5	4	5	2	4	5	2	5	2	5	4	5	2	5
649	重庆大学附属肿瘤医院	肿瘤科	955836001	谭乐飞	43	男	2020-04-01	5	2	4	3	5	1	4	5	4	5	3	3	4	5	4	5	4	5	5	3	5	4	2	5	4	5	4	5	3	5	4	5	2	5	4	5	4	5	3	5	4	5
650	重庆大学附属肿瘤医院	肿瘤科	955838001	向红梅	51	女	2020-04-01	5	4	5	3	5	2	4	5	5	3	4	3	4	5	3	4	5	4	5	4	5	3	1	5	4	5	1	3	5	4	5	4	1	4	5	2	5	4	5	2	3	5
663	重庆大学附属肿瘤医院	肿瘤科	435851010	任荣富	52	男	2020-03-28	5	4	4	5	3	5	4	5	3	5	3	4	4	5	4	5	3	4	5	2	5	5	2	4	5	4	3	3	5	4	5	2	4	2	4	5	4	5	4	5	2	5
523	重庆大学附属肿瘤医院	肿瘤内科(住院)	0265902001	万世虎	74	男	2020-3-30	5	4	5	4	5	4	5	4	5	4	2	1	5	4	3	5	3	4	5	2	4	5	1	5	4	5	2	5	4	5	4	2	3	5	2	5	3	5	4	5	2	5
538	重庆大学附属肿瘤医院	核医学科(住院)	0261655004	李成洪	30	男	2020-03-26	4	3	4	5	4	5	4	5	4	5	4	3	5	4	5	4	5	4	5	3	4	5	2	4	5	4	1	4	3	5	3	4	1	4	3	5	3	5	4	5	3	5
559	重庆大学附属肿瘤医院	核医学科(住院)	0269007001	余翠蓉	49	女	2020-03-28	5	3	5	2	5	2	5	4	5	3	5	1	4	5	2	5	4	5	4	3	5	4	2	4	5	4	2	4	2	4	5	4	3	4	5	4	5	4	5	4	2	5
602	重庆大学附属肿瘤医院	核医学科(住院)	0261159002	余立家	47	男	2020-03-30	4	3	4	3	4	2	5	4	3	4	2	4	5	4	3	4	5	3	5	2	3	5	1	5	4	5	3	4	5	4	5	4	5	2	5	4	5	4	5	4	3	5
619	重庆大学附属肿瘤医院	肿瘤科	1001081151	唐杨	56	女	2020-3-31	5	4	5	2	4	5	4	5	2	4	2	5	2	4	3	4	5	4	5	3	5	4	5	4	5	4	3	5	2	5	4	1	5	1	5	4	5	4	5	4	5	2
620	重庆大学附属肿瘤医院	肿瘤科	1001078300	张馨允	47	女	2020-3-31	4	5	4	5	4	5	3	5	3	5	4	2	4	5	4	5	4	5	4	2	4	5	2	4	5	4	2	4	3	4	5	2	5	4	5	4	5	4	5	4	5	4
[truncated: 18 more columns]

## Sheet: 599
number	所属单位	department	id	name	age	gender	date	v1	v2	v3	v4	v5	v6	v7	v8	v9	v10	v11	v12	v13	v14	v15	v16	v17	v18	v19	v20	v21	v22	v23	v24	v25	v26	v27	v28	v29	v30	v31	v32	v33	v34	v35	v36	v37	v38	v39	v40	v41	v42
1	重庆大学附属肿瘤医院	肺部肿瘤科病区	0245197007	安源	48	男	2019-12-3	4	4	4	4	3	4	4	3	4	4	3	3	4	4	4	4	4	4	4	4	4	4	4	4	4	4	2	4	3	4	3	4	3	4	3	4	3	4	3	4	3	4
2	重庆大学附属肿瘤医院	核医学科	0253341002	敖瑞证	47	男	2019-12-5	5	4	4	5	4	5	4	5	5	4	3	4	5	5	5	4	5	4	4	5	4	5	2	4	5	5	4	4	5	4	5	4	5	4	5	4	5	4	3	4	3	4
3	重庆大学附属肿瘤医院	核医学科	0248670002	白宁娜	60	女	2019-12-5	5	4	5	3	3	4	4	4	4	4	4	3	4	5	4	5	4	4	4	4	4	4	2	4	4	4	2	4	4	5	4	5	4	4	5	4	3	4	5	5	3	4
4	重庆大学附属肿瘤医院	肺部肿瘤科病区	0215681011	蔡天旭	45	女	2019-12-3	5	5	5	4	4	4	3	4	4	3	4	5	4	4	4	4	4	3	4	4	3	4	3	4	5	4	3	4	5	4	3	4	5	4	3	4	5	4	3	4	5	4
5	重庆大学附属肿瘤医院	核医学科	0249407002	蔡锡川	33	男	2019-12-5	3	4	5	4	3	5	2	3	5	4	3	2	4	4	5	4	3	4	5	4	3	4	5	3	4	4	5	4	4	5	4	3	2	3	4	4	5	4	3	4	3	5
6	重庆大学附属肿瘤医院	肿瘤放疗科	0263882001	曹琼安	57	男	2019-12-16	5	5	5	4	5	5	4	5	4	5	4	4	4	5	5	4	4	5	5	5	4	5	1	4	5	5	5	5	4	5	5	5	4	5	4	5	5	5	4	4	5	5
11	重庆大学附属肿瘤医院	姑息治疗科	0193300016	陈丹	65	女	2019-12-16	5	5	5	5	5	5	5	5	5	5	5	5	5	5	5	5	5	5	5	5	5	5	5	5	5	4	5	5	5	5	5	5	5	5	5	5	5	5	5	5	5	5
12	重庆大学附属肿瘤医院	胸腹部肿瘤科病区	0265883001	陈德钧	77	女	2019-12-16	5	3	5	4	5	5	5	5	5	5	5	5	5	5	5	5	5	5	5	5	5	5	1	5	5	5	5	5	3	5	5	5	5	5	5	5	5	5	5	4	5	5
15	重庆大学附属肿瘤医院	胸腹部肿瘤科病区	0264635001	陈光全	77	男	2019-12-16	5	3	5	5	5	5	5	5	4	5	5	5	5	5	5	5	5	5	5	5	5	5	5	4	5	5	5	5	5	5	5	5	5	4	5	5	4	5	5	5	5	5
16	重庆大学附属肿瘤医院	肺部肿瘤科病区	0240461012	陈光祥	53	男	2019-12-16	5	5	5	5	5	5	5	5	5	5	5	5	5	5	5	5	5	5	5	5	5	5	5	5	5	5	4	5	5	5	5	5	5	4	5	5	5	5	5	4	5	5
17	重庆大学附属肿瘤医院	胸腹部肿瘤科病区	0262798002	陈红	51	男	2019-12-16	5	5	3	4	5	5	5	5	5	5	5	5	5	4	5	5	5	5	5	5	5	5	1	5	5	4	5	5	5	5	5	5	5	4	5	5	4	5	5	4	5	5
18	重庆大学附属肿瘤医院	核医学科	0254317001	陈后素	53	女	2019-12-16	5	5	5	5	5	5	5	5	5	5	5	4	5	4	5	5	5	5	5	5	5	5	5	5	5	5	5	5	5	5	5	5	5	5	5	5	5	5	5	4	5	5
19	重庆大学附属肿瘤医院	核医学科	0253601002	陈家云	51	男	2019-12-16	5	4	5	5	5	5	5	5	4	4	5	4	4	3	4	4	5	5	5	5	5	5	1	5	5	4	4	5	5	5	5	5	5	4	5	5	4	4	5	4	4	5
20	重庆大学附属肿瘤医院	胸腹部肿瘤科病区	0193535006	陈晋明	65	男	2019-12-16	5	5	5	5	5	5	5	5	5	5	5	5	5	4	5	5	5	5	5	5	5	5	5	5	5	5	5	5	5	5	5	5	5	4	5	5	5	5	5	4	5	5
21	重庆大学附属肿瘤医院	消化内科	0254801001	陈景良	69	男	2019-12-16	5	3	5	5	4	5	5	5	4	4	5	4	4	4	5	5	5	5	5	5	5	5	1	5	5	4	4	5	5	5	5	5	5	4	5	5	4	4	4	4	5	5
24	重庆大学附属肿瘤医院	鼻咽肿瘤放疗科病区	0249154005	陈克中	47	男	2019-12-16	5	5	3	4	5	5	5	5	4	4	5	5	4	4	5	5	5	5	5	5	5	5	1	5	5	4	4	4	4	4	5	5	5	4	5	5	4	4	4	3	4	4
25	重庆大学附属肿瘤医院	核医学科	0251343002	陈丽芳	50	女	2019-12-16	5	3	5	5	4	5	5	5	4	5	5	4	5	4	5	5	5	5	5	5	5	5	2	5	5	5	5	5	5	5	5	5	5	4	5	5	4	4	4	3	4	4
26	重庆大学附属肿瘤医院	骨与软组织肿瘤科	0262167001	陈梅	29	女	2019-12-16	5	3	5	5	4	5	5	5	4	4	5	4	4	3	4	4	4	4	5	4	4	4	2	5	5	4	4	4	5	5	5	5	5	4	5	5	4	4	4	4	5	5
27	重庆大学附属肿瘤医院	消化肿瘤内科病区	0255584005	陈门瑜	27	男	2019-12-16	5	3	5	5	4	5	5	5	4	4	5	5	5	4	5	5	5	5	5	5	5	5	2	5	5	4	4	4	4	4	5	5	5	4	5	5	4	4	4	4	4	4
28	重庆大学附属肿瘤医院	综合肿瘤科病区	0263046002	陈敏	38	女	2019-12-16	5	3	5	5	4	5	5	5	4	5	5	4	4	4	5	5	5	5	5	5	5	5	1	5	5	4	4	5	5	5	5	5	5	4	5	5	4	4	4	4	5	5
36	重庆大学附属肿瘤医院	消化内科	0220242003	陈协利	64	男	2019-12-16	5	4	5	5	4	5	5	5	5	5	5	4	4	4	5	5	5	5	5	5	5	5	1	5	5	5	5	5	5	5	5	5	5	4	5	5	4	4	4	4	5	5
37	重庆大学附属肿瘤医院	缓和医疗科	0118222013	陈亚秋	71	女	2019-12-16	5	4	5	5	4	5	5	5	5	5	5	4	5	4	5	5	5	5	5	5	5	5	1	5	5	4	4	4	4	4	5	5	5	4	5	5	4	4	4	4	5	5
39	重庆大学附属肿瘤医院	肿瘤放疗科	0237710005	陈艳芳	47	女	2019-12-16	5	5	5	5	5	5	5	5	5	5	5	5	5	5	5	5	5	5	5	5	5	5	3	5	5	5	5	5	5	5	5	5	5	5	5	5	5	5	5	4	5	5
41	重庆大学附属肿瘤医院	胃肠外科	0252021001	陈勇	22	男	2019-12-16	5	5	5	5	5	5	5	5	5	5	5	5	5	5	5	5	5	5	5	5	5	5	1	5	5	5	5	5	5	5	5	5	5	5	5	5	5	5	5	4	5	5
42	重庆大学附属肿瘤医院	消化肿瘤内科病区	0245216004	陈友福	63	男	2019-12-16	5	5	5	5	5	5	5	5	4	5	5	5	5	4	5	5	5	5	5	5	5	5	3	5	5	5	5	5	5	5	5	5	5	5	5	5	5	4	5	4	5	5
45	重庆大学附属肿瘤医院	鼻咽肿瘤科病区	0142198021	程其海	53	男	2019-12-16	5	5	5	5	5	5	5	5	5	5	5	4	4	4	5	5	5	5	5	5	5	5	1	5	5	5	4	5	5	5	5	5	4	5	5	5	5	5	5	5	5	5
47	重庆大学附属肿瘤医院	核医学科	0257715002	程淑	33	女	2019-12-16	5	3	5	5	4	4	5	4	5	4	3	4	4	5	4	4	5	4	5	4	4	4	3	5	4	5	4	5	4	4	5	4	5	4	5	4	5	4	5	4	5	4
48	重庆大学附属肿瘤医院	核医学科	0236714003	程淑芳	55	女	2019-12-16	5	4	4	5	4	5	5	5	5	4	4	5	5	5	5	5	5	4	4	5	5	5	1	5	5	5	5	5	4	5	5	5	5	3	4	5	5	5	5	5	5	5
49	重庆大学附属肿瘤医院	胸腹部肿瘤科病区	0220109010	程廷全	55	男	2019-12-16	5	3	5	5	4	5	5	4	5	4	5	5	4	5	4	5	5	4	5	4	5	4	3	4	5	4	5	4	5	4	4	4	5	4	5	5	4	4	4	4	4	5
50	重庆大学附属肿瘤医院	核医学科	0248398001	程永翠	47	女	2019-12-16	4	4	4	4	5	5	5	5	5	5	5	5	5	5	5	5	5	5	5	5	5	5	4	4	4	4	4	4	4	4	4	4	4	5	5	5	5	4	4	4	4	4
51	重庆大学附属肿瘤医院	核医学科	0255271002	程永淑	55	女	2019-12-16	4	3	4	5	4	5	4	5	4	5	4	5	4	5	5	5	4	4	4	4	5	5	4	4	4	4	5	4	5	4	4	5	4	5	4	4	5	5	5	5	4	4
52	重庆大学附属肿瘤医院	中医肿瘤科	0224535011	崔枫	63	女	2019-12-16	5	5	5	4	4	4	5	5	5	4	4	4	4	5	5	5	5	5	5	5	5	5	5	5	4	4	4	4	4	4	5	5	5	5	5	5	5	5	4	4	4	4
53	重庆大学附属肿瘤医院	胸腹部肿瘤科病区	0265605001	代君顺	57	男	2019-12-9	5	4	4	5	4	5	4	5	4	3	3	4	4	5	4	5	4	5	4	5	4	5	4	5	4	4	5	5	5	5	5	5	5	5	5	5	5	4	5	4	5	4
54	重庆大学附属肿瘤医院	核医学科	0259880001	代可	33	女	2019-12-9	5	5	5	5	5	5	5	5	5	5	5	5	5	5	5	5	4	4	4	4	4	4	4	4	4	4	4	4	5	5	5	5	5	5	5	5	5	5	5	5	4	4
55	重庆大学附属肿瘤医院	核医学科	0246899003	代永秀	52	女	2019-12-9	5	5	5	5	5	5	5	4	4	4	4	5	5	5	5	4	4	4	4	4	4	4	5	5	5	5	5	5	4	4	4	4	4	5	5	5	5	5	5	5	5	5
56	重庆大学附属肿瘤医院	消化肿瘤内科病区	0259085002	戴观英	34	女	2019-12-9	5	3	4	5	4	5	4	5	4	5	4	5	4	4	4	4	4	4	5	5	4	5	3	5	4	5	4	4	4	4	4	4	5	5	5	5	4	4	4	4	4	5
57	重庆大学附属肿瘤医院	姑息治疗科	0254716002	戴虹	57	女	2019-12-9	5	5	5	5	5	5	5	5	5	5	4	4	4	4	4	4	5	5	5	5	5	5	5	5	4	4	4	4	5	5	5	5	5	5	5	5	5	5	5	5	5	5
58	重庆大学附属肿瘤医院	综合肿瘤放疗科病区	0230240008	戴礼义	69	男	2019-12-9	5	4	5	4	5	5	4	5	4	5	4	3	5	5	4	5	5	4	4	4	4	5	5	5	5	4	4	4	4	4	5	5	5	5	4	4	4	4	4	4	4	4
60	重庆大学附属肿瘤医院	肺部肿瘤科病区	0251860008	戴维英	75	女	2019-12-9	5	4	5	5	4	5	4	5	4	5	4	5	5	4	5	4	4	4	4	4	4	4	4	4	5	5	5	5	5	5	5	5	5	5	5	5	5	4	4	4	4	4
62	重庆大学附属肿瘤医院	肠道肿瘤外科病区	0260775001	邓存岑	21	男	2019-12-9	5	4	5	4	3	5	4	5	5	5	4	5	4	5	5	4	4	4	4	4	4	4	5	5	5	5	5	5	5	5	5	5	5	5	5	4	4	4	4	4	4	4
63	重庆大学附属肿瘤医院	核医学科	0253382001	邓德碧	36	女	2019-12-9	5	5	5	5	5	5	5	5	5	5	5	5	5	5	5	5	5	5	5	5	5	5	5	5	5	5	4	4	4	4	4	4	4	4	4	5	5	5	5	5	5	5
64	重庆大学附属肿瘤医院	鼻咽肿瘤科病区	0227285010	邓洪霞	22	女	2019-12-9	5	5	5	5	5	5	5	5	5	5	5	5	5	5	5	5	4	4	4	4	4	5	5	5	5	5	5	5	5	5	5	5	4	4	4	4	4	4	4	4	4	4
65	重庆大学附属肿瘤医院	综合肿瘤科病区	0264113002	邓礼平	61	男	2019-12-9	5	3	5	5	5	4	4	4	4	4	5	5	5	5	4	5	5	5	4	5	4	5	4	5	4	5	5	4	4	4	4	4	4	4	4	4	5	5	5	5	5	4
67	重庆大学附属肿瘤医院	肿瘤放疗科	0163304010	邓松	39	男	2019-12-9	5	5	4	4	5	4	5	4	4	4	4	5	4	3	4	4	5	5	5	5	4	4	4	4	4	4	4	5	5	5	4	4	4	5	5	4	4	4	4	4	4	4
68	重庆大学附属肿瘤医院	核医学科	0249832001	邓素英	72	女	2019-12-9	5	3	5	5	5	4	4	5	4	4	4	4	4	4	4	4	4	4	4	5	5	4	4	5	5	5	5	4	4	4	4	5	5	4	5	5	4	5	4	5	5	4
69	重庆大学附属肿瘤医院	血管与介入科	0229675007	邓维福	67	男	2019-12-9	5	5	5	5	5	5	5	4	4	4	5	5	5	5	5	5	5	5	5	5	5	5	5	5	5	5	5	5	5	5	5	5	5	5	5	5	5	5	4	4	4	4
71	重庆大学附属肿瘤医院	肺部肿瘤科病区	0258655003	邓正洪	54	男	2019-12-9	5	5	5	5	5	5	5	5	5	5	5	5	5	5	5	5	4	5	5	5	5	5	4	4	4	4	4	5	5	5	5	4	4	4	4	5	5	5	5	4	4	4
72	重庆大学附属肿瘤医院	骨与软组织肿瘤科	0264202001	邓治穗	29	女	2019-12-9	5	3	4	5	4	4	5	4	5	4	5	4	5	4	5	4	5	4	5	4	4	4	4	4	4	4	5	5	5	5	5	5	5	5	5	4	4	4	5	5	5	4
73	重庆大学附属肿瘤医院	内一科	0197750008	丁永莲	64	女	2019-12-9	5	3	4	4	5	4	4	4	4	4	3	4	5	4	4	5	5	5	5	4	4	5	5	4	5	4	5	4	5	5	4	4	4	4	4	4	4	4	4	5	5	5
74	重庆大学附属肿瘤医院	胸腹部肿瘤科病区	0254810004	董培	64	男	2019-12-9	5	3	4	5	4	5	4	5	5	5	5	5	4	4	5	4	4	4	4	5	5	4	2	3	4	5	4	5	4	5	4	5	5	4	4	4	4	4	5	5	5	5
75	重庆大学附属肿瘤医院	乳腺科	0255527001	董亚敏	42	女	2019-12-9	5	3	4	5	4	5	4	5	4	5	4	5	4	5	4	5	4	4	4	4	4	4	5	5	5	5	5	5	5	4	5	4	4	4	4	4	4	4	4	5	5	5
76	重庆大学附属肿瘤医院	肺部肿瘤放疗科病区	0253895003	董艳	37	女	2019-12-9	5	3	4	5	4	5	5	5	5	5	4	4	4	4	4	5	5	4	4	4	5	5	2	5	5	5	5	5	5	5	5	5	5	5	5	5	5	5	4	4	5	4
77	重庆大学附属肿瘤医院	肿瘤科(住院)	0241368006	董泽洪	47	男	2019-12-9	5	3	4	5	5	5	4	5	4	5	4	5	5	4	5	4	5	5	4	4	4	4	4	4	4	4	4	5	5	5	5	4	4	5	4	4	4	4	4	4	4	5
79	重庆大学附属肿瘤医院	核医学科	0258187002	杜朝书	55	女	2019-12-9	5	5	5	5	5	5	5	5	5	5	5	5	5	5	5	5	5	5	5	5	4	4	4	5	5	5	5	5	5	5	5	5	5	5	5	5	5	5	5	5	5	5
80	重庆大学附属肿瘤医院	骨与软组织肿瘤科	0254186001	杜娟	34	女	2019-12-9	4	3	5	5	5	5	5	4	5	4	5	4	4	4	4	4	4	4	5	4	4	3	2	3	4	5	4	4	4	4	5	5	5	5	5	5	4	5	5	5	5	5
82	重庆大学附属肿瘤医院	核医学科	0252279002	杜希	31	女	2019-12-9	5	5	5	5	5	5	5	5	5	5	5	5	5	5	5	5	5	5	5	5	5	5	4	5	5	5	5	5	5	5	5	5	5	5	5	5	5	5	5	5	5	5
83	重庆大学附属肿瘤医院	核医学科	0257046002	段明艳	27	女	2019-12-9	5	3	5	4	5	4	5	5	5	5	5	5	5	5	5	5	5	5	5	5	4	4	3	5	4	5	4	4	4	5	5	5	5	5	5	5	4	4	4	5	5	4
84	重庆大学附属肿瘤医院	鼻咽肿瘤科病区	0263381002	樊昌辉	48	男	2019-12-10	5	5	5	5	5	5	5	5	5	5	5	5	5	5	4	4	4	4	4	4	4	4	5	5	5	5	5	5	5	5	5	5	5	5	5	5	5	5	5	4	4	4
85	重庆大学附属肿瘤医院	核医学科	0254886001	樊成刚	53	男	2019-12-10	5	3	5	4	5	4	5	5	5	4	3	5	4	4	4	4	4	4	4	4	4	4	1	4	5	4	4	4	4	4	4	4	4	4	5	5	5	5	5	5	5	5
86	重庆大学附属肿瘤医院	综合肿瘤科病区	0255719004	樊正钱	38	男	2019-12-10	5	5	5	5	5	5	5	5	5	5	5	5	5	5	4	4	4	4	4	5	5	5	5	5	5	5	5	5	4	4	4	4	4	5	5	5	5	5	5	5	5	5
87	重庆大学附属肿瘤医院	头颈肿瘤科病区	0262352002	费良梅	46	女	2019-12-10	5	3	4	5	4	5	4	5	4	4	5	4	5	4	5	4	5	4	5	4	5	4	5	5	5	4	5	5	4	5	4	4	4	4	4	4	4	4	4	4	4	5
88	重庆大学附属肿瘤医院	胸腹部肿瘤科病区	0263706001	冯昌金	66	男	2019-12-10	5	5	5	5	5	5	5	5	5	5	5	5	5	5	5	5	5	5	5	5	5	4	4	4	4	4	4	4	4	4	4	4	4	4	4	4	4	5	5	5	5	5
90	重庆大学附属肿瘤医院	肺部肿瘤科病区	0262394002	冯松年	68	男	2019-12-10	4	3	4	4	4	4	4	4	5	5	5	5	5	4	4	4	5	4	5	4	5	4	4	5	4	4	4	4	4	4	4	4	5	5	4	4	4	5	5	5	5	5
91	重庆大学附属肿瘤医院	肺部肿瘤科病区	0264719001	冯文蓉	45	女	2019-12-10	5	3	4	5	5	4	4	4	4	5	5	5	4	5	4	5	5	4	4	4	5	5	4	4	5	5	4	4	4	4	4	4	4	4	4	4	5	5	5	5	5	5
93	重庆大学附属肿瘤医院	核医学科	0261575002	冯中清	55	男	2019-12-10	5	3	4	5	4	4	4	4	4	4	5	4	4	5	4	5	4	5	4	4	4	4	2	3	4	4	4	4	5	5	5	5	5	5	5	5	5	5	5	5	5	4
94	重庆大学附属肿瘤医院	肿瘤放疗科	0252725001	符芸	24	女	2019-12-10	5	3	4	4	4	5	4	5	4	5	5	4	4	4	4	4	4	4	4	4	4	4	5	5	5	5	5	5	5	5	5	5	5	5	5	5	5	5	5	4	4	4
95	重庆大学附属肿瘤医院	胃肠外科	0246631001	傅胜	60	男	2019-12-10	5	3	4	4	4	4	4	4	4	4	4	4	4	4	4	5	5	5	4	4	4	4	2	5	4	5	5	5	5	5	5	5	5	5	5	4	5	4	5	4	4	4
97	重庆大学附属肿瘤医院	肿瘤科(住院)	0263828002	甘廷容	57	女	2019-12-10	5	4	4	5	4	5	4	5	5	5	5	5	5	5	5	5	5	5	5	5	5	4	4	5	4	5	5	4	5	5	4	4	4	4	4	4	4	4	4	4	4	4
98	重庆大学附属肿瘤医院	肺部肿瘤科病区	0225350012	甘信明	53	男	2019-12-9	5	5	5	5	5	5	5	5	5	5	5	5	5	5	5	5	5	4	4	4	4	4	5	5	5	5	5	5	5	5	5	5	5	5	5	5	5	5	5	5	5	5
100	重庆大学附属肿瘤医院	血管与介入科	0167597002	龚小均	50	女	2019-12-9	4	3	4	4	4	5	5	5	4	4	4	5	5	4	4	4	4	4	4	4	5	5	4	4	4	4	5	4	4	4	4	5	5	5	5	5	4	4	4	5	5	4
102	重庆大学附属肿瘤医院	综合肿瘤科病区	0265521001	龚云华	70	男	2019-12-5	5	5	5	5	4	4	4	4	4	5	5	5	5	5	5	5	5	5	5	5	5	5	5	4	4	4	4	4	4	4	4	5	5	5	5	5	5	5	5	5	5	5
104	重庆大学附属肿瘤医院	姑息治疗科	0247678001	官国庭	61	男	2019-12-8	5	5	5	5	5	5	5	5	5	5	5	5	5	5	5	4	4	4	4	4	4	4	4	4	4	4	4	4	4	4	5	5	5	5	5	5	5	4	4	4	4	4
105	重庆大学附属肿瘤医院	鼻咽肿瘤科病区	0226534008	广兴国	43	男	2019-12-9	5	5	5	5	5	5	5	5	5	5	5	5	5	5	5	5	5	5	5	4	4	4	4	4	4	4	4	4	4	4	4	4	4	4	4	5	5	5	5	5	5	5
106	重庆大学附属肿瘤医院	乳腺科	0251882001	广跃碧	49	女	2019-12-3	5	5	5	5	5	5	5	5	5	5	5	5	5	5	5	5	5	5	5	5	5	5	5	5	4	4	4	4	4	4	4	4	4	4	4	4	4	4	4	4	4	5
107	重庆大学附属肿瘤医院	核医学科	0258883001	郭承珍	55	女	2019-12-9	5	5	5	5	5	5	5	4	4	4	4	4	4	4	4	4	4	4	4	4	4	4	4	4	4	4	4	4	4	4	4	5	5	5	5	5	5	5	5	5	5	5
108	重庆大学附属肿瘤医院	肿瘤放疗科	0247653002	郭道英	77	女	2019-12-3	5	5	5	5	5	5	5	5	5	5	5	5	4	4	4	4	4	4	4	4	4	4	4	4	4	4	4	4	4	4	4	4	4	4	4	4	4	4	4	5	5	5
110	重庆大学附属肿瘤医院	肺部肿瘤科病区	0262565001	韩清贵	64	男	2019-12-6	5	5	5	5	5	5	5	4	4	4	4	4	4	4	4	4	4	4	4	4	4	5	5	5	5	5	5	5	5	5	5	5	5	5	4	4	4	4	4	4	4	4
111	重庆大学附属肿瘤医院	乳腺肿瘤内科病区	0191108008	韩雪	34	女	2019-12-7	5	5	5	5	5	5	5	5	5	5	5	5	4	4	4	4	4	4	4	4	4	4	4	4	4	4	4	4	4	4	4	4	4	4	4	4	4	4	5	5	5	5
112	重庆大学附属肿瘤医院	消化内科	0262685001	何本英	42	女	2019-12-8	5	5	5	5	5	5	5	5	5	5	4	4	4	4	4	4	4	4	4	4	4	4	5	5	5	5	5	5	5	5	5	5	5	5	4	4	4	4	4	4	4	4
113	重庆大学附属肿瘤医院	核医学科	0257435002	何桂兰	54	女	2019-12-9	5	5	5	5	5	5	5	5	5	5	5	5	5	5	5	4	4	4	4	4	4	4	4	4	4	4	4	4	4	4	4	4	5	5	5	5	5	5	5	5	5	5
114	重庆大学附属肿瘤医院	核医学科	0238218003	何久林	45	男	2019-12-9	4	4	4	4	4	4	4	4	4	4	4	4	4	4	5	5	5	5	5	5	5	5	5	5	5	5	5	5	5	5	5	5	5	5	5	5	5	5	5	5	5	4
117	重庆大学附属肿瘤医院	中医肿瘤科病区	0251634004	何远琴	54	女	2019-12-5	5	5	5	5	4	4	4	4	4	4	4	4	4	4	4	5	5	5	5	5	5	5	5	5	5	5	5	5	4	4	4	4	4	4	4	4	4	5	5	5	5	5
119	重庆大学附属肿瘤医院	综合肿瘤科病区	0255625004	胡安琼	56	女	2019-12-7	5	5	5	5	5	4	4	4	4	4	4	4	4	4	4	4	4	4	4	4	4	4	4	4	4	4	4	4	4	4	5	5	5	5	5	5	5	5	5	5	5	5
120	重庆大学附属肿瘤医院	核医学科	0231410005	胡光平	63	女	2019-12-8	5	5	5	5	4	4	4	4	4	4	4	4	4	4	4	4	4	5	5	5	5	5	5	5	5	4	4	4	4	4	4	4	4	4	4	4	4	5	5	5	5	5
121	重庆大学附属肿瘤医院	肿瘤放疗科	0185380005	胡璐琼	54	女	2019-12-9	5	5	5	5	5	4	4	4	4	4	4	4	4	4	4	4	4	4	4	4	4	4	4	4	4	4	4	5	5	5	5	5	5	5	5	5	5	5	5	5	5	5
122	重庆大学附属肿瘤医院	核医学科	0246391002	胡瑞兰	49	女	2019-12-3	5	5	5	5	5	5	5	5	4	4	4	4	4	4	4	4	4	4	4	4	4	4	4	4	4	4	5	5	5	5	5	5	5	5	4	4	4	4	4	4	4	4
123	重庆大学附属肿瘤医院	耳鼻咽喉颌面肿瘤外科病区	0258611001	胡双林	41	男	2019-12-4	5	5	5	5	4	4	4	4	4	4	4	4	4	4	4	4	4	4	4	4	4	4	4	5	5	5	5	5	5	5	4	4	4	4	4	4	4	4	4	4	4	4
124	重庆大学附属肿瘤医院	头颈肿瘤科病区	0246617010	胡伟	53	男	2019-12-5	5	5	5	5	5	5	5	5	5	5	5	5	5	5	5	5	5	5	4	4	4	4	4	4	4	4	4	4	4	4	4	4	4	4	4	4	4	4	4	4	4	4
127	重庆大学附属肿瘤医院	肿瘤科(住院)	0263544001	黄邦兵	61	女	2019-12-8	5	5	5	5	5	5	4	4	4	4	4	4	4	4	4	4	4	5	5	5	5	5	5	4	4	4	4	4	4	4	4	4	4	4	4	4	4	4	4	4	4	4
128	重庆大学附属肿瘤医院	消化肿瘤内科病区	0259351001	黄国成	63	男	2019-12-9	5	5	5	4	4	4	5	5	5	5	5	5	5	4	4	4	4	5	5	5	5	5	5	5	5	5	5	5	5	5	5	5	5	5	5	5	4	4	4	4	4	4
129	重庆大学附属肿瘤医院	中医肿瘤科	0248546008	黄华	64	女	2019-12-3	5	5	5	4	4	4	4	4	4	4	5	5	5	5	5	4	4	4	4	4	4	4	4	4	4	4	4	5	5	5	5	5	5	5	5	5	5	4	4	4	4	4
130	重庆大学附属肿瘤医院	姑息治疗科	0232278014	黄齐志	63	女	2019-12-9	5	5	5	5	5	5	5	5	5	5	5	5	5	4	4	4	4	4	4	4	4	4	4	4	4	4	4	4	4	5	5	5	5	5	5	5	5	5	5	5	5	5
133	重庆大学附属肿瘤医院	消化内科	0251648003	黄淑明	69	女	2019-12-5	5	5	5	5	5	5	5	5	4	4	4	4	4	4	5	5	5	5	5	5	5	5	5	5	5	4	4	4	4	4	4	4	4	5	5	5	5	4	4	4	4	4
135	重庆大学附属肿瘤医院	胸腹部肿瘤科病区	0259633003	黄秀英	53	女	2019-12-7	5	5	5	5	5	5	5	4	4	4	4	4	4	4	4	4	4	4	4	4	4	4	4	4	4	4	4	4	4	4	4	4	5	5	5	5	5	5	5	5	5	5
137	重庆大学附属肿瘤医院	胸腹部肿瘤科病区	0262024001	黄毓兵	67	男	2019-12-9	5	5	5	4	4	4	4	4	5	5	5	5	5	5	5	5	5	5	5	4	4	4	4	4	4	4	4	4	4	4	4	4	5	5	5	5	5	5	5	5	5	5
138	重庆大学附属肿瘤医院	内一科	0252421001	黄云利	52	女	2019-12-8	5	5	4	4	4	4	4	4	4	4	4	4	4	4	4	4	4	4	5	5	5	5	5	5	5	5	5	5	5	5	5	5	5	5	5	5	5	5	5	5	5	4
139	重庆大学附属肿瘤医院	消化内科	0258026001	吉丽英	60	女	2019-12-9	5	5	5	5	5	5	4	4	4	5	5	5	5	5	5	5	5	5	5	5	5	5	4	4	4	4	4	4	4	4	4	4	4	4	4	4	4	4	4	4	4	4
140	重庆大学附属肿瘤医院	肿瘤放疗科	0264625001	贾定淑	47	女	2019-12-4	5	5	5	5	4	4	4	4	4	5	5	5	5	5	5	5	5	5	5	5	5	5	5	5	5	5	5	5	5	5	5	5	4	4	4	4	4	4	4	4	4	4
142	重庆大学附属肿瘤医院	肿瘤内科	0222089015	简明	64	男	2019-12-6	5	5	5	5	5	5	5	5	5	5	4	4	4	4	4	4	4	4	4	5	5	5	5	5	5	5	5	5	5	5	5	5	5	5	4	4	4	4	4	4	4	4
143	重庆大学附属肿瘤医院	肿瘤内科1病区	0263548001	江北坤	51	男	2019-12-7	5	5	5	5	5	5	5	5	5	5	5	5	4	4	4	4	4	4	4	4	4	4	4	4	4	4	4	4	4	4	4	4	4	4	4	4	4	5	5	5	5	5
144	重庆大学附属肿瘤医院	消化肿瘤内科病区	0258317001	江强	50	男	2019-12-8	5	5	5	4	4	4	4	4	4	4	5	5	5	5	5	4	4	4	4	4	4	4	4	4	4	4	4	5	5	5	5	5	5	5	5	5	5	5	5	5	5	5
145	重庆大学附属肿瘤医院	胸腹部肿瘤放疗科病区	0257423001	江显万	76	男	2019-12-9	5	5	5	5	5	5	5	5	5	4	4	4	4	4	4	4	4	4	4	4	4	4	5	5	5	5	5	5	5	5	5	5	5	5	5	5	5	5	5	5	5	5
146	重庆大学附属肿瘤医院	血管与介入科	0251725001	姜廷君	68	男	2019-12-3	4	4	4	4	4	5	5	5	5	5	5	5	5	5	5	5	5	5	5	5	5	5	5	5	5	5	5	5	5	4	4	4	4	4	4	4	4	4	4	4	4	5
147	重庆大学附属肿瘤医院	消化内科	0261361001	蒋安彩	55	男	2019-12-4	5	5	5	5	5	5	4	4	4	4	4	4	5	5	5	5	5	5	5	5	5	5	5	5	5	5	5	5	5	5	4	4	4	4	4	4	5	5	5	5	4	4
148	重庆大学附属肿瘤医院	肺部肿瘤科病区	0259852004	蒋大平	55	女	2019-12-5	5	5	5	5	5	5	5	5	5	5	5	5	5	4	4	4	4	4	4	4	4	4	4	4	4	4	4	4	4	4	4	5	5	5	5	5	5	5	5	5	4	4
149	重庆大学附属肿瘤医院	鼻咽肿瘤科病区	0260359003	蒋军	34	男	2019-12-6	4	4	4	4	4	4	4	4	4	4	4	4	4	4	4	5	5	5	5	5	5	5	5	5	5	5	5	5	5	5	5	5	5	5	5	4	4	4	4	4	4	4
150	重庆大学附属肿瘤医院	消化肿瘤内科病区	0182697008	蒋利华	68	女	2019-12-7	5	5	5	4	4	4	4	4	4	4	4	4	4	4	4	4	4	5	5	5	5	5	5	4	4	4	4	4	4	4	4	4	4	4	4	4	4	4	4	5	5	5
152	重庆大学附属肿瘤医院	内一科	0162695019	金盛珍	83	女	2019-12-9	5	5	5	4	4	4	5	5	5	5	5	5	5	5	5	4	4	4	4	4	4	4	4	4	4	4	4	4	4	4	5	5	5	5	5	5	5	5	5	5	5	5
153	重庆大学附属肿瘤医院	核医学科	0256427001	景耀芬	61	女	2019-12-3	5	5	5	5	5	5	5	5	5	5	5	5	5	5	5	5	5	5	5	5	5	5	5	5	5	5	4	4	4	4	4	4	4	5	5	5	4	4	4	4	4	5
154	重庆大学附属肿瘤医院	核医学科	0246455002	孔令芳	46	男	2019-12-9	5	5	5	5	5	5	5	5	4	4	4	5	5	5	5	5	5	5	4	4	4	4	4	4	4	4	4	4	4	4	4	4	4	4	5	5	5	5	5	5	5	5
155	重庆大学附属肿瘤医院	鼻咽肿瘤科病区	0260725003	匡尚春	53	男	2019-12-3	5	5	5	5	5	5	5	5	5	5	5	5	5	4	4	4	4	4	5	5	5	5	2	4	4	4	4	4	4	4	4	4	4	4	4	5	5	5	5	5	5	4
156	重庆大学附属肿瘤医院	胸腹部肿瘤放疗科病区	0258132002	匡永全	59	男	2019-12-4	5	5	5	5	5	4	4	4	4	4	5	5	5	4	4	4	4	4	4	4	4	4	4	4	5	5	5	5	5	5	5	5	5	5	5	5	5	5	4	4	4	4
157	重庆大学附属肿瘤医院	胸腹部肿瘤科病区	0239732010	赖文丽	65	女	2019-12-5	5	5	5	5	5	5	5	5	5	5	5	5	5	4	4	4	4	4	4	4	4	4	2	5	4	4	4	4	4	4	4	4	4	4	4	4	4	4	5	5	5	5
158	重庆大学附属肿瘤医院	综合肿瘤科病区	0264469001	兰燕	62	女	2019-12-6	5	5	5	5	5	4	4	4	4	4	4	4	4	4	4	4	4	4	5	5	5	5	5	5	5	5	5	5	5	5	5	4	4	4	4	4	4	4	4	4	4	4
159	重庆大学附属肿瘤医院	头颈肿瘤科病区	0243445003	雷道维	62	男	2019-12-7	5	5	5	5	5	5	5	5	5	5	4	4	4	4	4	4	4	4	4	4	4	5	5	5	5	5	4	4	4	4	4	4	4	4	4	5	5	5	5	5	5	5
160	重庆大学附属肿瘤医院	肺部肿瘤科病区	0264716001	雷长政	56	男	2019-12-8	5	5	5	5	5	5	5	5	5	5	5	5	5	5	4	4	4	4	4	4	4	4	2	5	5	5	5	5	5	5	5	5	5	5	5	5	5	5	4	4	4	4
161	重庆大学附属肿瘤医院	消化内科	0250245001	黎旭	36	男	2019-12-9	5	5	5	5	5	5	5	5	5	5	5	4	4	4	4	4	4	4	4	4	4	4	5	5	5	5	5	5	5	5	5	5	5	5	5	4	4	4	4	5	5	5
162	重庆大学附属肿瘤医院	胸腹部肿瘤科病区	0265991001	李安华	54	男	2019-12-3	5	5	5	5	5	5	5	5	5	5	5	5	5	5	5	5	5	5	5	5	5	5	5	5	5	5	5	5	4	4	4	4	4	4	4	4	4	4	4	4	4	4
163	重庆大学附属肿瘤医院	综合肿瘤放疗科病区	0259665001	李必桃	81	男	2019-12-4	5	5	5	4	4	4	4	4	4	4	4	4	4	4	5	5	5	5	5	5	5	5	5	5	5	5	5	5	5	4	4	4	4	4	4	4	4	4	4	5	5	5
164	重庆大学附属肿瘤医院	鼻咽肿瘤科病区	0263653002	李昌明	68	男	2019-12-5	5	5	5	5	5	5	5	5	5	5	5	5	5	5	5	5	5	5	4	4	4	4	4	4	4	4	4	4	4	4	4	4	4	4	4	4	4	4	4	4	4	4
165	重庆大学附属肿瘤医院	肺部肿瘤科病区	0257503004	李道明	46	男	2019-12-6	5	5	5	5	5	5	5	5	5	5	5	5	5	5	5	5	5	5	5	5	5	4	4	4	4	4	5	5	5	5	5	5	5	5	5	5	5	5	5	5	5	5
167	重庆大学附属肿瘤医院	头颈肿瘤科病区	0265562001	李恩寿	66	男	2019-12-8	5	5	5	5	5	5	5	5	5	5	5	5	5	5	5	5	5	5	5	4	4	4	4	4	4	4	4	4	4	4	4	4	4	4	4	5	5	5	5	5	5	5
170	重庆大学附属肿瘤医院	胃肠外科	0248104001	李凤敏	52	女	2019-12-9	5	5	5	5	5	5	5	5	5	5	5	5	4	4	4	4	4	4	4	4	4	4	2	5	5	5	5	5	5	5	5	5	5	5	5	5	5	4	4	4	4	4
171	重庆大学附属肿瘤医院	胸外科	0254870001	李虹	51	女	2019-12-3	5	5	5	5	5	5	5	5	5	5	5	5	5	5	5	4	4	4	4	4	4	4	4	4	4	4	4	4	4	4	5	5	5	5	5	5	5	5	5	5	5	5
172	重庆大学附属肿瘤医院	肺部肿瘤放疗科病区	0261014001	李建军	49	男	2019-12-4	5	5	5	5	5	5	5	5	5	5	5	5	5	5	5	5	5	5	5	5	5	5	5	5	4	4	4	4	4	4	4	4	4	4	4	4	4	4	4	4	4	4
173	重庆大学附属肿瘤医院	综合肿瘤科病区	0229885002	李建涛	48	男	2019-12-5	5	5	5	5	5	4	4	5	5	5	4	4	4	5	5	5	4	4	4	5	5	5	4	4	4	5	5	5	5	5	5	5	5	5	5	5	5	5	5	5	5	5
174	重庆大学附属肿瘤医院	消化内科	0257986001	李开泽	56	男	2019-12-6	5	5	5	5	5	5	5	5	5	5	4	4	4	4	4	4	4	5	5	5	5	5	5	5	5	4	4	4	4	4	4	5	5	5	5	5	5	5	5	5	5	5
175	重庆大学附属肿瘤医院	肺部肿瘤科病区	0265656001	李可相	77	男	2019-12-7	5	5	5	5	5	5	5	5	5	5	5	5	5	5	5	5	4	4	4	4	4	4	1	5	5	5	5	5	5	5	5	5	5	5	5	5	5	4	4	4	4	4
176	重庆大学附属肿瘤医院	核医学科	0250747002	李林	42	男	2019-12-8	5	5	5	5	4	4	4	4	5	5	5	5	4	4	4	4	4	5	5	5	5	5	5	4	4	4	4	4	4	4	4	4	4	4	4	4	4	4	4	4	4	4
177	重庆大学附属肿瘤医院	核医学科	0255413001	李蒙	27	女	2019-12-9	5	5	5	5	4	4	4	4	4	4	4	4	4	5	5	5	5	5	5	5	5	5	5	5	5	5	5	5	5	5	5	5	5	5	5	5	5	5	4	4	4	4
180	重庆大学附属肿瘤医院	消化内科	0237430003	李明玉	53	女	2019-12-15	5	5	5	5	5	5	5	5	5	5	5	5	5	5	5	5	5	5	5	5	5	5	2	4	4	4	4	4	4	4	4	4	4	4	4	4	5	5	5	5	5	5
181	重庆大学附属肿瘤医院	核医学科	0253360002	李琼英	50	女	2019-12-16	5	5	5	4	4	4	4	4	4	4	4	4	4	5	5	5	5	5	5	5	5	5	5	5	5	5	4	4	4	4	4	4	4	4	4	4	4	4	4	4	4	4
182	重庆大学附属肿瘤医院	头颈外科	0253936002	李仁平	67	男	2019-12-7	4	4	4	4	4	4	4	4	4	4	4	4	5	5	5	5	5	5	5	5	5	5	5	5	4	4	4	4	4	4	4	4	4	4	4	4	4	4	4	4	4	5
183	重庆大学附属肿瘤医院	胸腹部肿瘤科病区	0263665001	李盛财	63	男	2019-12-8	5	5	5	5	5	5	5	5	5	5	5	5	5	5	5	5	5	5	5	5	5	5	5	5	5	5	4	4	4	4	4	4	4	4	4	4	4	4	4	4	4	4
184	重庆大学附属肿瘤医院	核医学科	0256317002	李维	39	女	2019-12-9	5	5	5	5	5	4	4	4	4	4	4	4	4	4	5	5	5	5	5	5	5	5	5	5	5	5	5	5	5	5	4	4	4	4	4	4	4	4	4	4	4	4
185	重庆大学附属肿瘤医院	核医学科	0255908001	李星翰	37	男	2019-12-3	5	5	5	5	5	5	5	5	5	5	5	5	5	5	5	5	5	5	4	4	4	4	4	4	4	4	4	4	4	4	4	4	4	4	4	4	4	4	4	4	4	5
186	重庆大学附属肿瘤医院	心血管呼吸内科	0264194001	李修容	67	女	2019-12-13	5	5	5	5	5	5	5	5	5	5	4	4	4	4	4	4	4	4	4	4	4	5	5	5	5	5	5	5	5	5	5	5	5	5	5	5	5	5	5	5	4	4
187	重庆大学附属肿瘤医院	消化肿瘤内科病区	0258200001	李学平	52	女	2019-12-9	5	5	5	5	5	5	5	5	5	5	5	4	4	4	4	4	4	5	5	5	5	5	5	5	4	4	4	4	4	4	4	4	4	5	5	5	5	5	5	5	5	5
188	重庆大学附属肿瘤医院	肿瘤内科2病区	0262139001	李英	45	女	2019-12-9	5	3	5	4	4	4	4	4	4	4	3	4	4	4	5	5	4	4	5	5	5	5	4	4	4	4	4	4	5	5	5	5	5	5	5	5	5	4	4	4	4	4
189	重庆大学附属肿瘤医院	胸腹部肿瘤科病区	0261079002	李永华	66	男	2019-12-9	5	5	5	5	5	5	5	5	5	5	5	5	5	5	5	5	5	5	5	5	5	5	5	5	5	5	5	4	4	4	4	4	4	4	4	4	4	4	4	4	4	4
190	重庆大学附属肿瘤医院	肿瘤内科1病区	0259222001	李泽伟	49	男	2019-12-9	5	3	4	4	4	4	4	4	4	4	3	5	5	5	5	5	5	4	4	5	5	5	4	4	4	4	5	5	5	5	5	4	4	4	4	4	4	4	5	5	5	5
191	重庆大学附属肿瘤医院	肿瘤放疗科	0255714001	李泽勋	46	男	2019-12-9	5	3	4	5	4	5	5	5	4	4	3	4	4	4	4	4	5	5	5	5	4	4	4	4	5	4	5	5	5	5	4	4	4	4	5	5	5	5	5	5	5	5
193	重庆大学附属肿瘤医院	核医学科	0260658001	梁丽	23	女	2019-12-9	5	5	5	5	5	5	5	5	5	5	5	5	5	5	5	5	5	5	4	4	4	4	4	4	5	5	5	5	5	5	5	5	5	5	5	5	5	5	5	5	5	5
194	重庆大学附属肿瘤医院	胸腹部肿瘤科病区	0264922001	梁尚文	76	男	2019-12-9	5	3	5	4	5	4	4	4	4	5	5	4	4	4	4	4	4	4	4	4	4	4	5	5	4	4	4	4	3	4	5	5	4	5	4	4	4	5	4	4	5	4
195	重庆大学附属肿瘤医院	头颈肿瘤科病区	0263092001	梁玉灿	70	男	2019-12-9	5	5	5	5	5	5	5	5	5	5	5	5	5	5	5	5	4	4	4	4	4	4	4	4	4	4	4	4	4	4	4	4	4	4	4	5	5	5	5	5	5	5
197	重庆大学附属肿瘤医院	胸外科	0238410002	廖英	52	女	2019-12-9	5	4	4	5	4	5	5	4	5	4	5	4	5	4	4	5	4	4	4	4	4	4	2	3	4	5	4	4	4	5	4	5	4	5	4	5	4	4	4	4	4	5
199	重庆大学附属肿瘤医院	头颈肿瘤科病区	0259837002	林蜀奎	43	女	2019-12-9	5	3	4	5	4	5	4	4	4	4	4	5	5	5	5	5	5	5	5	5	4	4	4	4	4	5	5	5	5	5	5	4	4	4	4	5	5	5	5	5	5	5
201	重庆大学附属肿瘤医院	核医学科	0247802002	令狐绍友	36	男	2019-12-9	5	3	4	4	5	4	4	4	4	4	4	4	4	4	4	5	5	5	5	5	5	5	5	5	5	5	5	5	4	4	4	4	4	4	4	4	5	5	4	4	4	4
203	重庆大学附属肿瘤医院	肿瘤科(住院)	0261519003	刘春丽	42	女	2019-12-9	5	3	5	4	4	4	4	4	4	5	2	4	5	5	5	5	5	5	5	5	5	4	1	4	5	4	4	4	4	4	4	4	4	4	5	5	5	5	5	5	5	5
204	重庆大学附属肿瘤医院	肿瘤科(住院)	0262355001	刘代琼	74	女	2019-12-9	5	3	4	4	4	4	4	4	4	4	3	5	5	5	5	5	4	4	4	5	5	5	5	4	4	4	4	4	4	4	4	4	4	4	4	4	5	5	5	4	4	4
205	重庆大学附属肿瘤医院	核医学科	0254881001	刘德君	47	女	2019-12-9	5	5	5	5	5	5	5	5	5	5	5	5	4	4	4	4	4	4	4	4	4	5	5	5	5	5	5	5	5	5	5	5	5	5	5	5	5	4	4	4	4	4
206	重庆大学附属肿瘤医院	消化内科	0258022003	刘德英	56	女	2019-12-9	5	3	4	4	5	4	4	4	4	4	5	5	4	5	4	4	4	4	4	4	4	5	5	5	5	5	5	5	5	5	5	4	4	4	4	4	4	4	5	5	4	4
207	重庆大学附属肿瘤医院	肿瘤内科	0240882007	刘登富	70	男	2019-12-9	5	4	4	5	5	5	5	5	5	5	5	5	5	5	5	5	5	5	5	4	4	4	4	4	4	4	4	4	4	4	4	4	4	4	4	4	4	5	5	5	5	5
208	重庆大学附属肿瘤医院	消化肿瘤内科病区	0246116005	刘定文	56	男	2019-12-9	5	3	4	4	4	4	4	4	4	4	3	5	5	4	5	4	5	5	5	5	5	5	5	5	5	5	5	5	5	4	4	4	4	4	4	4	4	4	4	4	4	4
209	重庆大学附属肿瘤医院	头颈肿瘤科病区	0246818008	刘恩均	44	男	2019-12-9	5	3	4	4	4	5	5	5	5	5	3	4	4	5	4	4	5	4	5	5	5	5	5	5	5	5	5	5	5	5	5	4	4	4	4	4	4	4	5	5	5	5
210	重庆大学附属肿瘤医院	姑息治疗科	0232716011	刘飞	36	男	2019-12-9	5	5	5	5	5	5	5	5	4	4	4	4	4	4	4	4	4	4	4	4	4	4	4	4	5	5	5	5	5	5	4	4	4	4	5	5	5	5	5	5	5	5
211	重庆大学附属肿瘤医院	核医学科	0264502001	刘厚慧	40	女	2019-12-9	5	5	5	4	4	4	4	4	5	5	5	5	5	5	5	5	5	5	5	5	4	4	4	4	4	5	5	5	5	5	5	5	5	5	5	5	5	5	5	5	5	5
212	重庆大学附属肿瘤医院	肿瘤放疗科	0237132010	刘建中	64	男	2019-12-9	5	5	5	5	5	5	5	5	4	4	4	4	4	4	4	4	4	4	4	4	4	4	5	5	5	5	5	5	5	5	5	5	5	5	5	5	4	4	4	4	4	4
214	重庆大学附属肿瘤医院	肿瘤内科	0242717009	刘俊	37	男	2019-12-9	5	3	4	4	4	4	4	4	4	4	4	5	5	5	5	4	4	4	5	5	5	5	5	4	4	5	4	4	5	4	5	5	5	4	4	4	5	5	5	5	5	5
215	重庆大学附属肿瘤医院	头颈肿瘤科病区	0251816010	刘隆渔	39	女	2019-12-10	5	5	5	5	5	5	5	5	5	5	5	5	5	5	5	5	5	5	5	4	4	4	4	4	4	4	4	4	4	4	5	5	5	5	5	5	5	5	5	5	5	5
216	重庆大学附属肿瘤医院	肿瘤科(住院)	0240385007	刘庆华	68	男	2019-12-10	5	4	5	5	4	5	5	5	5	5	3	4	5	4	5	5	4	5	4	5	4	5	5	4	5	4	4	4	4	4	5	5	5	5	5	5	5	5	4	4	4	4
217	重庆大学附属肿瘤医院	肿瘤科(住院)	0263314002	刘三元	60	男	2019-12-10	5	5	5	5	5	5	5	5	5	5	5	5	5	5	5	5	5	5	5	5	5	5	5	5	5	5	5	4	4	4	4	4	4	4	4	4	4	4	4	4	4	4
218	重庆大学附属肿瘤医院	头颈肿瘤科病区	0245076006	刘天刚	57	男	2019-12-10	5	5	5	5	5	5	5	5	5	5	5	5	5	5	5	5	5	5	5	5	5	4	4	4	4	4	4	4	4	4	4	4	5	5	5	5	5	5	5	5	5	5
219	重庆大学附属肿瘤医院	肿瘤内科	0228078012	刘霞萍	62	女	2019-12-10	5	5	5	5	5	5	5	5	5	5	5	5	5	5	5	5	5	5	5	5	5	4	4	4	4	4	4	4	4	4	4	4	4	4	4	4	4	4	5	5	5	5
220	重庆大学附属肿瘤医院	核医学科	0257405001	刘小芳	41	女	2019-12-10	5	3	4	5	5	4	5	4	4	5	3	4	4	4	4	5	5	5	5	5	5	5	2	4	4	4	4	4	4	5	5	5	5	5	5	5	4	4	4	4	4	4
221	重庆大学附属肿瘤医院	核医学科	0254689002	刘孝勇	41	男	2019-12-10	5	5	5	5	5	5	5	5	5	5	5	5	5	5	5	5	5	5	5	4	4	4	4	4	4	5	5	5	5	5	4	4	4	4	5	5	4	4	4	4	4	4
222	重庆大学附属肿瘤医院	鼻咽肿瘤科病区	0261564002	刘心华	54	男	2019-12-10	5	3	4	5	5	5	5	4	4	5	2	4	4	4	4	4	4	5	5	5	5	5	4	4	5	5	4	4	5	5	5	5	4	5	5	4	4	4	4	4	4	4
223	重庆大学附属肿瘤医院	核医学科	0250907002	刘怡	38	女	2019-12-10	5	5	5	5	5	5	5	4	4	4	5	5	5	5	5	5	5	5	4	4	4	4	4	4	4	5	5	5	5	5	5	5	5	5	5	5	5	5	5	4	4	4
224	重庆大学附属肿瘤医院	内分泌肾病内科	0251185002	刘怡	44	女	2019-12-10	5	3	5	5	5	5	5	5	4	4	3	5	5	5	4	5	4	4	4	4	4	3	4	5	4	4	5	5	5	5	5	5	5	5	4	4	4	4	5	5	5	5
225	重庆大学附属肿瘤医院	核医学科	0263446001	刘易	38	男	2019-12-10	5	5	5	5	5	5	5	5	4	4	4	4	5	5	5	5	4	4	4	4	4	5	5	5	5	5	5	5	5	4	4	4	4	4	4	5	5	5	5	5	4	4
226	重庆大学附属肿瘤医院	核医学科	0248677002	刘媛	30	女	2019-12-10	5	3	5	4	5	4	4	4	4	4	5	4	5	5	4	5	5	5	5	5	5	5	5	5	5	4	4	4	5	5	4	4	4	4	4	4	4	4	4	4	4	4
227	重庆大学附属肿瘤医院	综合肿瘤放疗科病区	0263864001	刘远桐	70	男	2019-12-10	5	5	5	5	5	5	5	5	5	5	5	5	5	4	4	4	4	4	5	5	5	5	5	5	5	5	5	5	5	5	5	5	5	5	5	5	5	4	4	4	4	4
228	重庆大学附属肿瘤医院	胸腹部肿瘤科病区	0263272001	刘志明	84	男	2019-12-10	5	3	4	4	4	4	4	4	4	5	5	5	4	4	5	5	5	4	4	4	5	5	5	5	4	5	5	5	5	5	4	4	5	5	4	4	4	4	4	4	5	5
229	重庆大学附属肿瘤医院	头颈肿瘤科病区	0264721001	刘忠卫	62	男	2019-12-9	2	5	4	4	4	4	4	5	4	4	3	2	4	4	4	4	3	4	4	4	4	4	2	4	4	4	4	4	3	4	4	3	4	4	4	4	4	4	4	5	3	4
230	重庆大学附属肿瘤医院	肺部肿瘤科病区	0253901004	龙德全	56	男	2019-12-9	5	3	5	5	5	5	5	5	4	4	4	4	4	4	4	4	5	5	5	5	5	5	4	4	4	4	4	4	4	4	5	5	5	5	5	5	5	5	4	4	4	4
232	重庆大学附属肿瘤医院	综合肿瘤科病区	0258093003	龙秀菊	39	女	2019-12-9	5	4	5	5	5	4	4	5	5	5	3	4	4	4	4	4	3	4	4	4	4	4	1	4	4	4	4	4	4	4	4	3	4	4	4	4	4	5	5	5	4	5
233	重庆大学附属肿瘤医院	消化内科	0257855003	鲁秀英	64	女	2019-12-9	5	3	4	5	4	5	4	4	5	5	5	5	5	5	5	5	5	4	4	4	4	5	2	4	4	5	5	5	5	5	5	5	5	5	5	5	5	5	5	5	4	4
234	重庆大学附属肿瘤医院	胸腹部肿瘤科病区	0264905001	陆明华	66	男	2019-12-9	5	3	4	5	5	5	5	5	5	5	5	5	5	5	5	5	5	5	4	4	4	4	3	4	5	5	5	5	5	5	5	5	5	5	5	5	5	5	5	4	4	4
235	重庆大学附属肿瘤医院	头颈肿瘤科病区	0263811001	路军贞	55	女	2019-12-9	5	3	4	4	4	4	4	4	4	4	2	5	4	5	5	5	5	5	5	5	5	5	2	4	5	5	5	5	5	5	5	5	4	4	4	5	5	5	5	5	5	5
236	重庆大学附属肿瘤医院	头颈肿瘤科病区	0256312007	栾福蓉	46	女	2019-12-9	5	4	5	4	4	4	4	4	5	4	3	4	5	4	4	4	4	4	4	4	4	4	4	4	4	5	5	4	4	4	4	5	5	5	5	5	5	5	5	5	5	5
237	重庆大学附属肿瘤医院	胸腹部肿瘤科病区	0264761001	罗大英	77	女	2019-12-9	5	3	4	5	4	5	4	5	5	4	2	4	5	4	5	4	5	4	5	4	5	4	1	5	4	5	5	5	5	5	5	5	5	5	4	4	4	4	4	4	4	4
238	重庆大学附属肿瘤医院	胸腹部肿瘤科病区	0241270012	罗富洪	67	男	2019-12-9	5	3	5	4	4	4	4	5	5	5	4	5	5	5	5	5	5	5	4	4	4	4	2	5	5	5	5	5	5	5	5	5	5	5	5	5	5	5	5	5	5	5
239	重庆大学附属肿瘤医院	鼻咽肿瘤科病区	0229412007	罗曙光	67	男	2019-12-9	5	3	5	4	4	4	4	4	4	4	4	4	4	4	4	4	4	4	4	4	4	4	4	4	5	5	5	5	5	5	5	5	5	5	5	5	5	4	4	4	4	4
240	重庆大学附属肿瘤医院	姑息治疗科	0247113002	罗太群	49	女	2019-12-9	5	2	4	5	4	5	4	5	4	5	2	5	5	4	4	4	4	4	4	4	4	4	3	4	5	5	5	5	5	5	5	5	5	5	5	4	4	4	4	4	4	5
242	重庆大学附属肿瘤医院	骨与软组织肿瘤科	0252088001	罗先富	62	男	2019-12-9	5	4	5	4	5	4	5	4	5	5	5	5	4	5	5	4	4	4	5	5	4	4	2	3	4	5	5	5	5	5	5	5	5	5	5	5	5	4	4	4	4	4
243	重庆大学附属肿瘤医院	肿瘤科(住院)	0259589001	罗秀英	60	女	2019-12-9	5	3	4	4	4	4	4	4	4	4	4	4	5	5	5	5	5	5	5	5	5	5	5	5	5	5	5	5	5	5	5	5	5	5	5	5	5	5	5	4	4	4
244	重庆大学附属肿瘤医院	卵巢肿瘤外科病区	0158977009	罗艳	43	女	2019-12-9	5	4	5	5	5	5	4	4	4	5	2	4	4	4	4	4	4	4	4	4	4	4	4	4	4	4	4	4	4	4	5	5	5	5	5	5	5	4	4	4	4	4
245	重庆大学附属肿瘤医院	鼻咽肿瘤科病区	0253730004	罗智	44	男	2019-12-9	5	4	5	5	5	5	5	5	5	5	4	5	5	5	5	5	5	5	5	5	5	5	3	5	5	5	5	4	4	4	4	3	4	5	4	4	4	4	4	4	4	4
246	重庆大学附属肿瘤医院	胸腹部肿瘤科病区	0250095004	吕伯兴	73	男	2019-12-9	5	3	4	4	4	5	4	5	4	5	4	5	5	5	5	5	5	5	5	5	5	4	4	4	5	5	5	5	5	5	5	5	5	5	5	5	5	5	5	5	5	5
247	重庆大学附属肿瘤医院	神经肿瘤科	0251114001	吕凤林	50	男	2019-12-9	5	3	4	5	5	5	4	4	4	4	5	5	4	4	4	4	4	4	4	4	4	5	5	5	5	5	5	5	5	4	4	4	4	4	4	4	4	5	5	5	5	5
248	重庆大学附属肿瘤医院	内一科	0173957002	吕桂兰	83	女	2019-12-9	5	4	5	4	5	4	5	4	5	5	5	4	4	4	5	5	4	4	4	4	5	5	3	4	5	4	5	5	5	5	5	5	5	5	5	5	5	5	5	5	5	5
249	重庆大学附属肿瘤医院	肺部肿瘤科病区	0264984001	吕军	56	男	2019-12-9	5	3	4	5	4	4	4	4	4	4	5	5	5	5	5	5	5	5	5	5	5	5	4	4	4	4	4	4	4	5	5	5	5	5	5	5	5	4	4	4	4	4
250	重庆大学附属肿瘤医院	综合肿瘤科病区	0263173001	吕孟珍	57	女	2019-12-9	5	3	4	4	4	4	4	4	4	4	4	5	5	5	5	5	5	5	5	4	4	4	4	4	4	4	4	5	5	5	5	5	5	5	4	4	4	4	4	4	4	4
251	重庆大学附属肿瘤医院	头颈肿瘤科病区	0262545002	吕文伍	54	男	2019-12-9	5	3	4	4	4	4	4	5	5	4	2	4	4	4	4	4	4	5	5	5	5	5	1	4	4	5	5	5	5	5	5	5	5	5	5	5	5	5	4	4	4	4
252	重庆大学附属肿瘤医院	肺部肿瘤科病区	0263316001	马成德	63	男	2019-12-9	5	4	5	4	4	4	4	4	4	4	5	5	5	5	5	5	5	5	5	5	5	5	5	4	4	4	4	4	4	4	4	4	3	5	5	5	5	5	5	5	5	5
253	重庆大学附属肿瘤医院	内一科	0258627002	马大林	77	女	2019-12-9	5	4	4	4	4	4	4	4	4	4	4	4	4	4	4	5	5	5	5	5	5	5	5	5	5	5	5	5	5	5	5	5	4	4	4	4	4	4	4	4	5	5
254	重庆大学附属肿瘤医院	核医学科	0257502001	马路	25	男	2019-12-9	5	3	5	5	5	4	4	4	4	5	5	5	5	5	4	4	4	4	4	4	5	5	5	5	4	4	4	4	4	4	4	4	4	4	3	5	5	4	4	4	4	5
255	重庆大学附属肿瘤医院	胸腹部肿瘤科病区	0262152002	马天云	60	男	2019-12-9	5	3	5	4	4	4	4	4	4	4	5	5	5	5	5	5	4	4	4	5	5	5	5	5	4	4	4	4	3	4	5	4	5	5	5	5	5	5	5	5	5	5
256	重庆大学附属肿瘤医院	肿瘤科(住院)	0258793003	马欣欣	38	女	2019-12-9	4	3	4	5	5	5	5	5	4	5	4	1	1	5	3	5	3	4	5	5	2	5	1	5	5	5	3	3	3	3	5	5	3	5	5	5	5	5	5	5	5	5
257	重庆大学附属肿瘤医院	肺部肿瘤科病区	0235748011	马远淑	53	女	2019-12-9	5	3	4	5	4	4	4	4	4	4	5	4	4	4	4	4	4	4	4	4	4	4	2	4	5	4	4	4	4	4	4	4	4	4	4	4	4	4	4	4	4	4
258	重庆大学附属肿瘤医院	核医学科	0246849004	毛小容	48	女	2019-12-9	5	3	4	4	5	4	5	4	5	5	2	4	4	4	4	4	4	4	4	5	5	4	4	3	4	5	5	5	5	5	5	5	5	5	5	5	5	5	5	5	5	5
259	重庆大学附属肿瘤医院	核医学科	0235662002	毛粤峡	49	女	2019-12-9	5	3	4	4	4	4	4	4	4	4	2	4	4	4	4	4	4	5	5	5	5	5	5	5	5	5	5	5	5	5	5	5	5	5	5	5	5	5	5	5	5	5
260	重庆大学附属肿瘤医院	核医学科	0245346002	梅秀章	42	女	2019-12-9	5	3	4	4	4	5	5	5	5	5	4	4	4	4	4	4	4	4	4	4	4	2	3	4	4	5	5	5	5	5	5	5	5	5	5	5	5	5	5	5	5	5
261	重庆大学附属肿瘤医院	核医学科	0262351001	梅秀章	42	女	2019-12-9	5	4	5	5	5	5	5	5	4	4	4	5	5	5	5	5	5	5	5	5	5	5	2	4	4	5	5	5	5	5	5	5	5	5	5	5	5	5	4	4	4	4
262	重庆大学附属肿瘤医院	鼻咽肿瘤科病区	0207975010	梅永成	56	男	2019-12-9	5	5	4	4	4	4	4	4	4	4	4	5	5	5	5	5	5	5	5	5	5	5	5	5	5	4	4	4	4	4	4	4	4	4	4	4	4	4	4	4	4	4
263	重庆大学附属肿瘤医院	血管与介入科	0252135001	孟素英	46	女	2019-12-9	5	4	5	5	5	5	5	5	4	4	4	4	4	4	4	4	4	5	5	5	5	4	4	4	4	4	4	4	4	4	4	4	4	4	4	4	4	4	4	5	5	5
264	重庆大学附属肿瘤医院	肺部肿瘤科病区	0245065006	孟佑得	47	男	2019-12-9	5	4	5	5	5	5	5	5	5	5	5	5	5	5	5	5	5	5	5	4	4	4	4	4	4	4	4	4	4	5	5	5	5	5	5	5	5	5	4	4	4	4
265	重庆大学附属肿瘤医院	消化肿瘤内科病区	0226241013	莫秋菊	37	女	2019-12-9	5	4	5	5	5	4	4	4	4	4	3	4	5	5	5	5	5	5	5	5	5	5	5	4	4	4	4	4	4	4	4	4	4	4	4	4	4	4	4	5	5	5
267	重庆大学附属肿瘤医院	胸腹部肿瘤科病区	0232806010	牟之平	54	男	2019-12-9	5	4	5	4	5	4	4	5	4	5	4	5	4	5	4	5	4	5	4	5	4	3	4	4	4	4	4	5	5	5	5	5	5	4	4	4	4	4	4	4	4	4
268	重庆大学附属肿瘤医院	肿瘤内科	0248365004	宁顺义	45	男	2019-12-9	5	4	5	4	5	5	4	5	4	4	3	4	5	5	5	5	5	5	5	5	5	5	5	5	5	5	4	4	4	4	4	4	4	4	4	4	4	4	4	4	4	4
269	重庆大学附属肿瘤医院	鼻咽肿瘤科病区	0259283003	宁中国	54	男	2019-12-9	5	4	5	4	4	4	4	4	4	4	2	4	4	4	4	5	5	5	5	5	5	5	5	5	5	4	4	4	4	4	4	4	4	4	4	4	4	4	4	4	4	4
270	重庆大学附属肿瘤医院	胸腹部肿瘤科病区	0262386001	潘光荣	60	男	2019-12-9	5	4	5	4	4	5	4	5	4	5	4	5	5	4	4	4	5	5	5	5	5	5	5	5	4	4	4	4	4	4	4	5	5	5	5	5	5	5	5	4	4	4
272	重庆大学附属肿瘤医院	内分泌肾病内科	0261031001	庞一润	53	男	2019-12-9	5	3	4	4	5	4	5	5	5	5	5	5	5	5	5	5	5	5	5	5	4	4	4	4	4	4	4	5	5	5	5	5	5	5	5	4	4	4	4	4	4	4
273	重庆大学附属肿瘤医院	肿瘤内科	0255275003	裴皓	37	男	2019-12-9	5	4	5	4	5	5	5	4	4	4	5	5	5	5	5	5	5	5	5	5	5	5	5	5	4	4	4	4	4	4	4	3	3	4	4	4	3	4	4	4	4	4
276	重庆大学附属肿瘤医院	肿瘤放疗科	0225666009	彭华兵	46	男	2019-12-9	4	5	4	5	4	5	5	5	5	5	4	4	4	4	4	4	4	4	4	4	4	5	2	4	4	4	4	4	4	4	5	5	5	5	5	5	5	5	5	5	5	5
277	重庆大学附属肿瘤医院	核医学科	0263936001	彭举	47	男	2019-12-9	5	4	5	4	4	4	4	4	4	4	3	4	4	4	4	4	4	4	4	4	4	4	5	5	5	5	5	5	5	5	5	5	5	5	5	5	5	5	5	5	5	5
280	重庆大学附属肿瘤医院	妇瘤科	0253607001	彭世淑	44	女	2019-12-9	5	5	5	5	5	5	5	5	5	5	4	5	5	5	5	5	5	5	5	5	5	5	5	5	4	4	4	4	5	5	5	5	4	4	4	4	4	4	4	4	4	4
281	重庆大学附属肿瘤医院	心血管呼吸内科	0175543018	蒲金惠	87	女	2019-12-9	5	4	5	5	5	5	5	5	5	5	5	4	4	4	4	4	4	4	4	4	4	4	4	4	4	4	4	4	4	4	5	5	4	4	4	4	4	5	5	5	5	5
283	重庆大学附属肿瘤医院	肿瘤内科	0251159001	秦成	55	男	2019-12-9	5	5	5	4	5	4	5	5	5	5	1	5	5	5	5	5	5	5	5	5	4	5	1	5	5	5	1	4	4	5	5	4	4	4	4	4	5	5	5	5	5	5
287	重庆大学附属肿瘤医院	核医学科	0246017003	秦胜	44	女	2019-12-10	5	5	5	5	5	5	5	5	5	5	1	5	5	5	5	5	5	5	5	5	5	5	1	5	5	5	5	5	5	5	5	5	5	5	5	5	5	5	5	4	5	5
295	重庆大学附属肿瘤医院	缓和医疗科	0231884012	任学全	56	男	2019-12-10	5	5	5	5	5	5	5	5	5	5	1	2	5	5	5	5	5	5	5	5	5	5	5	5	5	5	5	5	5	5	5	5	5	4	5	5	4	5	5	5	5	5
304	重庆大学附属肿瘤医院	肺部肿瘤科病区	0257922002	宋建国	62	男	2019-12-17	5	5	5	5	5	5	5	5	5	5	1	1	5	5	5	5	5	5	5	5	5	5	5	5	5	5	5	5	5	5	5	5	5	4	5	5	5	5	5	5	5	5
305	重庆大学附属肿瘤医院	妇科肿瘤中心4病区	0238270010	宋秋燕	27	女	2019-12-17	5	5	5	5	5	5	5	5	5	5	1	1	5	5	5	5	5	5	5	5	5	5	5	5	5	5	5	5	5	5	5	5	5	5	5	5	4	5	5	5	5	5
306	重庆大学附属肿瘤医院	综合肿瘤科病区	0252055002	宋天树	66	男	2019-12-17	5	5	5	5	5	5	5	5	4	5	5	4	5	4	5	5	5	5	5	5	5	5	1	5	5	5	5	5	5	5	5	5	5	4	5	5	5	5	5	4	5	5
308	重庆大学附属肿瘤医院	头颈肿瘤科病区	0264982001	苏万秀	63	女	2019-12-17	5	5	5	5	5	5	5	5	5	5	1	5	5	5	5	5	5	5	5	5	5	5	5	5	5	5	5	5	5	5	5	5	5	5	5	5	4	5	5	4	5	5
310	重庆大学附属肿瘤医院	核医学科	0255948002	孙丽娜	27	女	2019-12-17	5	5	5	5	5	5	5	5	5	5	1	5	5	4	5	5	5	5	5	5	5	5	1	5	5	5	5	5	5	5	5	5	5	4	5	5	4	4	5	4	5	5
311	重庆大学附属肿瘤医院	乳腺肿瘤外科2病区	0261297003	孙玉芳	60	女	2019-12-17	5	5	3	5	4	5	5	5	5	5	1	5	5	4	5	5	5	5	5	5	5	5	1	5	5	4	5	5	5	5	5	5	5	4	5	5	4	4	5	4	5	5
313	重庆大学附属肿瘤医院	肺部肿瘤科病区	0262945001	谭宁田	79	男	2019-12-17	5	5	3	5	4	5	5	5	4	5	1	1	5	4	5	5	5	5	5	5	5	5	1	5	5	4	5	5	5	5	5	5	5	4	5	5	4	4	5	4	5	5
314	重庆大学附属肿瘤医院	肺部肿瘤科病区	0263886001	谭平	56	男	2019-12-17	5	5	5	5	5	5	5	5	5	5	5	4	5	4	5	5	5	5	5	5	5	5	5	4	5	5	5	5	5	5	5	5	5	5	5	5	5	5	5	4	5	5
315	重庆大学附属肿瘤医院	鼻咽肿瘤科病区	0259136004	谭涛	42	男	2019-12-17	5	5	4	5	4	5	5	5	4	5	1	5	5	4	5	5	5	5	5	5	5	5	1	5	5	4	4	5	5	5	5	5	5	4	5	5	4	4	5	4	5	5
316	重庆大学附属肿瘤医院	肿瘤内科	0234333009	谭修建	28	男	2019-12-17	5	5	3	4	4	5	5	5	4	5	1	1	5	4	5	5	5	5	5	5	5	5	1	5	5	4	4	5	5	5	5	5	5	4	5	5	4	4	5	4	5	5
317	重庆大学附属肿瘤医院	肺部肿瘤科病区	0265841001	谭修培	60	男	2019-12-17	5	5	5	5	5	5	5	5	4	4	5	5	5	4	5	5	5	5	5	5	5	5	5	5	5	4	5	5	5	5	5	5	5	5	5	5	4	5	5	5	5	5
318	重庆大学附属肿瘤医院	妇瘤科	0251678001	谭致泸	46	女	2019-12-17	5	5	4	5	4	5	5	5	5	5	1	1	5	4	5	5	5	5	5	5	5	5	1	5	5	4	5	5	5	5	5	5	5	4	5	5	4	4	4	3	4	4
320	重庆大学附属肿瘤医院	核医学科	0256970001	唐崇金	37	女	2019-12-17	5	5	5	5	5	5	5	5	5	5	1	5	5	4	5	5	5	5	5	5	5	5	1	5	5	5	5	5	5	4	4	4	5	5	4	5	4	5	5	5	5	5
321	重庆大学附属肿瘤医院	泌尿外科	277001	唐定秀	56	女	2019-12-17	5	5	3	5	5	5	5	5	5	5	1	5	5	5	5	5	5	5	5	5	5	5	5	4	5	5	5	5	5	5	5	5	5	5	5	5	5	5	5	4	5	4
322	重庆大学附属肿瘤医院	鼻咽肿瘤科病区	0264842001	唐洪志	68	男	2019-12-17	5	5	5	5	5	5	5	5	4	5	1	5	4	5	3	4	5	5	5	5	5	4	1	3	5	5	3	3	5	4	4	5	4	5	5	5	3	5	3	5	3	5
323	重庆大学附属肿瘤医院	姑息治疗科	0250694008	唐继万	72	男	2019-12-17	5	5	5	5	5	5	5	4	5	5	1	4	5	5	4	5	5	5	5	5	5	5	1	5	5	5	5	5	4	5	5	5	5	5	5	5	2	5	4	5	5	5
324	重庆大学附属肿瘤医院	姑息治疗科	0252587003	唐剑昭	26	男	2019-12-17	5	5	5	5	5	5	5	5	5	5	1	5	5	5	5	5	4	5	4	5	4	5	1	5	5	5	5	5	5	4	5	5	5	5	4	5	5	5	5	5	4	5
326	重庆大学附属肿瘤医院	消化内科	0153172028	唐青	48	女	2019-12-12	5	5	5	5	5	5	5	5	5	5	1	5	5	5	5	5	5	5	5	5	5	5	1	5	5	5	5	5	5	5	5	5	5	5	5	5	5	4	5	5	5	5
327	重庆大学附属肿瘤医院	内分泌肾病内科	0251547001	唐群芳	53	女	2019-12-12	5	5	5	5	5	4	5	5	5	5	1	5	5	5	5	5	5	5	5	5	5	5	5	5	5	5	5	5	5	5	5	5	5	5	5	5	4	5	5	5	5	5
328	重庆大学附属肿瘤医院	核医学科	0251419002	唐善琼	48	女	2019-12-12	5	5	5	5	5	5	5	5	5	5	1	5	5	5	5	5	5	5	5	5	5	5	5	5	5	5	5	5	5	5	5	5	3	5	5	5	5	5	5	5	5	5
330	重庆大学附属肿瘤医院	神经肿瘤科	0260753001	唐苏南	50	女	2019-12-12	5	5	5	5	5	5	5	5	5	5	1	5	5	4	5	5	5	5	5	5	5	5	1	5	5	4	5	4	5	5	5	5	5	5	5	5	4	5	5	4	5	5
331	重庆大学附属肿瘤医院	综合肿瘤科病区	0265576001	唐志荣	49	男	2019-12-12	5	5	5	5	5	5	5	5	5	5	1	5	5	5	5	5	5	5	5	5	5	5	1	5	5	4	4	5	5	5	5	5	5	4	5	5	5	4	5	4	5	5
332	重庆大学附属肿瘤医院	肿瘤放疗科	0227228004	唐自利	54	女	2019-12-12	5	5	5	5	5	5	5	5	5	5	1	5	5	5	5	5	5	5	5	5	5	5	1	5	5	4	4	5	5	5	5	5	5	4	5	5	4	4	5	4	5	5
333	重庆大学附属肿瘤医院	核医学科	0256733002	唐宗英	48	女	2019-12-12	5	5	3	4	4	5	5	5	5	5	1	5	5	4	5	5	5	5	5	5	5	5	1	5	5	5	5	5	5	5	5	5	5	4	5	5	4	4	5	4	5	5
334	重庆大学附属肿瘤医院	胸腹部肿瘤科病区	0235711003	陶其平	67	女	2019-12-12	5	5	5	5	5	5	5	5	5	5	1	5	5	4	5	5	5	5	5	5	5	5	1	5	5	5	5	5	5	5	5	5	5	5	5	5	4	4	5	4	5	5
335	重庆大学附属肿瘤医院	胸腹部肿瘤科病区	0248638012	陶燕	27	女	2019-12-12	5	5	5	5	5	5	5	5	5	5	5	5	5	5	5	5	5	5	5	5	5	5	5	5	5	4	5	5	5	5	5	5	5	4	5	5	4	5	5	4	5	5
336	重庆大学附属肿瘤医院	核医学科	0248913001	田其素	64	女	2019-12-12	5	5	5	5	5	5	5	5	5	5	1	5	5	4	5	5	5	5	5	5	5	5	1	5	5	5	5	5	5	5	4	5	4	5	4	5	5	5	5	5	4	5
339	重庆大学附属肿瘤医院	肿瘤放疗科	0212971002	涂秀兰	61	女	2019-12-12	5	5	5	5	5	5	5	5	5	5	1	5	5	5	5	5	5	5	5	5	5	5	1	5	5	5	5	5	5	5	5	5	5	5	5	5	5	5	5	5	5	5
340	重庆大学附属肿瘤医院	鼻咽肿瘤科病区	0265586001	庹新明	46	男	2019-12-12	5	4	5	5	5	5	5	5	5	5	1	5	4	5	5	5	5	5	5	5	5	5	1	5	5	5	5	5	5	5	5	5	5	5	5	5	5	5	4	3	4	5
341	重庆大学附属肿瘤医院	肿瘤内科	0245042003	汪洪英	48	女	2019-12-12	5	5	5	5	5	5	5	5	5	5	1	5	5	5	5	5	5	5	5	5	5	5	1	5	5	5	5	5	5	5	5	5	5	5	5	5	5	5	5	5	5	5
343	重庆大学附属肿瘤医院	胸腹部肿瘤科病区	0251103003	王昌荣	62	男	2019-12-12	5	5	5	5	5	5	5	5	5	5	1	5	5	5	5	5	5	5	5	5	5	5	1	5	5	5	5	5	5	5	5	5	5	5	5	5	5	5	5	4	5	5
345	重庆大学附属肿瘤医院	核医学科	0262368001	王凤军	48	女	2019-12-12	5	3	4	4	3	4	4	4	4	4	3	3	5	4	4	4	4	4	4	4	4	4	4	4	4	4	4	4	4	4	4	4	4	4	4	4	3	4	4	4	4	4
346	重庆大学附属肿瘤医院	头颈肿瘤科病区	0265493001	王广玉	83	女	2019-12-12	5	4	5	5	4	5	5	5	4	4	5	4	4	4	5	5	5	5	5	5	5	5	5	4	5	4	5	5	5	5	5	5	5	4	5	5	4	4	4	4	5	5
347	重庆大学附属肿瘤医院	肝胆胰肿瘤科	0260432001	王宏图	60	男	2019-12-12	5	5	3	5	4	5	5	5	4	4	5	4	4	4	5	5	5	4	5	5	5	5	5	4	5	5	4	5	5	5	5	5	5	4	5	5	4	4	4	3	4	4
348	重庆大学附属肿瘤医院	核医学科	0251478002	王利	29	女	2019-12-12	4	4	2	3	4	5	5	5	4	4	4	4	4	3	4	4	4	4	5	4	4	4	5	4	5	4	4	4	4	4	5	5	5	4	5	5	4	4	4	3	4	4
349	重庆大学附属肿瘤医院	乳腺肿瘤外科2病区	0257542002	王琳	50	女	2019-12-12	5	5	3	4	3	5	5	5	4	4	5	5	4	4	5	5	5	5	5	5	5	5	5	4	5	4	4	4	4	5	5	5	5	4	5	5	4	4	4	4	5	5
350	重庆大学附属肿瘤医院	鼻咽肿瘤科病区	0260928003	王玲	54	男	2019-12-12	5	5	3	5	4	4	4	3	3	3	5	4	4	4	4	4	4	5	4	4	5	4	4	4	5	3	4	4	5	4	4	5	4	5	5	4	5	3	5	3	5	4
351	重庆大学附属肿瘤医院	消化内科	0248515001	王孟阳	18	男	2019-12-12	4	4	2	5	4	4	5	5	4	4	5	4	4	4	4	4	4	4	4	4	4	4	5	4	5	4	4	4	4	4	5	5	5	4	5	5	4	4	4	3	4	4
352	重庆大学附属肿瘤医院	肺部肿瘤科病区	0257230004	王明忠	56	男	2019-12-12	4	4	2	5	4	5	5	5	4	4	5	4	3	2	4	5	4	5	4	4	4	4	5	4	5	5	4	4	4	4	5	5	5	4	5	5	4	4	4	3	4	4
353	重庆大学附属肿瘤医院	肿瘤内科	0262090001	王荣珍	55	女	2019-12-12	4	4	4	5	4	4	5	5	4	2	4	4	4	4	4	4	4	5	4	5	4	5	4	4	4	5	4	4	5	4	4	5	4	5	4	5	3	5	3	4	4	4
354	重庆大学附属肿瘤医院	综合肿瘤科病区	0265901001	王润洁	25	女	2019-12-12	4	4	3	5	4	4	5	5	5	5	5	4	3	4	5	5	4	4	4	4	5	4	5	4	4	4	4	5	4	4	5	5	4	4	5	5	4	4	4	3	4	5
355	重庆大学附属肿瘤医院	内二科	0255683001	王希珍	61	女	2019-12-12	4	4	4	5	4	4	4	5	4	4	5	4	4	3	4	4	5	4	5	4	5	1	5	1	2	4	4	5	5	2	2	5	4	5	5	5	4	4	5	4	5	4
356	重庆大学附属肿瘤医院	核医学科	0253210002	王显均	51	女	2019-12-13	5	5	3	4	4	4	5	5	4	4	5	4	4	3	5	5	5	5	5	4	5	4	4	3	4	4	4	4	5	5	5	4	4	4	5	5	4	4	5	4	5	5
357	重庆大学附属肿瘤医院	肺部肿瘤科病区	0262175001	王祥	53	男	2019-12-13	5	5	3	4	4	4	5	5	5	4	5	5	4	3	5	5	5	5	5	4	5	5	5	4	5	4	4	5	4	5	5	5	5	4	5	5	5	5	5	4	5	5
358	重庆大学附属肿瘤医院	鼻咽肿瘤科病区	0259584003	王心慧	56	男	2019-12-13	3	4	3	3	3	5	5	5	5	4	4	4	5	4	5	4	4	5	4	5	5	4	5	5	4	4	5	4	5	5	5	5	4	4	5	4	2	4	5	2	4	5
359	重庆大学附属肿瘤医院	头颈肿瘤科病区	0238362011	王星玉	59	女	2019-12-13	4	5	3	4	4	5	5	5	4	4	5	4	4	3	4	4	4	4	4	4	4	4	5	4	5	4	4	4	4	4	5	5	5	4	5	5	4	4	4	3	4	4
360	重庆大学附属肿瘤医院	子宫颈肿瘤外科病区	0259032001	王秀兰	53	女	2019-12-13	4	4	3	3	4	5	5	5	4	4	5	4	4	3	4	5	5	5	5	5	5	5	5	4	5	4	4	5	4	4	5	5	5	4	5	5	4	4	5	4	5	5
361	重庆大学附属肿瘤医院	核医学科	0193261004	王艳	42	女	2019-12-13	4	5	2	5	4	5	5	5	5	4	5	4	4	2	2	5	4	2	5	2	5	2	5	4	4	4	2	2	2	4	4	4	4	1	5	4	4	4	4	4	4	4
362	重庆大学附属肿瘤医院	妇科肿瘤中心2病区	0260926001	魏青容	50	女	2019-12-13	5	5	3	4	4	5	5	5	4	4	5	4	4	4	5	5	5	5	4	4	4	5	5	4	5	5	4	5	4	5	5	5	5	4	5	5	4	4	4	4	5	5
363	重庆大学附属肿瘤医院	消化内科	0242868006	文华印	49	男	2019-12-13	4	4	4	5	4	5	5	5	4	4	1	5	5	4	5	5	5	5	5	5	5	4	5	4	5	4	4	4	4	4	5	5	5	4	4	5	4	4	4	3	4	5
364	重庆大学附属肿瘤医院	综合肿瘤科病区	0262999001	文思婕	21	女	2019-12-13	4	5	2	4	4	5	5	4	4	4	2	4	4	4	4	4	4	4	5	5	5	5	1	1	1	1	2	2	2	2	4	5	4	3	4	4	2	5	2	2	5	5
365	重庆大学附属肿瘤医院	综合肿瘤放疗科病区	0260321001	文治清	54	男	2019-12-13	5	1	5	5	5	5	5	5	5	1	5	1	5	5	5	5	5	5	5	5	5	5	1	5	1	5	5	5	5	5	5	2	5	5	5	5	4	5	5	5	5	5
366	重庆大学附属肿瘤医院	肿瘤科(住院)	0262542002	巫各碧	53	女	2019-12-13	5	1	5	5	5	5	5	5	5	5	5	1	5	5	5	5	5	5	5	5	5	5	1	5	1	5	5	5	5	5	1	4	1	5	5	5	4	5	5	5	5	5
367	重庆大学附属肿瘤医院	心血管呼吸内科	0259124001	吴楚莹	18	女	2019-12-13	5	1	1	5	5	5	5	5	5	5	2	5	5	5	5	5	5	5	5	5	4	4	1	4	2	4	4	4	4	4	3	4	5	5	5	5	4	4	5	5	4	4
368	重庆大学附属肿瘤医院	核医学科	0249239002	吴飞	28	女	2019-12-13	5	4	4	5	5	4	4	4	4	4	1	4	4	5	4	4	3	4	4	4	4	5	2	5	5	5	5	5	5	5	5	5	5	4	5	5	4	5	5	4	5	5
369	重庆大学附属肿瘤医院	胸腹部肿瘤科病区	0247814005	吴洪渝	70	男	2019-12-13	4	4	4	4	5	3	3	3	4	4	4	4	4	4	4	4	4	4	4	1	4	4	1	4	4	4	4	4	4	4	2	5	4	5	5	5	5	5	5	5	5	5
370	重庆大学附属肿瘤医院	头颈肿瘤科病区	0263917001	吴继安	35	男	2019-12-13	4	5	1	4	5	5	5	5	5	4	5	4	5	4	5	5	5	5	5	5	5	5	2	5	5	5	5	5	5	5	5	5	5	4	5	5	4	5	5	4	5	5
371	重庆大学附属肿瘤医院	鼻咽肿瘤科病区	0263769002	吴良凤	46	女	2019-12-13	5	1	5	5	5	5	2	5	5	5	2	5	5	5	5	5	5	5	5	5	5	5	1	4	5	1	5	5	5	5	2	5	5	4	5	5	4	5	5	5	4	5
372	重庆大学附属肿瘤医院	核医学科	0206954003	吴青	35	女	2019-12-13	5	1	4	5	4	5	5	5	5	5	5	5	5	4	5	5	5	5	5	4	4	4	5	4	5	4	4	5	5	5	5	5	5	4	5	5	4	4	5	4	5	4
373	重庆大学附属肿瘤医院	核医学科	0250468002	吴星宇	32	男	2019-12-13	5	1	5	5	4	5	5	5	5	5	5	5	5	4	5	5	5	5	5	5	4	4	5	4	5	4	4	4	4	4	5	5	5	4	5	5	4	4	4	3	4	4
374	重庆大学附属肿瘤医院	消化内科	0166038003	吴永惠	70	女	2019-12-13	5	2	5	5	4	2	5	5	5	5	2	2	4	5	4	5	5	5	5	5	5	5	1	5	5	5	5	5	5	5	5	5	5	4	5	5	4	4	4	4	5	5
375	重庆大学附属肿瘤医院	消化内科	0255030001	伍华英	65	女	2019-12-13	5	1	5	5	5	5	5	4	3	4	1	5	5	4	5	5	5	5	5	5	5	5	5	4	5	5	5	5	5	5	5	5	5	4	5	5	5	5	5	4	5	5
376	重庆大学附属肿瘤医院	头颈外科	0248223001	向菊花	42	女	2019-12-13	4	1	4	5	3	4	4	5	4	4	5	4	4	4	5	5	4	4	4	4	4	4	5	4	5	4	4	4	4	4	5	5	5	4	5	5	4	4	4	3	4	4
377	重庆大学附属肿瘤医院	胸腹部肿瘤放疗科病区	0257175002	向勇	44	男	2019-12-13	5	1	5	5	4	5	5	5	4	5	1	5	5	5	5	5	5	5	5	5	5	5	5	4	4	4	4	4	4	4	5	5	5	4	5	5	4	4	4	4	5	5
378	重庆大学附属肿瘤医院	核医学科	0254249003	项晓琴	47	女	2019-12-13	5	1	5	5	4	5	5	5	4	4	5	5	5	4	5	5	5	5	5	5	5	5	5	4	5	4	5	4	4	4	5	5	5	4	5	5	4	4	5	4	5	5
379	重庆大学附属肿瘤医院	肿瘤内科	0247583002	肖华全	64	男	2019-12-13	5	1	5	4	5	2	2	4	4	5	1	2	5	5	5	5	5	5	5	5	5	5	1	4	5	5	5	5	5	5	4	4	5	4	5	5	4	4	4	3	4	4
380	重庆大学附属肿瘤医院	鼻咽肿瘤科病区	0263652001	肖乐	33	男	2019-12-13	5	5	4	5	5	5	4	5	5	5	4	5	5	4	5	5	5	5	5	5	5	5	5	5	5	4	4	4	4	4	5	5	5	4	5	5	4	4	4	4	5	5
381	重庆大学附属肿瘤医院	鼻咽肿瘤科病区	0262616003	肖年桃	53	男	2019-12-13	5	2	3	4	4	5	4	4	5	4	5	4	4	4	4	5	4	4	5	5	5	5	5	4	5	4	4	4	4	4	5	5	4	4	5	5	4	3	4	3	4	4
382	重庆大学附属肿瘤医院	肿瘤放疗科	0252491001	肖永令	21	男	2019-12-13	5	1	4	3	4	3	5	5	4	4	1	5	5	4	5	5	5	5	4	4	4	4	5	5	5	4	4	4	4	4	5	5	5	4	5	5	4	3	4	3	4	4
383	重庆大学附属肿瘤医院	核医学科	0251119002	肖渝侠	39	女	2019-12-13	5	2	5	5	5	5	5	5	5	5	1	2	2	4	5	5	5	5	5	4	4	4	4	3	4	4	4	4	4	4	5	5	5	4	5	5	4	4	4	3	4	4
384	重庆大学附属肿瘤医院	鼻咽肿瘤科病区	0183420017	谢宁春	39	女	2019-12-13	5	4	5	5	5	3	4	4	4	4	4	4	4	4	4	4	4	4	4	4	4	5	5	4	5	4	4	4	5	5	4	4	5	4	5	4	5	5	5	4	4	4
385	重庆大学附属肿瘤医院	头颈外科	0249358001	谢维琼	56	女	2019-12-13	1	4	5	5	4	4	4	4	5	5	3	4	5	5	5	5	4	4	5	5	2	4	1	4	5	4	4	4	3	4	4	4	4	4	5	5	4	5	4	5	5	4
388	重庆大学附属肿瘤医院	肺部肿瘤科病区	0259093003	谢忠平	51	男	2019-12-13	5	5	5	3	5	5	5	5	5	5	1	3	4	4	5	5	2	4	4	4	4	4	1	4	4	4	4	4	4	4	4	4	4	3	4	5	4	4	5	4	5	5
389	重庆大学附属肿瘤医院	肺部肿瘤科病区	0244963009	熊昌平	56	男	2019-12-13	5	5	5	5	2	5	5	5	5	5	1	5	5	5	5	5	2	5	5	5	5	5	1	5	5	5	2	2	1	5	5	5	5	4	5	5	5	5	5	4	5	5
390	重庆大学附属肿瘤医院	子宫颈肿瘤外科病区	0253657002	熊梅	36	女	2019-12-13	4	4	5	5	4	5	5	5	4	4	3	5	5	4	5	4	4	4	4	4	5	5	5	4	5	4	4	4	4	5	5	5	5	4	4	4	3	3	3	4	5	5
391	重庆大学附属肿瘤医院	综合肿瘤科病区	0261097002	熊以贵	62	男	2019-12-13	5	1	5	4	2	5	5	5	5	5	2	4	4	5	5	5	4	5	4	4	2	4	1	5	5	5	4	5	5	5	5	5	5	5	5	5	5	5	4	5	4	5
392	重庆大学附属肿瘤医院	鼻咽肿瘤科病区	0259384003	熊勇	36	男	2019-12-13	4	4	4	4	4	5	5	5	3	3	5	4	4	3	5	5	5	5	5	5	5	5	5	4	5	4	4	4	4	4	5	5	5	4	5	5	4	4	4	3	4	4
393	重庆大学附属肿瘤医院	肿瘤科(住院)	0264351001	修树荣	64	男	2019-12-13	4	4	2	3	4	5	5	5	4	4	5	5	5	4	5	5	5	5	5	5	4	5	1	4	5	4	3	3	4	4	4	4	4	4	4	5	5	4	5	3	5	4
394	重庆大学附属肿瘤医院	核医学科	0263946001	徐海燕	39	女	2019-12-13	5	5	5	5	5	5	5	5	5	5	3	5	5	5	4	5	4	5	5	5	5	5	1	4	5	5	3	5	5	5	5	4	5	5	5	5	3	5	5	5	5	5
395	重庆大学附属肿瘤医院	鼻咽肿瘤科病区	0251975006	徐开碧	56	女	2019-12-13	5	4	4	5	4	5	4	5	4	3	3	1	5	4	4	4	4	4	5	4	4	4	1	4	4	4	3	4	4	4	5	4	4	4	4	4	4	5	5	5	4	5
396	重庆大学附属肿瘤医院	缓和医疗科	0259674004	徐清兰	48	女	2019-12-13	5	5	5	5	5	5	5	5	5	5	3	5	5	5	5	5	5	5	5	5	5	5	1	5	5	5	3	5	5	5	5	5	5	5	5	5	4	5	5	5	5	5
397	重庆大学附属肿瘤医院	肿瘤科(住院)	0251638008	徐盛云	53	男	2019-12-13	4	4	4	4	4	4	4	4	4	4	4	4	4	3	4	4	4	5	4	5	5	4	1	1	4	4	3	4	4	4	4	4	4	5	4	5	3	5	4	2	3	3
398	重庆大学附属肿瘤医院	综合肿瘤科病区	0261010002	徐世明	55	男	2019-12-13	5	5	5	5	5	5	5	5	5	5	4	5	5	5	5	5	5	5	5	5	5	5	2	5	5	5	2	5	5	5	5	5	5	4	5	5	5	5	5	4	5	5
399	重庆大学附属肿瘤医院	姑息治疗科	0251217001	许复兴	70	男	2019-12-13	4	4	4	5	4	5	4	5	4	5	4	4	5	4	5	4	5	4	5	4	5	4	1	5	3	4	3	5	3	4	3	5	3	5	3	5	3	4	3	5	3	5
400	重庆大学附属肿瘤医院	核医学科	0232621003	许清权	68	男	2019-12-13	5	5	5	5	5	5	5	5	5	5	5	5	5	4	5	5	5	5	5	5	5	5	1	5	5	5	5	5	5	5	5	3	5	5	5	5	5	5	5	4	5	5
401	重庆大学附属肿瘤医院	核医学科	0246537003	薛廷碧	62	女	2019-12-9	4	4	5	2	4	4	4	4	4	5	2	2	4	5	5	4	5	4	5	4	5	5	3	4	4	4	4	5	4	5	4	5	5	4	5	5	5	4	5	4	4	4
402	重庆大学附属肿瘤医院	骨与软组织肿瘤科	0248356001	闫晓军	48	男	2019-12-9	4	4	4	4	4	4	5	4	4	4	3	2	4	5	4	4	4	5	5	5	4	5	1	4	5	5	4	5	4	4	4	4	5	4	4	4	4	5	5	5	5	4
403	重庆大学附属肿瘤医院	心血管呼吸内科	0217199009	阳秋	72	男	2019-12-9	5	1	5	5	5	5	5	5	5	5	4	5	4	5	4	4	4	4	5	5	4	4	4	4	4	5	4	5	5	5	5	5	5	5	5	5	4	5	5	5	5	5
404	重庆大学附属肿瘤医院	肺部肿瘤科病区	0250622005	杨承琴	44	女	2019-12-9	5	5	5	5	5	5	5	5	5	5	1	5	5	5	5	5	5	5	5	5	5	5	1	5	5	5	5	5	5	5	5	5	5	5	5	5	4	5	5	5	5	5
405	重庆大学附属肿瘤医院	头颈肿瘤科病区	0264544001	杨传映	49	男	2019-12-9	5	5	5	5	5	5	5	5	4	4	1	5	5	5	1	1	5	5	5	5	5	5	1	5	5	5	5	5	5	5	5	5	5	5	5	5	5	5	5	5	5	5
407	重庆大学附属肿瘤医院	鼻咽肿瘤科病区	0265172001	杨方琼	49	女	2019-12-9	5	5	5	5	5	4	5	5	5	2	1	2	4	5	5	4	4	5	5	4	5	5	1	5	4	4	4	5	2	5	5	5	5	2	4	4	5	5	5	5	5	5
408	重庆大学附属肿瘤医院	综合肿瘤科病区	0265672001	杨厚全	70	男	2019-12-9	5	4	5	5	4	4	4	4	4	5	4	2	4	5	4	4	4	5	4	4	4	5	2	4	5	4	2	4	4	5	4	4	5	4	4	4	5	5	5	4	5	5
409	重庆大学附属肿瘤医院	肺部肿瘤科病区	0263692001	杨继军	44	男	2019-12-9	4	4	4	4	3	5	5	5	5	5	3	5	5	5	5	5	4	4	5	5	5	4	1	4	5	4	4	5	4	5	5	5	4	4	4	4	4	4	4	5	5	5
411	重庆大学附属肿瘤医院	头颈肿瘤科病区	0264560001	杨青会	43	女	2019-12-9	4	5	5	1	1	4	5	5	5	5	4	4	5	4	4	5	5	5	4	5	5	5	1	2	5	5	4	4	1	1	1	2	1	1	1	1	1	1	1	1	5	1
412	重庆大学附属肿瘤医院	胸腹部肿瘤科病区	0265070001	杨世香	41	女	2019-12-9	5	4	4	4	4	4	5	4	4	4	3	2	5	5	4	4	4	4	4	4	5	5	1	4	4	5	3	4	4	5	5	5	4	5	4	4	4	5	5	5	4	5
413	重庆大学附属肿瘤医院	肿瘤放疗科	0242344006	杨守琼	52	女	2019-12-9	5	1	5	1	1	5	1	1	1	5	1	1	5	5	5	5	5	5	5	1	5	5	1	5	5	5	1	5	5	5	5	1	5	5	5	5	1	5	5	5	1	5
416	重庆大学附属肿瘤医院	肿瘤内科	0247272003	杨万明	56	男	2019-12-9	5	4	5	5	3	5	5	5	5	5	1	5	5	5	5	5	2	5	5	5	5	5	1	5	5	5	2	2	3	5	5	5	5	5	5	5	5	5	5	5	3	5
417	重庆大学附属肿瘤医院	神经肿瘤科	0246796001	杨卫东	52	男	2019-12-9	5	5	4	5	4	5	4	5	4	4	3	5	4	5	5	5	5	4	4	4	4	5	5	5	5	4	4	4	4	4	4	4	4	4	4	5	5	5	5	5	5	5
418	重庆大学附属肿瘤医院	核医学科	0242286003	杨孝群	53	女	2019-12-9	5	5	5	5	5	5	5	5	4	4	4	2	4	4	4	4	5	4	5	5	5	5	1	5	4	5	4	5	2	5	5	4	5	5	4	4	4	5	5	5	5	5
419	重庆大学附属肿瘤医院	胸腹部肿瘤科病区	0261484001	杨秀伟	76	男	2019-12-9	4	3	4	4	4	4	4	4	4	4	4	5	4	4	4	4	4	4	4	4	4	4	2	4	5	5	5	5	5	5	5	5	5	5	5	5	5	5	5	4	4	4
420	重庆大学附属肿瘤医院	肿瘤科(住院)	0262132002	杨洋	48	男	2019-12-9	5	4	5	5	4	5	4	5	4	5	4	4	4	4	4	4	4	4	4	4	4	4	4	4	4	4	4	4	4	4	4	4	5	5	5	5	5	5	5	5	5	5
421	重庆大学附属肿瘤医院	妇科肿瘤中心4病区	0223053014	杨玉珍	47	女	2019-12-9	5	4	4	5	5	5	5	5	5	5	5	5	5	5	4	4	4	4	4	4	4	4	4	4	4	4	4	4	4	4	4	4	4	4	4	4	4	5	5	5	5	5
422	重庆大学附属肿瘤医院	综合肿瘤科病区	0187074002	杨跃先	63	女	2019-12-9	5	5	5	5	2	5	5	5	5	5	2	5	5	5	5	5	2	5	5	5	5	5	1	5	5	5	1	3	4	5	5	5	5	5	5	5	5	5	5	5	2	5
423	重庆大学附属肿瘤医院	胸部肿瘤内科病区	0264424001	杨仲德	76	男	2019-12-9	5	4	5	4	5	5	5	5	5	5	5	5	5	4	4	4	4	4	4	4	4	4	4	5	5	5	5	5	5	5	4	4	4	4	4	4	4	4	4	4	4	4
424	重庆大学附属肿瘤医院	缓和医疗科	0261959001	姚伦瑜	66	男	2019-12-9	5	4	4	4	4	4	4	4	4	4	5	5	5	5	5	5	5	4	4	4	4	4	4	4	4	4	4	4	4	4	4	4	4	4	4	4	4	4	4	4	4	4
425	重庆大学附属肿瘤医院	胸腹部肿瘤科病区	0240822007	叶永德	69	男	2019-12-9	4	4	4	4	4	4	4	4	5	5	5	5	5	5	5	5	5	4	4	4	4	4	4	4	4	4	4	5	5	5	5	5	4	4	4	5	5	5	5	5	5	4
426	重庆大学附属肿瘤医院	核医学科	0252441002	易洪芳	54	女	2019-12-9	5	4	4	4	4	4	4	4	4	4	5	4	5	4	4	4	4	4	4	4	4	4	4	4	4	4	4	4	5	4	4	3	4	4	5	4	2	5	4	4	4	5
427	重庆大学附属肿瘤医院	肿瘤科(住院)	0264690001	易青松	52	男	2019-12-9	4	4	5	5	4	5	5	5	5	4	4	4	4	4	4	4	4	4	4	4	4	4	4	4	4	5	5	5	5	5	5	5	5	5	4	4	4	4	4	4	4	4
428	重庆大学附属肿瘤医院	姑息治疗科	0250294002	易中学	75	男	2019-12-9	5	4	4	4	4	4	4	4	4	4	4	5	5	4	4	4	4	4	4	4	5	4	2	4	4	4	4	4	4	4	4	4	5	5	5	5	5	5	5	4	4	4
429	重庆大学附属肿瘤医院	乳腺科	0252734001	尹建琼	48	女	2019-12-9	5	4	4	4	4	4	4	4	4	5	2	4	4	4	4	4	4	4	4	4	4	4	4	4	4	5	5	4	5	4	5	4	5	5	4	4	4	4	4	4	4	4
430	重庆大学附属肿瘤医院	内二科	0258358001	余碧华	52	女	2019-12-10	5	4	5	4	4	4	4	4	4	4	5	4	4	4	4	4	4	4	4	4	4	5	1	5	5	5	5	5	5	4	4	4	4	4	4	4	4	4	5	5	5	5
431	重庆大学附属肿瘤医院	肿瘤放疗科	0248859001	余红丽	20	女	2019-12-10	5	5	5	4	4	5	5	5	5	5	2	5	5	5	5	5	2	5	5	5	5	5	1	5	5	5	3	4	2	5	5	5	5	5	5	5	5	5	5	5	5	5
432	重庆大学附属肿瘤医院	核医学科	0256702002	余晓英	55	女	2019-12-10	5	5	4	4	4	4	4	4	4	4	4	4	4	4	4	4	5	5	5	5	5	5	5	5	5	5	5	4	4	4	4	4	4	4	4	4	4	4	4	4	4	4
433	重庆大学附属肿瘤医院	肺部肿瘤科病区	0256871004	袁洪贵	70	男	2019-12-10	5	4	4	4	4	4	4	4	5	4	2	4	4	4	4	4	4	4	4	4	4	4	4	4	4	4	4	4	4	4	4	4	4	4	5	5	5	5	5	5	5	5
434	重庆大学附属肿瘤医院	肿瘤内科2病区	0255459004	詹长东	68	男	2019-12-10	4	5	4	4	4	4	4	4	4	5	5	5	5	5	5	4	4	4	4	5	5	5	5	5	5	4	4	4	4	4	4	5	5	5	5	5	4	4	4	4	4	4
435	重庆大学附属肿瘤医院	胸腹部肿瘤科病区	0262740002	张昌祥	67	男	2019-12-10	5	4	4	4	4	4	4	4	4	4	5	5	5	5	5	5	5	4	4	4	4	4	4	4	4	4	4	4	4	4	4	4	5	5	5	5	5	5	5	5	5	4
436	重庆大学附属肿瘤医院	姑息治疗科	0246976003	张成莉	53	女	2019-12-10	5	4	4	4	4	4	4	4	4	5	5	5	5	5	5	5	5	5	4	4	4	4	4	4	4	4	4	4	4	4	4	4	4	4	4	5	5	5	5	5	4	4
437	重庆大学附属肿瘤医院	肿瘤内科	0202728022	张登权	69	男	2019-12-10	5	4	4	4	4	4	4	4	4	4	4	4	5	5	5	5	5	5	5	5	4	4	4	4	4	4	4	4	5	5	5	5	5	5	5	5	5	5	5	5	5	5
438	重庆大学附属肿瘤医院	核医学科	0246635003	张端	49	女	2019-12-10	5	5	5	5	3	5	5	5	5	5	2	5	5	5	5	5	4	5	5	5	5	5	1	5	4	5	2	4	3	5	5	5	5	4	5	5	4	5	5	5	3	5
439	重庆大学附属肿瘤医院	鼻咽肿瘤科病区	0258218003	张发容	63	女	2019-12-10	4	4	4	5	5	4	4	4	4	5	2	2	5	4	5	5	4	4	4	4	4	5	1	4	4	5	2	4	4	5	4	2	4	4	4	4	5	5	5	5	4	4
440	重庆大学附属肿瘤医院	肺部肿瘤科病区	0251469006	张帆	54	男	2019-12-10	5	5	5	4	3	5	5	5	5	5	2	5	5	5	5	5	4	5	5	5	5	5	1	5	4	5	4	3	4	5	5	5	5	5	5	5	4	5	5	5	3	5
441	重庆大学附属肿瘤医院	核医学科	0249917002	张福海	50	男	2019-12-10	4	4	5	4	4	4	4	4	4	5	4	2	5	5	4	4	4	4	4	5	4	4	2	4	4	4	2	5	4	5	4	4	4	4	4	4	5	5	5	5	4	4
442	重庆大学附属肿瘤医院	核医学科	0251971002	张高利	45	男	2019-12-10	5	4	4	4	4	5	4	5	5	5	4	5	4	4	5	5	5	5	5	5	4	4	4	4	4	4	4	4	4	4	4	4	4	4	4	4	4	4	5	5	5	5
443	重庆大学附属肿瘤医院	心血管呼吸内科	0253091001	张根保	66	男	2019-12-10	5	4	4	5	5	5	5	5	5	4	3	4	4	4	4	4	4	4	4	4	4	4	4	4	5	5	5	5	5	5	5	5	5	3	4	4	4	4	4	5	5	5
444	重庆大学附属肿瘤医院	内一科	0252158001	张国军	49	男	2019-12-10	5	4	5	4	5	4	5	4	5	4	4	4	5	5	5	5	5	5	4	4	4	5	3	4	4	4	4	4	4	4	4	4	4	5	5	5	5	5	5	5	5	5
445	重庆大学附属肿瘤医院	核医学科	0248291002	张国伦	37	男	2019-12-6	5	4	4	4	5	5	5	5	5	5	5	5	4	4	4	4	4	4	4	4	5	5	4	4	5	5	4	5	5	5	5	5	5	5	5	4	4	4	4	4	4	4
446	重庆大学附属肿瘤医院	肿瘤内科	0260245001	张华	49	女	2019-12-7	4	4	5	5	5	5	5	5	5	4	4	4	4	4	4	4	4	4	4	4	4	4	4	4	4	5	5	5	5	5	5	5	5	5	5	4	4	4	4	4	4	4
447	重庆大学附属肿瘤医院	消化内科	0262703001	张立平	36	男	2019-12-8	4	5	4	4	4	4	4	4	4	4	4	4	4	4	5	5	4	4	4	4	4	4	4	4	4	4	4	5	5	5	4	4	4	4	4	4	4	4	4	4	5	5
448	重庆大学附属肿瘤医院	姑息治疗科	0248622007	张伦	61	男	2019-12-9	4	5	4	4	4	4	4	4	4	4	4	4	4	4	5	5	5	5	4	4	4	5	3	4	4	4	4	4	4	4	4	4	4	5	5	5	5	5	5	5	5	5
450	重庆大学附属肿瘤医院	胸腹部肿瘤科病区	0264599001	张鸣	62	女	2019-12-5	5	4	5	5	4	4	4	4	4	4	4	4	5	5	5	5	5	5	5	5	5	5	5	5	5	5	5	5	5	5	4	4	4	4	4	4	4	4	4	4	4	4
451	重庆大学附属肿瘤医院	核医学科	0251910002	张启兰	48	女	2019-12-7	5	5	5	5	5	5	5	5	5	5	5	5	5	5	5	5	5	5	4	4	4	4	4	4	4	4	4	4	4	4	4	4	4	4	4	4	4	4	4	5	5	5
452	重庆大学附属肿瘤医院	核医学科	0257424002	张清容	50	女	2019-12-8	5	4	4	4	5	4	5	4	4	4	4	4	4	4	4	4	4	4	4	5	5	5	5	5	5	5	5	4	4	4	4	4	4	4	5	5	5	5	5	5	4	4
456	重庆大学附属肿瘤医院	血管与介入科	0245437002	张玉萍	62	女	2019-12-6	5	5	5	5	5	4	4	4	4	4	5	5	5	5	5	5	5	5	4	4	4	4	4	4	4	4	5	5	5	5	5	5	5	5	4	4	4	4	4	4	4	4
457	重庆大学附属肿瘤医院	鼻咽肿瘤科病区	0260032004	张云均	68	男	2019-12-7	5	4	4	4	4	4	4	4	4	4	4	5	5	5	5	5	4	4	4	4	4	4	4	4	4	4	4	4	4	4	4	4	4	4	4	4	5	5	5	5	5	5
458	重庆大学附属肿瘤医院	胸腹部肿瘤科病区	0262199001	张泽阳	61	男	2019-12-8	5	5	4	4	4	5	5	5	5	5	4	4	4	4	5	5	5	5	5	5	4	5	1	5	5	5	5	5	4	4	4	4	5	5	5	5	5	5	4	4	4	5
459	重庆大学附属肿瘤医院	骨与软组织肿瘤科	0239190005	张正勇	33	男	2019-12-9	4	4	4	4	4	4	4	5	5	5	5	5	5	5	5	5	5	5	5	5	5	5	5	5	5	5	5	4	4	4	4	4	4	4	5	5	5	5	5	4	4	4
460	重庆大学附属肿瘤医院	胸腹部肿瘤科病区	0255702002	张志远	68	男	2019-12-4	5	5	5	4	4	4	4	4	4	4	4	4	4	4	4	4	4	4	4	4	4	4	4	4	4	4	4	4	4	4	5	5	5	5	5	5	5	5	5	5	5	5
461	重庆大学附属肿瘤医院	核医学科	0252101002	张忠华	48	男	2019-12-5	5	5	5	5	5	5	5	5	5	5	5	5	5	5	5	4	4	4	4	4	4	4	1	4	4	4	4	4	4	4	4	4	4	4	4	4	5	5	5	5	5	5
462	重庆大学附属肿瘤医院	肿瘤放疗科	0263724001	张卓勋	39	男	2019-12-7	5	4	4	4	4	4	4	5	5	5	5	5	5	5	5	5	5	5	5	5	5	5	5	5	4	4	4	4	4	4	4	4	4	4	4	4	4	5	5	5	5	5
463	重庆大学附属肿瘤医院	内分泌肾病内科	0261851001	张宗义	45	男	2019-12-8	5	5	5	5	4	4	4	4	4	4	4	4	4	4	4	5	5	5	5	5	5	5	5	5	4	4	4	4	4	4	4	4	4	4	4	4	4	4	4	4	4	5
464	重庆大学附属肿瘤医院	胸腹部肿瘤科病区	0262827001	赵纯祥	82	男	2019-12-9	5	5	5	5	5	5	5	5	5	5	5	5	5	5	5	5	5	5	5	5	5	4	4	4	4	4	4	4	4	4	4	4	4	4	5	5	5	5	4	4	4	4
465	重庆大学附属肿瘤医院	综合肿瘤放疗科病区	0263752001	赵家宇	72	女	2019-12-9	5	5	5	5	5	4	4	4	4	4	4	4	4	4	4	4	4	4	4	4	4	4	5	5	5	5	5	5	5	5	4	4	4	4	4	4	4	4	4	4	4	5
466	重庆大学附属肿瘤医院	胸部肿瘤内科病区	0191193028	赵丽	35	女	2019-12-3	5	5	5	5	5	5	5	5	5	4	4	4	4	4	4	4	4	4	4	5	5	5	5	5	5	5	5	5	5	5	5	5	5	5	5	5	5	5	5	4	4	4
467	重庆大学附属肿瘤医院	肿瘤内科	0211568017	赵鲁渝	62	男	2019-12-4	5	5	5	5	4	4	4	4	4	5	5	5	5	5	5	5	5	5	5	4	4	4	4	4	4	4	4	5	5	5	5	5	5	5	5	5	5	5	5	5	5	5
468	重庆大学附属肿瘤医院	鼻咽肿瘤科病区	0259165003	赵平	52	男	2019-12-5	5	5	5	5	5	5	5	5	5	5	4	4	4	4	4	4	4	4	4	4	5	5	5	5	5	5	5	5	5	5	4	4	4	4	4	4	4	4	4	4	4	4
469	重庆大学附属肿瘤医院	姑息治疗科	0256502001	赵庆英	64	女	2019-12-6	5	5	5	5	5	5	5	5	4	4	4	4	5	5	5	5	5	5	5	4	4	4	4	4	4	4	4	4	4	4	4	5	5	5	5	5	5	5	5	4	4	4
470	重庆大学附属肿瘤医院	肿瘤科(住院)	0224074010	征晓玲	56	女	2019-12-7	5	5	5	5	5	4	4	4	4	4	4	4	4	4	4	4	4	4	4	5	5	5	5	5	5	5	5	5	5	5	5	5	5	5	5	5	5	5	4	4	4	4
471	重庆大学附属肿瘤医院	姑息治疗科	0245624004	郑洪富	66	男	2019-12-8	5	5	5	5	4	4	5	5	5	5	5	5	5	5	5	5	5	5	4	4	5	5	5	5	5	5	5	5	5	5	5	5	5	5	5	5	5	5	5	5	4	4
472	重庆大学附属肿瘤医院	肺部肿瘤科病区	0264293001	郑荣柱	70	男	2019-12-9	5	5	4	4	4	4	4	4	4	4	4	4	5	5	5	5	5	5	5	5	5	4	4	4	4	4	4	4	4	4	4	4	4	4	4	4	4	4	4	4	4	4
473	重庆大学附属肿瘤医院	肺部肿瘤科病区	0245745008	郑文平	64	男	2019-12-3	5	4	4	4	4	4	4	4	4	4	5	5	5	5	5	5	5	5	5	5	5	5	4	4	4	4	4	4	4	4	4	4	4	4	5	5	5	5	5	5	5	5
474	重庆大学附属肿瘤医院	核医学科	0171200010	支运芳	67	女	2019-12-5	5	5	5	4	4	4	4	4	4	4	4	4	4	4	4	4	4	5	5	5	5	5	5	5	5	4	4	4	4	4	4	4	4	4	4	4	4	4	4	4	4	4
475	重庆大学附属肿瘤医院	妇瘤科	0249119001	钟艮燕	34	女	2019-12-6	5	5	5	5	4	4	4	5	5	5	5	4	4	4	4	4	4	4	4	4	4	5	5	5	5	5	5	5	5	5	4	4	4	4	4	4	4	4	4	4	4	4
476	重庆大学附属肿瘤医院	鼻咽肿瘤科病区	0260415001	钟建碧	45	女	2019-12-7	5	5	5	5	5	5	5	5	4	4	4	4	4	4	4	4	4	4	4	4	4	4	4	4	4	4	4	4	4	4	4	4	4	4	4	4	5	5	5	5	5	5
477	重庆大学附属肿瘤医院	核医学科	0258717002	钟励嘉	29	女	2019-12-8	5	5	5	4	4	4	4	4	4	4	4	4	4	5	5	5	5	5	5	5	5	5	5	5	5	4	4	4	4	4	4	4	4	4	4	4	4	4	4	4	4	4
478	重庆大学附属肿瘤医院	头颈肿瘤科病区	0251639010	钟小华	54	女	2019-12-9	5	5	4	4	4	4	4	5	5	5	5	5	5	5	5	5	5	5	5	5	4	4	4	4	4	4	4	4	4	4	5	5	5	5	5	5	5	5	5	5	5	5
479	重庆大学附属肿瘤医院	骨与软组织肿瘤科	0251799001	周春节	37	女	2019-12-3	5	5	5	4	4	4	4	4	4	4	4	4	4	4	4	4	5	5	5	5	5	4	4	4	4	4	4	4	4	4	4	4	4	4	5	5	5	5	5	5	5	5
481	重庆大学附属肿瘤医院	核医学科	0258950001	周德柱	33	男	2019-12-5	5	5	5	4	4	4	5	5	5	5	5	5	5	5	5	4	4	4	4	5	5	5	5	4	4	4	4	4	4	4	4	4	4	4	4	5	5	5	5	5	5	5
483	重庆大学附属肿瘤医院	胸腹部肿瘤科病区	0263456001	周厚平	57	男	2019-12-7	5	5	4	4	4	5	5	5	4	4	4	4	4	4	4	4	5	5	5	5	5	4	4	4	4	5	5	5	5	5	5	5	5	5	5	5	4	4	4	5	5	5
484	重庆大学附属肿瘤医院	姑息治疗科	0191495026	周继国	69	男	2019-12-9	5	5	5	5	5	5	4	4	4	4	4	4	4	4	4	4	4	4	4	5	5	5	5	5	5	5	5	5	5	4	4	4	4	4	5	5	5	5	4	4	4	4
485	重庆大学附属肿瘤医院	肺部肿瘤科病区	0260645003	周嘉云	61	男	2019-12-3	5	5	5	4	4	4	4	4	4	4	4	4	4	4	4	4	4	5	5	5	5	4	4	4	4	4	4	4	4	4	4	4	4	5	5	5	5	5	5	5	5	5
486	重庆大学附属肿瘤医院	核医学科	0255910001	周君香	52	女	2019-12-4	5	5	5	5	4	4	4	4	4	4	4	4	4	4	4	5	5	5	5	5	4	4	4	4	4	4	4	4	4	4	4	4	4	5	5	5	5	5	5	5	5	5
487	重庆大学附属肿瘤医院	综合肿瘤科病区	0265227001	周可为	56	男	2019-12-5	5	5	5	4	4	4	4	4	5	5	5	5	5	5	5	5	5	5	5	5	5	4	4	4	4	4	4	4	4	4	4	4	4	4	4	4	4	4	4	4	4	4
488	重庆大学附属肿瘤医院	骨与软组织肿瘤科	0257718002	周玲	29	女	2019-12-6	5	5	4	4	4	4	4	4	4	4	4	4	4	4	4	4	4	4	4	4	4	4	4	4	4	4	5	5	5	5	5	5	5	5	5	5	5	5	4	4	4	4
489	重庆大学附属肿瘤医院	骨与软组织肿瘤科	0244830004	周顺园	19	女	2019-12-7	5	5	5	4	4	4	5	5	5	5	5	5	5	5	4	4	4	4	4	4	4	5	5	5	5	5	4	4	4	5	5	5	4	4	4	4	4	4	4	5	5	5
490	重庆大学附属肿瘤医院	消化肿瘤内科病区	0257761001	周天信	77	男	2019-12-8	5	5	5	4	4	5	5	5	5	5	5	5	5	4	4	4	4	4	4	4	4	4	4	4	4	4	4	5	5	5	5	5	5	5	5	5	5	5	4	4	4	4
491	重庆大学附属肿瘤医院	胸腹部肿瘤科病区	0244601007	周文福	65	男	2019-12-9	5	5	5	4	4	4	5	5	5	5	5	5	5	5	5	5	4	4	4	4	4	4	4	4	4	4	4	4	4	4	4	5	5	5	5	5	5	5	5	5	5	5
492	重庆大学附属肿瘤医院	骨外科	0249685001	周先义	63	女	2019-12-8	5	5	5	5	4	4	4	4	4	4	4	4	4	4	4	4	4	4	4	5	5	5	5	5	5	5	5	5	5	5	5	4	4	4	4	4	4	4	5	5	5	5
493	重庆大学附属肿瘤医院	肿瘤放疗科	0253405001	周雪莲	42	女	2019-12-9	5	5	5	5	5	5	5	4	4	4	3	1	4	4	4	2	2	4	4	4	2	4	2	4	4	4	3	4	5	4	5	5	5	5	4	4	5	4	5	5	5	5
494	重庆大学附属肿瘤医院	内一科	0262445001	周影	31	女	2019-12-3	5	4	4	4	4	4	5	5	5	5	5	4	4	4	5	5	5	5	5	5	5	4	4	4	4	4	5	5	5	5	5	5	5	5	5	5	5	5	5	5	5	5
495	重庆大学附属肿瘤医院	肿瘤科(住院)	0249027010	周中玲	49	女	2019-12-4	5	5	5	5	5	4	4	4	4	4	4	4	4	4	4	4	4	4	4	4	4	5	5	5	5	5	5	5	5	5	5	5	5	5	5	5	5	5	5	5	5	5
496	重庆大学附属肿瘤医院	综合肿瘤科病区	0258322003	周自友	68	男	2019-12-5	5	5	5	5	4	4	4	4	4	4	4	4	5	5	5	5	5	5	5	5	5	5	5	5	5	5	5	5	5	5	5	5	5	5	5	5	5	5	5	4	4	4
497	重庆大学附属肿瘤医院	胃肠外科	0242674004	朱力夫	48	女	2019-12-6	5	5	5	5	5	4	4	4	4	4	4	4	4	4	4	4	5	5	5	5	5	5	5	5	5	5	5	5	5	5	5	5	5	5	4	4	4	4	4	4	4	4
498	重庆大学附属肿瘤医院	内分泌肾病内科	0250438004	朱普云	72	女	2019-12-7	5	5	5	5	4	4	4	4	4	4	4	4	4	4	4	4	5	5	5	5	5	5	5	5	5	5	4	4	4	4	4	4	4	4	4	4	4	4	4	4	4	4
499	重庆大学附属肿瘤医院	鼻咽肿瘤科病区	0264208001	朱守宣	80	男	2019-12-8	5	5	5	4	4	4	4	4	4	4	4	4	4	4	4	4	4	4	4	5	5	5	5	5	5	5	5	5	5	5	4	4	4	4	4	4	4	4	4	4	4	4
500	重庆大学附属肿瘤医院	肺部肿瘤科病区	0253871007	卓正伦	55	男	2019-12-9	5	5	5	5	4	4	4	4	4	4	4	4	4	4	4	5	5	5	5	5	5	5	5	5	5	5	5	5	5	5	5	5	4	4	4	4	4	4	4	4	4	4
501	重庆大学附属肿瘤医院	胸腹部肿瘤科病区	0259736003	左清琼	61	女	2019-12-3	5	5	5	5	5	4	4	4	4	4	4	4	4	4	4	4	4	4	4	4	5	5	5	5	5	5	5	5	5	5	5	5	5	5	5	5	5	5	5	5	5	5
502	重庆大学附属肿瘤医院	消化内科	0243897004	何念援	68	男	2020-03-27	5	5	4	3	4	4	3	4	4	5	3	4	5	4	3	4	5	4	5	3	4	5	2	4	5	4	3	4	5	4	5	4	3	2	5	4	4	5	4	5	3	4
503	重庆大学附属肿瘤医院	核医学科(住院)	0266466001	王君月	37	女	2020-03-27	5	4	3	5	4	5	4	4	5	5	3	5	4	5	4	5	4	5	4	5	4	4	1	5	4	5	2	5	4	5	4	2	4	5	4	5	2	4	5	4	5	4
504	重庆大学附属肿瘤医院	核医学科(住院)	0187496005	高均秀	44	女	2020-03-27	4	3	5	5	3	5	5	4	5	4	5	3	4	5	4	5	4	5	4	5	4	3	2	3	4	5	4	5	4	5	4	5	2	3	5	4	2	5	4	5	2	5
505	重庆大学附属肿瘤医院	肿瘤科	1001078769	王娜	34	女	2020-03-27	5	4	5	4	5	4	4	3	4	4	5	2	5	4	2	4	5	4	5	4	5	4	1	5	2	5	1	5	3	5	4	5	2	4	5	4	3	4	5	4	5	4
506	重庆大学附属肿瘤医院	核医学科(住院)	0261294003	舒月洪	50	男	2020-03-27	5	3	4	5	4	5	2	5	3	5	4	1	5	4	5	4	3	4	5	3	5	4	5	4	5	4	5	4	5	4	5	4	3	4	3	5	4	5	4	5	2	4
507	重庆大学附属肿瘤医院	心血管呼吸内科	0257844002	魏蜀清	69	女	2020-03-27	4	5	5	3	5	4	5	3	5	4	5	4	5	4	5	4	5	4	5	4	5	4	2	5	4	5	2	5	4	5	4	2	4	2	4	5	4	5	4	5	4	5
508	重庆大学附属肿瘤医院	缓和医疗科	0258052003	杨世琼	56	女	2020-03-27	5	3	4	4	5	4	3	4	5	4	5	3	4	5	4	5	4	5	4	2	4	5	3	5	4	5	4	5	4	5	4	5	2	2	5	4	2	4	5	4	3	4
509	重庆大学附属肿瘤医院	胸腹部肿瘤放疗科病区	0238083011	黎庆国	63	男	2020-03-27	5	5	4	5	2	3	3	4	5	4	3	2	5	4	3	4	5	4	5	4	3	4	2	5	4	5	3	5	3	5	4	2	5	2	4	5	3	5	4	5	4	3
510	重庆大学附属肿瘤医院	乳腺肿瘤内科病区	0266330001	唐益梅	26	女	2020-03-27	4	3	5	4	5	4	5	3	4	5	3	1	4	5	4	5	3	4	5	4	4	5	1	4	5	4	2	4	2	4	5	4	2	4	5	4	5	2	5	4	1	5
511	重庆大学附属肿瘤医院	肿瘤内科(住院)	0253427005	黄四	69	男	2020-03-27	4	5	3	5	5	4	5	4	5	4	2	4	5	4	5	4	5	4	5	3	5	4	1	5	4	5	1	5	4	5	4	2	4	5	4	5	1	5	4	5	2	4
512	重庆大学附属肿瘤医院	肿瘤内科1病区	0266416001	丁正义	73	男	2020-03-27	5	3	4	2	4	5	4	5	4	5	1	4	5	4	5	4	2	4	5	4	5	4	2	5	4	5	1	5	3	5	4	1	3	4	5	4	2	4	5	4	1	5
513	重庆大学附属肿瘤医院	肿瘤内科(住院)	1912260007	丁强	24	男	2020-03-27	5	4	5	4	5	5	3	5	4	5	2	3	4	5	3	5	4	5	4	5	3	4	2	4	5	4	2	4	5	4	5	2	4	3	4	5	4	5	4	5	4	5
514	重庆大学附属肿瘤医院	食管纵隔肿瘤外科病区	0253196005	冯蓉	53	女	2020-03-27	4	5	5	1	5	4	3	5	3	5	2	3	4	5	2	5	4	5	4	2	5	4	3	4	5	4	3	4	2	5	4	2	2	5	4	5	4	5	4	5	2	4
515	重庆大学附属肿瘤医院	乳腺肿瘤外科2病区	0266041001	邹仁淑	65	女	2020-03-27	4	3	4	2	4	5	4	4	5	5	1	4	5	4	1	4	5	4	5	1	5	4	1	5	4	5	4	3	4	5	4	1	2	5	4	5	2	5	4	5	2	5
516	重庆大学附属肿瘤医院	乳腺肿瘤外科2病区	0266737001	夏帮菊	61	女	2020-03-27	5	3	4	5	5	4	4	5	4	5	2	5	4	5	4	5	3	4	5	4	5	4	2	4	5	4	5	4	5	4	3	4	2	4	3	4	5	4	5	4	5	4
517	重庆大学附属肿瘤医院	肿瘤内科1病区	0266882001	杨建福	59	男	2020-03-27	5	4	5	4	5	3	5	4	5	4	4	2	3	5	4	5	4	5	4	3	5	4	5	4	5	4	3	5	3	5	2	1	4	5	2	5	3	5	4	5	1	5
518	重庆大学附属肿瘤医院	甲状腺肿瘤外科病区	0248223008	向菊天	42	女	2020-3-28	4	3	4	5	4	2	3	4	4	5	1	4	4	5	4	5	4	5	4	5	4	5	2	3	4	5	4	5	2	5	4	5	2	2	5	4	5	2	5	4	2	4
519	重庆大学附属肿瘤医院	肿瘤内科1病区	0266843001	余娜	37	女	2020-3-29	5	3	3	4	4	5	4	5	4	5	3	4	5	4	5	4	5	4	5	4	2	4	3	5	4	5	2	3	5	4	5	4	2	5	2	5	1	5	4	5	4	3
520	重庆大学附属肿瘤医院	心血管呼吸内科	0266714001	刘长容	46	女	2020-3-30	5	3	4	3	4	1	2	4	5	4	2	3	4	5	4	5	4	5	4	2	4	5	2	5	4	3	5	2	5	4	5	2	4	2	5	4	5	4	5	4	3	4
521	重庆大学附属肿瘤医院	核医学科(住院)	0266930001	黄传碧	39	女	2020-3-30	4	5	5	2	5	5	3	5	3	5	4	2	4	5	4	5	4	5	4	4	3	4	2	4	5	4	1	5	1	5	1	4	5	1	4	5	4	5	4	5	3	5
522	重庆大学附属肿瘤医院	肝胆胰肿瘤科	0265265001	董庭伟	70	男	2020-3-30	4	4	5	5	4	5	4	5	2	5	1	2	5	4	5	4	5	4	5	4	5	4	1	5	4	5	2	4	5	4	2	4	2	4	5	4	2	4	5	4	3	4
523	重庆大学附属肿瘤医院	肿瘤内科(住院)	0265902001	万世虎	74	男	2020-3-30	5	4	5	4	5	4	5	4	5	4	2	1	5	4	3	5	3	4	5	2	4	5	1	5	4	5	2	5	4	5	4	2	3	5	2	5	3	5	4	5	2	5
524	重庆大学附属肿瘤医院	姑息治疗科(住院)	0265915001	卓其昌	70	男	2020-03-26	5	5	2	5	2	1	5	3	5	4	3	4	5	4	2	4	5	4	5	3	5	4	3	5	4	5	1	5	4	5	4	5	4	2	4	5	1	5	4	5	4	5
525	重庆大学附属肿瘤医院	胸部肿瘤内科病区	0263999002	唐志全	65	男	2020-03-26	4	3	4	4	3	5	4	5	4	5	4	5	5	4	5	4	5	4	5	4	5	4	2	4	5	4	3	4	5	4	3	1	2	5	4	5	4	3	4	5	1	4
526	重庆大学附属肿瘤医院	乳腺肿瘤内科病区	0266833001	岳洪玲	46	女	2020-03-26	5	5	4	5	5	4	5	4	5	4	2	3	4	5	4	5	4	5	4	5	4	5	1	5	4	5	2	4	3	4	2	4	2	4	5	4	5	1	5	4	5	2
527	重庆大学附属肿瘤医院	乳腺肿瘤内科病区	0266136001	张国琼	50	女	2020-03-26	5	3	5	4	4	3	4	3	4	4	3	4	5	4	5	4	5	4	5	4	5	4	1	4	5	4	5	4	5	4	5	2	3	5	3	5	2	4	5	4	2	4
528	重庆大学附属肿瘤医院	核医学科(住院)	0267371001	徐菡	30	女	2020-03-26	4	5	5	3	5	4	2	5	4	5	4	5	3	5	3	5	4	5	4	5	4	5	4	5	4	5	1	4	2	4	5	4	5	2	4	5	4	5	4	5	4	5
529	重庆大学附属肿瘤医院	核医学科(住院)	0267383001	肖庆容	54	女	2020-03-26	5	3	4	4	4	5	4	5	4	4	3	4	5	4	2	4	5	4	5	3	5	4	2	4	5	4	2	5	3	5	3	4	2	4	2	4	2	4	5	4	5	4
530	重庆大学附属肿瘤医院	胸腹部肿瘤放疗科病区	0233362010	唐联发	57	男	2020-03-26	4	3	4	5	4	5	3	5	4	4	3	4	5	4	5	4	3	5	4	5	4	5	3	4	5	4	2	5	4	5	4	5	4	2	1	5	3	5	4	5	3	5
531	重庆大学附属肿瘤医院	核医学科(住院)	0267479001	张素英	55	女	2020-03-26	4	5	5	2	5	2	4	3	5	4	5	3	4	5	2	5	4	5	4	2	5	4	1	5	4	5	3	5	4	5	2	4	2	4	5	4	5	4	5	4	5	4
532	重庆大学附属肿瘤医院	缓和医疗科	0260583004	傅仕熙	50	男	2020-03-26	5	5	4	5	5	1	5	4	5	4	3	4	5	4	5	4	5	4	5	4	3	4	1	4	5	4	3	4	5	3	5	4	5	3	4	5	1	5	4	5	2	5
533	重庆大学附属肿瘤医院	心血管呼吸内科	0267309001	罗依容	67	女	2020-03-26	5	3	5	4	1	4	4	3	4	5	2	4	5	4	3	4	5	4	5	4	2	4	2	5	4	5	4	5	3	4	5	2	4	5	4	5	4	5	4	4	1	4
534	重庆大学附属肿瘤医院	内分泌肾病内科	0267401001	黄莹	32	女	2020-03-26	5	4	3	5	5	4	5	4	5	4	1	2	4	5	4	5	4	5	4	3	4	5	2	4	5	4	3	4	5	4	5	4	3	4	3	5	4	5	4	5	2	5
535	重庆大学附属肿瘤医院	核医学科(住院)	0253572003	罗少明	47	男	2020-03-26	4	5	5	1	5	3	5	3	4	5	3	1	5	4	5	4	5	4	5	2	5	4	3	5	4	5	3	5	4	5	3	5	2	1	5	4	5	4	5	4	3	5
536	重庆大学附属肿瘤医院	内分泌肾病内科	0267543001	陶世明	52	男	2020-03-26	5	4	4	5	4	5	3	4	5	4	4	2	5	4	5	4	5	4	5	4	3	4	2	3	4	5	4	2	4	5	4	5	4	5	4	5	4	5	4	5	4	5
537	重庆大学附属肿瘤医院	肿瘤内科(住院)	0262958002	郑玉森	60	男	2020-03-26	5	4	5	2	5	5	4	3	5	4	3	4	5	4	3	4	5	4	5	2	4	5	1	5	4	5	1	5	2	5	1	4	3	2	5	4	2	4	5	4	2	4
538	重庆大学附属肿瘤医院	核医学科(住院)	0261655004	李成洪	30	男	2020-03-26	4	3	4	5	4	5	4	5	4	5	4	3	5	4	5	4	5	4	5	3	4	5	2	4	5	4	1	4	3	5	3	4	1	4	3	5	3	5	4	5	3	5
539	重庆大学附属肿瘤医院	核医学科(住院)	0267938001	刘凯波	28	男	2020-03-26	5	5	4	5	3	5	2	3	5	3	5	3	4	5	2	5	4	5	4	5	4	5	1	5	4	5	2	5	4	5	4	5	2	1	5	4	5	4	5	4	3	5
540	重庆大学附属肿瘤医院	核医学科(住院)	0257216003	段美琴	35	女	2020-03-26	4	3	4	4	5	4	3	4	5	4	4	2	5	4	1	5	4	5	4	2	5	4	2	5	4	5	1	4	5	4	5	2	4	2	4	5	4	5	4	5	4	5
541	重庆大学附属肿瘤医院	核医学科(住院)	0246016003	向锡芬	48	女	2020-03-26	4	2	5	2	3	5	4	5	4	5	3	4	3	4	5	4	5	4	5	4	5	4	2	5	4	5	2	3	5	4	5	2	3	2	5	4	5	3	5	4	5	4
542	重庆大学附属肿瘤医院	肿瘤内科2病区	0264729002	邹先全	49	男	2020-03-26	5	4	3	5	3	5	4	4	5	4	2	1	5	4	3	5	4	5	4	3	4	5	1	5	4	5	1	5	3	5	4	5	2	4	5	4	2	5	4	5	2	5
543	重庆大学附属肿瘤医院	胸腹部肿瘤放疗科病区	0266602001	罗君	57	女	2020-03-26	5	3	5	4	3	4	3	4	4	5	2	4	5	4	5	4	5	4	5	2	5	4	1	4	5	4	2	4	5	4	5	4	2	4	2	5	1	5	4	5	1	5
544	重庆大学附属肿瘤医院	胸腹部肿瘤放疗科病区	0213898003	刘静	50	女	2020-03-26	4	3	4	3	4	4	3	4	4	5	3	4	5	4	2	5	4	3	4	5	3	5	1	4	5	4	2	4	5	3	4	2	4	3	4	5	2	5	4	5	4	5
545	重庆大学附属肿瘤医院	胸腹部肿瘤放疗科病区	0252159005	王开木	57	男	2020-03-26	4	5	5	5	2	5	5	3	5	4	4	5	3	5	4	5	4	5	4	3	4	5	2	5	4	5	3	5	4	5	4	1	3	4	2	5	2	4	5	4	2	4
546	重庆大学附属肿瘤医院	妇科肿瘤中心2病区	0267344001	方玉兰	66	女	2020-03-26	5	3	4	4	5	4	2	4	3	4	5	3	4	5	4	5	4	5	4	5	4	5	1	5	4	5	2	5	3	5	3	4	2	4	5	4	5	4	5	4	1	4
547	重庆大学附属肿瘤医院	核医学科(住院)	0265723002	秦容	42	女	2020-03-26	4	4	5	5	4	5	4	5	4	5	2	2	5	4	3	5	3	5	4	3	4	5	4	5	4	5	4	5	4	5	4	2	4	1	4	5	4	5	3	5	3	5
548	重庆大学附属肿瘤医院	核医学科(住院)	0268305001	陈莉娜	31	女	2020-03-26	5	3	4	4	5	4	3	4	5	4	3	4	5	4	5	4	5	4	5	2	5	4	1	5	4	5	1	5	2	4	5	1	3	2	5	4	2	4	5	4	2	4
549	重庆大学附属肿瘤医院	核医学科(住院)	0260108002	张哲铭	38	男	2020-03-26	5	3	4	4	4	5	4	5	3	5	3	4	4	5	4	5	3	4	5	4	5	4	2	5	4	5	1	4	5	4	5	4	2	4	5	4	5	4	5	4	2	5
550	重庆大学附属肿瘤医院	体检中心	251347	王芳	43	女	2020-03-28	4	5	5	1	3	4	5	3	4	5	4	3	4	5	2	4	5	4	5	4	5	4	1	4	5	4	2	5	3	5	4	2	4	2	5	4	3	5	4	5	4	5
551	重庆大学附属肿瘤医院	消化内科	0268443001	吴万年	52	女	2020-03-28	5	1	5	4	4	3	4	4	5	4	1	2	5	4	5	4	5	4	5	3	4	5	2	4	5	4	5	4	5	4	5	4	5	1	4	5	4	5	2	5	3	5
552	重庆大学附属肿瘤医院	核医学科(住院)	0261736002	邓正兰	57	女	2020-03-28	4	5	5	3	5	4	5	3	4	5	4	3	4	5	4	5	4	5	4	5	4	5	2	5	4	5	1	5	2	5	4	5	1	4	5	4	2	4	5	4	2	4
553	重庆大学附属肿瘤医院	核医学科(住院)	0264123002	贺彩琼	55	女	2020-03-28	5	5	4	5	5	3	5	4	5	5	3	4	5	4	4	5	4	3	5	2	5	4	2	5	4	5	2	5	4	5	4	1	4	5	3	5	3	5	5	4	2	5
554	重庆大学附属肿瘤医院	内分泌肾病内科	0268559001	邓小波	43	男	2020-03-28	4	4	5	4	3	4	3	4	5	4	2	4	3	4	3	4	5	4	5	2	4	5	1	4	5	4	1	4	5	4	5	4	2	4	2	4	5	4	3	4	3	4
555	重庆大学附属肿瘤医院	核医学科(住院)	0255646002	柏小华	51	女	2020-03-28	5	3	4	4	3	5	4	5	4	5	4	5	4	5	4	5	4	4	5	3	5	4	3	4	2	5	2	4	5	4	5	2	5	2	4	5	2	5	4	5	4	5
556	重庆大学附属肿瘤医院	核医学科(住院)	0268797001	张小玲	52	女	2020-03-28	5	5	4	5	5	4	3	5	4	3	4	3	5	4	2	4	5	4	5	4	3	4	3	4	5	4	3	4	5	4	5	4	2	3	5	4	5	3	5	4	2	5
557	重庆大学附属肿瘤医院	消化内科(住院)	0266981002	袁玫	55	女	2020-03-28	4	4	5	3	4	5	3	5	3	5	3	4	5	4	5	4	3	5	4	5	4	5	1	4	5	4	3	4	3	4	5	1	2	5	1	5	4	5	4	5	4	5
558	重庆大学附属肿瘤医院	核医学科(住院)	0268996001	江斌	34	男	2020-03-28	4	5	3	5	2	3	4	5	4	5	3	3	4	5	3	5	4	5	4	1	5	4	2	5	4	5	4	5	4	5	4	2	4	1	4	5	4	5	4	5	4	3
559	重庆大学附属肿瘤医院	核医学科(住院)	0269007001	余翠蓉	49	女	2020-03-28	5	3	5	2	5	2	5	4	5	3	5	1	4	5	2	5	4	5	4	3	5	4	2	4	5	4	2	4	2	4	5	4	3	4	5	4	5	4	5	4	2	5
560	重庆大学附属肿瘤医院	消化内科(住院)	0264812002	罗学诗	75	男	2020-03-28	5	5	3	5	4	5	3	5	4	5	2	4	5	4	5	4	5	4	5	4	5	3	4	5	4	5	2	3	4	5	4	5	4	2	4	5	4	5	4	5	2	4
561	重庆大学附属肿瘤医院	消化内科(住院)	0269037001	欧中琼	56	女	2020-03-28	4	3	4	5	4	4	5	4	4	5	3	4	3	4	3	5	4	5	4	5	4	5	2	4	5	4	3	4	5	4	5	4	5	2	5	4	3	4	5	4	1	4
562	重庆大学附属肿瘤医院	心血管呼吸内科	261549	李睿	53	男	2020-03-28	5	5	4	5	3	5	2	5	4	5	4	5	3	5	4	5	4	5	5	4	3	4	1	4	3	5	1	5	4	5	4	2	4	3	5	4	2	4	3	4	2	4
563	重庆大学附属肿瘤医院	核医学科(住院)	0266556003	陈俊	49	男	2020-03-28	4	3	4	5	5	1	5	4	4	5	2	4	5	4	5	4	5	4	5	4	5	4	3	4	5	4	1	4	5	4	5	1	4	1	5	4	2	4	3	4	2	2
564	重庆大学附属肿瘤医院	核医学科(住院)	0260007003	李永琴	57	女	2020-03-28	5	5	3	5	5	4	5	4	3	4	5	3	5	4	3	5	3	5	4	3	4	5	4	5	4	5	1	5	3	5	4	5	2	1	5	4	3	5	4	5	3	4
565	重庆大学附属肿瘤医院	姑息治疗科(住院)	0268466003	李大友	61	男	2020-03-28	5	3	5	2	2	5	3	5	4	5	3	4	5	4	2	5	4	5	5	4	5	3	4	5	3	4	2	5	4	5	4	2	4	5	4	5	4	2	5	4	4	5
566	重庆大学附属肿瘤医院	缓和医疗科	0254535008	王小燕	50	女	2020-03-28	4	5	2	5	5	3	5	5	4	5	4	3	4	5	4	5	4	5	4	2	4	5	1	5	4	5	2	5	3	4	5	4	3	4	2	4	5	4	5	4	5	4
567	重庆大学附属肿瘤医院	骨与软组织肿瘤科	0269449001	刘涛明	49	男	2020-03-28	4	3	5	4	1	4	3	4	5	4	5	4	5	4	4	5	4	5	4	2	5	4	1	5	4	5	3	4	5	5	4	1	4	2	4	5	4	5	4	5	4	1
568	重庆大学附属肿瘤医院	内分泌肾病内科	0262042004	蒋春梅	55	女	2020-03-28	5	5	4	5	5	4	4	3	5	4	4	5	5	4	5	4	5	4	5	3	5	4	2	5	4	5	4	5	4	5	2	5	2	2	5	4	5	4	5	4	2	4
569	重庆大学附属肿瘤医院	消化内科	0269275001	刘红	44	女	2020-03-28	5	3	4	4	5	4	3	4	4	5	2	3	5	4	5	4	5	4	5	2	5	3	2	5	4	5	1	3	5	5	4	4	5	5	4	5	4	5	4	5	2	5
570	重庆大学附属肿瘤医院	缓和医疗科	0265731006	秦蔓意	68	女	2020-03-28	4	5	4	2	4	3	4	5	4	4	3	2	4	5	4	5	3	4	5	1	4	5	2	4	5	4	2	4	3	4	1	3	4	1	4	5	4	5	4	5	3	4
571	重庆大学附属肿瘤医院	核医学科(住院)	0267036002	任良华	48	女	2020-03-28	4	3	5	3	5	5	2	5	4	5	3	2	5	4	3	4	5	4	5	4	5	4	1	4	5	4	2	4	5	4	5	2	4	3	5	4	2	5	4	5	4	2
572	重庆大学附属肿瘤医院	核医学科(住院)	0192620004	董延惠	56	女	2020-03-28	5	3	5	5	4	2	4	5	4	4	3	4	3	5	2	5	4	5	4	3	5	4	1	4	5	3	4	2	4	5	4	5	4	2	4	5	2	5	3	5	3	5
573	重庆大学附属肿瘤医院	乳腺肿瘤外科2病区	0269923001	杨琳	38	女	2020-03-28	5	5	2	5	4	1	5	3	5	4	4	1	5	4	5	4	5	4	5	4	5	4	1	5	2	5	2	5	3	5	4	5	2	5	4	5	4	5	2	5	1	3
574	重庆大学附属肿瘤医院	食管纵隔肿瘤外科病区	0270010001	张桂英	63	女	2020-03-28	5	4	5	2	5	4	4	5	4	5	3	4	5	4	1	4	3	4	5	4	3	4	2	4	3	4	2	4	2	4	5	3	4	2	4	5	4	2	5	4	2	5
575	重庆大学附属肿瘤医院	核医学科(住院)	0263516003	冉豪	47	男	2020-03-28	4	3	4	5	4	5	4	3	5	3	5	2	4	5	4	5	4	5	4	3	4	5	4	4	3	5	2	3	5	4	5	4	5	3	5	4	5	4	5	4	2	4
576	重庆大学附属肿瘤医院	骨与软组织肿瘤科	0207239012	陈统琼	43	女	2020-03-28	5	3	4	5	5	2	5	4	5	4	2	4	5	4	3	5	4	5	4	2	4	5	3	4	5	4	1	5	4	5	4	5	1	5	3	4	3	5	4	5	4	3
577	重庆大学附属肿瘤医院	鼻咽肿瘤放疗科病区	0245722006	王大芬	59	女	2020-03-28	4	3	4	4	4	5	4	5	4	5	2	4	4	5	4	5	4	5	4	5	4	5	4	4	5	3	5	4	5	4	5	2	4	1	4	5	2	5	4	5	3	5
578	重庆大学附属肿瘤医院	内分泌肾病内科	0268898003	杜天勇	44	男	2020-03-28	5	4	5	4	3	4	3	4	5	4	3	4	5	4	3	4	5	4	5	4	3	4	2	4	5	2	3	4	5	4	2	4	5	2	5	2	5	3	5	4	2	5
579	重庆大学附属肿瘤医院	核医学科(住院)	0270665001	汪志品	57	男	2020-03-29	5	3	4	5	4	5	4	5	5	4	2	4	5	4	5	4	5	4	5	2	5	4	1	5	4	2	1	5	4	5	3	5	2	4	2	4	2	4	5	4	3	4
580	重庆大学附属肿瘤医院	核医学科(住院)	0264118003	刘小锋	35	男	2020-03-29	4	2	5	4	3	4	4	5	4	5	4	5	5	4	2	5	4	5	4	3	4	5	2	5	4	5	4	5	3	5	4	2	1	3	5	3	4	5	4	5	4	5
581	重庆大学附属肿瘤医院	核医学科(住院)	0270655001	黎雪玫	60	女	2020-03-29	5	3	5	4	3	4	3	4	5	4	4	2	4	4	5	4	5	4	5	4	3	4	1	4	5	4	2	5	3	5	4	1	4	2	5	4	5	4	3	4	5	4
582	重庆大学附属肿瘤医院	缓和医疗科	0269026002	胡芳	68	女	2020-03-29	4	2	4	5	4	5	4	5	4	5	2	5	3	5	4	5	4	5	4	2	4	5	3	4	5	4	5	4	5	4	5	1	5	3	5	4	2	4	3	4	3	5
583	重庆大学附属肿瘤医院	骨与软组织肿瘤科	0269583001	王学兵	47	男	2020-03-29	5	3	4	4	5	4	2	4	3	4	4	2	4	5	4	5	4	5	5	4	2	4	2	4	5	4	2	5	4	5	4	5	2	5	4	5	4	5	4	5	2	5
584	重庆大学附属肿瘤医院	妇科肿瘤中心二病区	0270219001	陈美英	65	女	2020-03-29	4	4	5	4	3	4	5	4	5	3	1	3	4	5	4	5	4	4	5	4	3	4	2	3	4	2	1	5	2	5	3	4	5	2	5	4	5	4	2	4	1	4
585	重庆大学附属肿瘤医院	甲状腺肿瘤外科病区	0270205001	黄黎媛	53	女	2020-03-29	4	3	4	3	3	4	5	3	4	5	4	3	5	4	5	4	5	4	5	2	4	5	2	5	4	5	1	5	4	5	2	4	2	3	5	4	5	3	5	4	5	4
586	重庆大学附属肿瘤医院	胸腹部肿瘤放疗科病区	0228215005	任秀华	72	女	2020-03-29	5	4	5	5	4	5	4	5	4	5	2	4	5	4	3	5	4	5	4	1	4	5	2	4	5	4	2	4	5	4	5	2	3	4	5	4	5	4	3	4	2	4
587	重庆大学附属肿瘤医院	肿瘤科	594408	陈欣怡	36	女	2020-03-29	4	4	5	1	5	4	3	5	3	5	4	3	4	5	3	4	5	4	5	3	5	4	3	5	4	5	2	4	3	4	5	3	4	5	4	5	4	2	4	5	4	2
588	重庆大学附属肿瘤医院	核医学科(住院)	0263185003	梁建华	49	女	2020-03-29	4	3	4	4	4	5	4	5	4	5	4	5	4	5	4	5	4	5	5	4	5	4	1	4	5	4	3	5	4	5	4	5	3	4	5	4	5	4	5	4	5	1
589	重庆大学附属肿瘤医院	核医学科(住院)	0258257003	尹建菊	54	女	2020-03-29	5	3	4	5	3	5	5	4	5	4	5	2	4	5	4	5	4	5	4	3	4	5	2	5	4	5	2	5	5	4	5	4	2	4	2	4	2	5	4	5	3	5
590	重庆大学附属肿瘤医院	核医学科(住院)	0262463003	蒋晓红	52	女	2020-03-29	5	4	5	4	5	4	5	4	5	4	3	4	4	5	4	5	4	5	4	2	5	4	3	4	5	4	3	4	5	4	5	4	1	5	1	5	1	5	4	5	3	5
591	重庆大学附属肿瘤医院	消化内科(住院)	0271228001	田正华	77	男	2020-03-29	4	3	4	5	4	3	4	3	4	4	3	4	5	4	5	4	5	4	5	4	5	4	2	4	5	4	2	4	5	4	5	2	2	1	5	4	5	4	5	4	1	4
592	重庆大学附属肿瘤医院	肝胆胰肿瘤科	0229751014	杨春丽	47	女	2020-03-29	4	3	4	4	3	2	4	3	4	5	4	5	4	5	4	5	3	5	5	3	4	5	2	4	5	4	2	5	4	5	2	5	4	2	4	5	4	5	4	5	4	3
593	重庆大学附属肿瘤医院	内分泌肾病内科	0161449002	李洪权	56	男	2020-03-29	5	3	4	2	4	4	5	4	5	4	2	4	5	4	5	4	2	5	5	2	5	4	1	4	5	4	1	2	5	5	3	5	2	5	1	5	4	3	4	5	2	4
594	重庆大学附属肿瘤医院	妇瘤科(住院)	0266996002	陈伶俐	48	女	2020-03-29	5	4	5	4	2	1	4	5	4	4	4	5	3	5	4	5	4	5	5	4	5	4	5	4	3	4	1	4	5	4	5	4	3	2	4	5	2	5	3	5	3	5
595	重庆大学附属肿瘤医院	综合病房	0271380001	雷惠芬	63	女	2020-03-29	5	4	5	4	2	4	3	4	5	4	2	4	5	4	4	5	4	5	5	3	5	4	3	5	4	5	2	5	3	5	4	5	4	2	4	5	4	5	4	5	2	5
596	重庆大学附属肿瘤医院	耳鼻咽喉颌面肿瘤外科病区	0271728001	张雷	53	男	2020-03-29	4	3	5	5	5	4	3	4	4	5	3	2	5	4	5	4	2	4	4	2	5	3	2	5	4	5	4	2	4	5	4	2	4	3	2	5	5	4	5	4	4	5
597	重庆大学附属肿瘤医院	肿瘤科	1100402	向磊	78	男	2020-03-29	5	2	5	4	4	5	4	5	3	4	3	2	4	5	4	5	4	5	4	5	4	5	2	5	4	5	2	4	3	4	5	4	5	2	5	4	2	5	4	5	3	5
598	重庆大学附属肿瘤医院	肿瘤科	514353	张燕	50	女	2020-03-29	4	1	4	5	4	5	4	3	4	5	4	1	2	5	3	5	3	4	5	1	2	5	3	5	3	5	3	4	3	5	3	5	3	1	5	4	5	4	5	4	5	2
599	重庆大学附属肿瘤医院	缓和医疗科(住院)	0271796001	胡怀彬	46	男	2020-03-29	5	3	4	5	4	3	4	4	5	4	3	4	4	5	4	5	4	5	4	3	4	2	1	4	5	4	2	4	2	3	4	2	4	1	4	5	4	5	4	5	4	3
600	重庆大学附属肿瘤医院	肿瘤科	756141	邓君	46	男	2020-03-30	5	5	4	5	4	5	5	4	4	5	3	4	2	4	5	4	5	4	4	2	4	5	4	5	3	5	4	3	4	5	4	1	4	2	4	5	3	4	5	4	2	5
601	重庆大学附属肿瘤医院	肿瘤科	1099641	陈思竹	50	女	2020-03-30	5	3	3	4	5	4	5	4	5	5	2	3	4	5	4	5	4	5	4	5	4	5	1	3	4	5	3	5	4	5	4	5	2	3	5	4	5	3	5	4	5	2
602	重庆大学附属肿瘤医院	核医学科(住院)	0261159002	余立家	47	男	2020-03-30	4	3	4	3	4	2	5	4	3	4	2	4	5	4	3	4	5	3	5	2	3	5	1	5	4	5	3	4	5	4	5	4	5	2	5	4	5	4	5	4	3	5
603	重庆大学附属肿瘤医院	核医学科(住院)	0270185002	吴丹	53	女	2020-03-30	4	2	4	4	3	1	5	4	5	5	4	3	4	5	4	5	4	5	4	3	4	3	2	4	5	4	2	5	4	5	4	5	4	3	5	4	1	5	3	5	4	5
604	重庆大学附属肿瘤医院	甲状腺肿瘤外科病区	0272086001	莫伍平	68	男	2020-03-31	4	4	5	5	4	5	4	5	4	5	4	5	3	5	2	5	4	5	5	4	5	4	2	4	5	4	3	4	5	4	5	4	5	2	5	4	5	4	2	4	2	4
605	重庆大学附属肿瘤医院	肿瘤内科1病区	0272226001	唐朝华	52	男	2020-04-05	5	5	4	4	3	4	3	4	5	4	3	2	4	5	1	5	4	5	5	1	5	4	5	4	5	4	1	4	2	4	5	4	2	1	4	5	4	5	4	5	1	4
606	重庆大学附属肿瘤医院	肿瘤内科2病区	0269542002	谢钏	40	女	2020-04-02	5	4	5	5	4	4	5	3	5	4	3	4	5	4	5	4	5	4	5	3	5	4	2	4	3	4	5	3	4	4	5	4	2	4	2	3	4	5	4	5	4	5
607	重庆大学附属肿瘤医院	肿瘤科	1000700771	熊开梅	54	女	2020-3-31	5	4	5	5	4	3	2	5	3	5	4	3	4	5	4	5	4	5	5	4	3	4	1	4	5	4	2	4	1	5	4	5	1	5	4	5	2	5	4	5	2	4
608	重庆大学附属肿瘤医院	肿瘤科	1001077094	吴敏	48	男	2020-3-31	4	5	5	4	5	2	3	4	5	5	3	4	4	5	4	5	4	5	5	2	4	5	3	5	3	5	1	2	5	4	5	2	4	5	2	5	4	3	4	5	4	2
609	重庆大学附属肿瘤医院	肿瘤科	1001074946	吴明异	48	女	2020-3-31	5	5	4	5	5	4	3	5	4	4	3	4	5	4	5	4	5	4	5	4	5	4	5	4	5	4	1	4	2	4	5	4	2	4	2	4	5	4	5	4	3	5
610	重庆大学附属肿瘤医院	肿瘤科	1001003340	覃仁琳	54	女	2020-3-31	4	4	5	5	3	1	4	5	4	5	4	3	4	5	4	5	4	5	4	2	4	3	4	5	3	4	1	4	3	4	2	4	1	4	2	4	2	4	3	4	2	5
611	重庆大学附属肿瘤医院	肿瘤科	1001077159	王语	57	女	2020-3-31	5	1	5	4	5	4	4	3	4	5	3	5	4	5	4	5	4	5	4	5	4	3	1	4	5	4	2	5	4	5	1	5	2	4	3	4	3	4	3	4	3	4
612	重庆大学附属肿瘤医院	肿瘤科	1000880977	宋晓尧	36	男	2020-3-31	4	4	5	2	3	5	3	5	4	4	3	4	3	5	4	5	4	5	5	4	5	4	2	5	4	5	4	2	4	5	4	1	4	2	4	2	4	5	4	4	2	4
613	重庆大学附属肿瘤医院	肿瘤科	1000700727	余俊燕	52	女	2020-3-31	4	4	5	4	4	3	4	5	4	4	2	3	4	5	4	5	4	5	5	3	5	4	2	5	5	4	2	1	4	5	4	2	4	2	4	5	4	5	4	5	4	5
614	重庆大学附属肿瘤医院	肿瘤科	1000993704	胡雨欣	46	女	2020-3-31	5	4	5	3	4	5	4	5	4	5	4	5	3	4	5	4	5	3	5	2	5	4	2	5	4	2	4	2	4	5	3	5	2	3	5	4	5	4	5	4	5	4
615	重庆大学附属肿瘤医院	肿瘤科	1001056411	谷玥汐	52	女	2020-3-31	5	4	5	4	4	5	3	5	4	5	3	4	5	4	3	4	3	4	4	2	4	5	1	4	3	4	5	4	5	4	5	4	1	1	5	4	5	4	5	4	5	1
616	重庆大学附属肿瘤医院	肿瘤科	1098934782	张艳	55	女	2020-3-31	4	3	4	4	5	4	4	5	2	3	1	5	4	5	4	5	2	5	5	2	4	3	1	4	5	4	1	5	2	4	5	4	2	4	5	4	3	4	5	4	2	4
617	重庆大学附属肿瘤医院	肿瘤科	101010634	鲁丽娜	58	女	2020-3-31	4	4	5	4	5	3	5	4	4	5	3	2	4	5	4	5	1	5	5	3	5	4	5	4	3	4	2	4	5	4	2	3	4	2	4	5	3	4	5	4	3	4
618	重庆大学附属肿瘤医院	肿瘤科	1001081139	邹沛言	46	男	2020-3-31	5	4	5	4	5	3	4	5	3	5	3	5	4	5	4	5	4	5	5	2	5	3	2	5	4	5	3	5	1	5	4	2	3	4	2	4	2	5	4	5	4	3
619	重庆大学附属肿瘤医院	肿瘤科	1001081151	唐杨	56	女	2020-3-31	5	4	5	2	4	5	4	5	2	4	2	5	2	4	3	4	5	4	5	3	5	4	5	4	5	4	3	5	2	5	4	1	5	1	5	4	5	4	5	4	5	2
620	重庆大学附属肿瘤医院	肿瘤科	1001078300	张馨允	47	女	2020-3-31	4	5	4	5	4	5	3	5	3	5	4	2	4	5	4	5	4	5	4	2	4	5	2	4	5	4	2	4	3	4	5	2	5	4	5	4	5	4	5	4	5	4
621	重庆大学附属肿瘤医院	肿瘤科	1001081548	陈艳霞	55	女	2020-3-31	5	4	5	4	4	2	4	5	4	4	3	4	3	4	5	4	5	4	4	3	4	5	1	5	4	5	2	5	4	5	4	5	2	2	4	5	2	5	4	5	4	5
622	重庆大学附属肿瘤医院	肿瘤科	1001043321	杜彧词	59	女	2020-3-31	5	4	5	3	5	3	5	4	5	4	5	2	1	5	3	5	4	5	5	4	5	4	1	5	3	5	1	5	1	5	4	2	5	3	5	4	5	4	5	4	3	5
623	重庆大学附属肿瘤医院	肿瘤科	1000921532	于秀茹	54	女	2020-3-31	5	4	4	2	4	4	3	4	5	4	2	4	5	4	5	4	5	4	5	4	5	4	1	5	4	5	4	3	4	5	4	4	1	4	5	4	5	4	5	4	5	3
624	重庆大学附属肿瘤医院	肿瘤科	1000877354	段自梅	46	女	2020-3-31	4	5	5	4	5	3	5	4	5	3	5	2	4	5	4	5	4	3	4	3	4	5	4	5	4	5	4	2	4	5	4	5	4	2	4	5	4	5	4	5	2	4
625	重庆大学附属肿瘤医院	肿瘤科	1001085208	张金敏	48	女	2020-3-31	5	4	2	4	5	4	3	5	3	5	4	5	3	5	4	5	4	5	5	2	5	4	5	4	5	4	2	4	5	4	5	5	4	1	4	5	4	5	4	5	4	2
626	重庆大学附属肿瘤医院	肿瘤科	1001071193	钟祖君	52	女	2020-3-31	4	5	5	1	5	4	5	4	5	5	3	4	2	4	5	4	5	4	4	1	4	5	4	5	4	3	4	5	4	5	4	2	4	2	4	5	2	4	5	4	2	5
627	重庆大学附属肿瘤医院	肿瘤科	1000947783	孙敏	48	女	2020-3-31	5	4	5	5	4	5	4	5	4	5	5	3	4	5	4	5	4	5	4	3	4	5	4	5	4	5	3	4	1	4	5	1	2	2	4	5	4	5	4	5	4	5
628	重庆大学附属肿瘤医院	肿瘤科	1001085152	陈正秀	51	女	2020-3-31	4	1	5	2	5	3	4	5	4	5	3	5	2	5	4	5	3	5	5	4	3	4	1	5	4	5	3	5	4	5	4	2	5	2	5	4	5	4	5	4	3	5
629	重庆大学附属肿瘤医院	肿瘤科	1001086154	方一莎	55	女	2020-3-31	4	5	5	4	5	4	3	5	3	5	1	4	5	4	5	4	5	4	5	2	4	5	1	4	5	5	1	4	5	3	5	4	3	4	5	4	5	4	5	4	2	5
630	重庆大学附属肿瘤医院	肿瘤科	1001087249	黎源杰	64	男	2020-3-31	5	5	4	5	4	3	2	5	3	5	4	3	4	5	4	5	4	5	5	3	5	4	2	5	3	5	3	5	2	5	4	5	4	5	2	5	2	5	3	5	1	5
631	重庆大学附属肿瘤医院	肿瘤科	1001086322	禹炼	38	女	2020-3-31	4	4	5	4	3	5	3	5	4	5	4	3	5	4	5	4	5	4	5	2	5	4	5	4	5	3	2	5	4	5	3	5	2	4	3	5	4	5	3	5	4	5
632	重庆大学附属肿瘤医院	肿瘤科	1001088517	邹蔚	49	男	2020-3-31	5	4	5	4	5	4	2	5	3	5	1	4	4	5	4	5	4	5	5	3	5	3	1	5	2	5	1	5	1	5	4	5	2	5	2	5	3	5	4	5	3	5
633	重庆大学附属肿瘤医院	肿瘤科	1001008538	邱子君	55	女	2020-3-31	4	5	5	3	4	4	3	4	4	5	2	3	2	5	4	5	4	5	5	2	5	4	5	4	5	4	3	5	4	5	4	5	1	4	5	4	5	4	5	4	5	2
634	重庆大学附属肿瘤医院	肿瘤科	1001088070	刘兴中	56	男	2020-3-31	4	5	5	2	4	3	5	4	5	5	1	2	3	5	3	5	3	5	5	2	5	5	1	5	4	5	4	5	4	5	2	4	5	2	5	4	5	4	5	4	2	5
635	重庆大学附属肿瘤医院	肿瘤科	1001083772	苏坤林	53	女	2020-3-31	5	3	5	5	3	2	5	3	5	5	1	5	1	5	5	4	5	4	5	4	5	4	1	5	4	5	1	5	4	2	5	2	4	5	4	5	1	5	3	4	5	4
636	重庆大学附属肿瘤医院	肿瘤科	1001085484	许寅斟	48	女	2020-04-01	5	5	2	2	5	1	4	5	4	5	2	1	2	5	2	5	4	5	5	4	5	5	2	5	4	5	2	5	3	5	2	5	4	4	5	4	5	4	5	4	2	5
637	重庆大学附属肿瘤医院	肿瘤科	724486003	陈松超	49	女	2020-04-01	4	5	5	5	4	4	3	5	4	5	4	3	4	5	4	5	4	5	5	3	5	4	2	5	3	5	4	5	2	5	4	5	2	5	4	5	4	5	3	5	4	5
638	重庆大学附属肿瘤医院	肿瘤科	950340001	牟麒霖	55	男	2020-04-01	4	2	5	5	4	5	3	5	3	5	3	5	4	5	4	5	3	5	5	4	5	3	4	5	4	5	1	5	3	5	4	2	5	2	5	4	5	4	5	4	3	5
639	重庆大学附属肿瘤医院	肿瘤科	609368005	罗先平	50	女	2020-04-01	4	5	5	3	5	3	5	4	5	5	3	4	3	4	5	4	5	4	5	2	5	4	2	5	2	5	1	5	4	5	4	5	1	4	5	4	5	4	5	4	2	5
640	重庆大学附属肿瘤医院	肿瘤科	950536001	蔡霞	60	女	2020-04-01	5	4	5	4	5	4	5	4	5	5	1	4	2	4	5	4	3	5	5	3	5	4	2	5	3	5	1	5	2	5	3	5	4	5	3	5	2	5	4	5	2	5
641	重庆大学附属肿瘤医院	肿瘤科	950424001	刘思国	50	男	2020-04-01	4	5	5	4	5	2	4	5	4	5	1	4	3	4	5	4	5	4	5	4	5	4	2	5	4	5	1	4	5	4	5	2	5	4	5	4	5	2	5	4	5	4
642	重庆大学附属肿瘤医院	肿瘤科	703853111	宋容	56	女	2020-04-01	5	4	2	5	4	3	5	3	5	4	5	2	3	5	4	5	4	5	5	3	5	3	1	5	4	5	2	5	2	5	2	5	2	4	5	4	3	5	4	5	4	5
643	重庆大学附属肿瘤医院	肿瘤科	925680012	张荣斌	64	男	2020-04-01	4	4	5	5	3	4	3	5	3	5	3	4	3	4	5	4	5	4	5	4	5	4	2	5	4	5	2	3	5	4	5	4	5	2	5	2	5	4	5	4	3	5
644	重庆大学附属肿瘤医院	肿瘤科	953441001	黄梅	52	女	2020-04-01	5	5	3	5	4	5	3	5	4	5	1	2	4	5	4	5	4	5	5	2	5	5	1	5	3	5	3	5	4	5	4	5	4	1	5	4	5	2	5	4	3	5
645	重庆大学附属肿瘤医院	肿瘤科	954886003	邹梦	44	女	2020-04-01	4	5	5	4	3	4	5	4	5	5	1	4	5	4	5	4	5	4	5	1	5	4	3	5	2	5	3	4	5	2	5	4	5	4	5	3	4	3	5	4	5	3
646	重庆大学附属肿瘤医院	肿瘤科	955509001	龚健	50	男	2020-04-01	5	2	5	5	3	4	5	4	5	4	3	5	3	5	4	5	4	5	5	3	5	3	2	5	4	5	3	5	2	5	4	5	4	5	3	5	2	5	4	5	2	5
647	重庆大学附属肿瘤医院	肿瘤科	955702001	黄海	57	男	2020-04-01	4	5	4	4	5	3	4	5	4	5	1	4	2	4	5	4	5	4	5	4	5	4	2	5	4	5	2	5	1	5	4	2	5	2	5	4	5	4	5	4	3	5
648	重庆大学附属肿瘤医院	肿瘤科	955798001	曹子薇	39	女	2020-04-01	4	1	5	5	4	3	5	4	5	4	2	4	5	4	5	4	5	4	5	2	5	4	5	4	5	4	1	4	5	4	5	2	4	5	2	5	2	5	4	5	2	5
649	重庆大学附属肿瘤医院	肿瘤科	955836001	谭乐飞	43	男	2020-04-01	5	2	4	3	5	1	4	5	4	5	3	3	4	5	4	5	4	5	5	3	5	4	2	5	4	5	4	5	3	5	4	5	2	5	4	5	4	5	3	5	4	5
650	重庆大学附属肿瘤医院	肿瘤科	955838001	向红梅	51	女	2020-04-01	5	4	5	3	5	2	4	5	5	3	4	3	4	5	3	4	5	4	5	4	5	3	1	5	4	5	1	3	5	4	5	4	1	4	5	2	5	4	5	2	3	5
651	重庆大学附属肿瘤医院	肿瘤科	393153012	刘重生	62	男	2020-04-01	5	4	4	5	4	5	4	5	4	5	2	5	5	4	2	4	5	4	4	4	5	5	4	5	5	5	2	4	2	4	5	2	4	5	5	4	5	4	5	4	2	4
652	重庆大学附属肿瘤医院	肿瘤科	945674002	石砚	55	男	2020-04-01	5	3	5	2	5	4	5	4	5	5	3	4	3	4	5	5	5	4	4	3	3	5	1	4	4	4	3	5	4	5	4	4	2	1	4	5	3	3	4	4	1	4
653	重庆大学附属肿瘤医院	肿瘤科	971391001	张润	45	女	2020-3-31	4	5	4	4	4	5	4	5	3	4	4	4	5	5	3	4	5	5	5	2	4	5	2	4	4	5	3	4	5	4	4	1	5	3	4	4	2	4	3	5	5	2
654	重庆大学附属肿瘤医院	肿瘤科	971708001	向雪	78	女	2020-03-30	4	3	4	1	5	4	3	4	2	4	2	5	5	4	4	4	5	5	4	5	4	4	1	5	5	4	4	3	4	5	4	5	4	2	4	4	5	5	3	4	2	1
655	重庆大学附属肿瘤医院	肿瘤科	972575005	申子辰	48	女	2020-03-29	5	4	5	2	5	3	4	5	5	5	3	4	5	4	5	4	4	4	5	3	4	4	2	5	2	4	2	4	5	5	4	4	4	5	5	5	2	4	4	4	4	5
656	重庆大学附属肿瘤医院	肿瘤科	232128003	李恕	48	女	2020-03-29	5	3	3	5	4	2	2	5	5	4	4	4	5	4	5	4	4	5	4	5	5	4	2	4	5	5	2	5	3	4	2	3	4	2	3	2	4	4	2	4	5	2
657	重庆大学附属肿瘤医院	肿瘤科	945026004	叶千容	49	女	2020-03-28	4	5	4	4	4	5	3	4	4	4	3	3	5	4	3	5	5	4	4	3	5	5	2	4	5	4	3	4	4	5	4	2	2	3	4	4	5	5	3	5	3	4
658	重庆大学附属肿瘤医院	肿瘤科	946208005	何秀苹	48	女	2020-03-28	5	3	5	5	4	1	4	3	5	5	3	4	4	5	4	5	4	3	4	2	5	5	1	4	4	5	1	5	3	5	1	5	4	5	5	3	2	4	3	4	3	3
659	重庆大学附属肿瘤医院	肿瘤科	724486001	马洪鹄	66	男	2020-03-28	4	4	5	4	5	4	5	5	4	4	5	4	5	4	2	4	5	5	4	4	4	4	3	4	5	4	1	5	5	5	5	5	5	1	2	4	4	3	4	5	1	4
660	重庆大学附属肿瘤医院	肿瘤科	950650010	刘承萍	78	女	2020-03-28	5	5	4	3	4	5	5	4	5	4	3	2	5	4	1	5	4	5	5	4	4	5	3	5	4	5	1	5	4	3	4	3	1	2	5	4	5	4	5	5	4	5
661	重庆大学附属肿瘤医院	肿瘤科	968539002	魏仕	55	男	2020-03-28	4	3	4	2	5	4	4	3	4	4	2	1	5	3	5	4	4	5	5	3	5	4	1	4	5	4	2	4	5	4	4	3	4	4	5	5	5	2	4	4	2	5
662	重庆大学附属肿瘤医院	肿瘤科	953723001	黄国秀	56	女	2020-03-28	4	3	5	5	2	1	5	5	4	4	1	2	5	4	3	5	4	4	5	5	4	4	2	5	3	5	2	5	3	5	5	4	5	3	5	4	5	4	4	5	3	5
663	重庆大学附属肿瘤医院	肿瘤科	435851010	任荣富	52	男	2020-03-28	5	4	4	5	3	5	4	5	3	5	3	4	4	5	4	5	3	4	5	2	5	5	2	4	5	4	3	3	5	4	5	2	4	2	4	5	4	5	4	5	2	5
664	重庆大学附属肿瘤医院	肿瘤科	959622005	易婧	29	女	2020-3-30	4	3	3	5	5	4	2	5	5	4	4	3	5	4	2	5	5	4	4	2	3	4	4	5	4	5	4	4	4	5	4	4	1	3	5	4	5	5	4	5	4	2
665	重庆大学附属肿瘤医院	肿瘤科	807959001	唐亚莉	53	女	2020-3-30	5	3	4	3	4	3	4	3	4	5	3	4	3	4	4	5	3	4	5	3	4	4	2	4	3	5	1	4	3	4	5	5	4	5	5	5	2	4	4	5	3	3
666	重庆大学附属肿瘤医院	肿瘤科	961025001	程才琼	56	女	2020-3-30	5	3	5	4	5	4	3	4	5	4	4	2	5	4	4	4	5	5	5	4	5	3	1	5	4	5	4	2	2	5	2	2	5	2	5	4	1	5	3	4	5	5
667	重庆大学附属肿瘤医院	肿瘤科	549118000	苏芬仙	50	女	2020-03-27	5	4	5	4	4	5	4	3	4	4	5	4	5	5	3	5	5	3	5	5	4	5	3	5	4	5	2	5	5	4	3	1	2	3	4	4	5	3	4	5	4	2
668	重庆大学附属肿瘤医院	肿瘤科	770066000	石选民	53	男	2020-03-27	5	4	5	3	4	5	5	4	5	5	4	1	5	4	5	5	4	4	5	1	5	4	4	5	3	4	4	5	4	4	4	1	5	4	5	5	4	5	5	4	2	5
669	重庆大学附属肿瘤医院	肿瘤科	977138020	熊言俊	65	男	2020-03-27	4	4	2	4	5	2	4	3	5	3	3	4	3	4	5	4	5	4	4	3	4	4	4	5	4	4	2	3	5	5	4	5	2	5	2	4	4	5	4	5	5	5
670	重庆大学附属肿瘤医院	肿瘤科	412168	李洪生	68	男	2020-04-02	4	5	4	5	5	1	5	4	5	4	2	3	4	4	2	5	5	4	5	4	3	5	1	5	5	3	2	5	5	5	5	4	3	4	1	5	2	4	5	4	3	4
671	重庆大学附属肿瘤医院	肿瘤科	977069	詹汝涵	35	女	2020-04-02	5	3	4	2	1	4	5	3	5	5	2	5	4	5	4	5	4	5	4	5	5	3	1	5	5	5	2	4	4	5	4	4	4	4	5	5	4	5	4	5	4	4
672	重庆大学附属肿瘤医院	肿瘤科	977286	樵桦	37	女	2020-04-02	5	4	5	4	5	4	3	5	5	4	3	3	5	5	4	4	5	5	5	4	4	5	2	4	5	4	1	4	3	4	3	2	3	5	4	5	5	4	5	4	2	5
673	重庆大学附属肿瘤医院	肿瘤科	978978	吉成兵	39	男	2020-04-02	4	3	5	4	5	3	4	3	4	5	4	2	4	4	4	5	3	5	4	4	5	4	2	4	2	5	4	5	3	5	2	3	2	1	1	5	2	5	4	5	1	4
674	重庆大学附属肿瘤医院	肿瘤科	979086001	毕文慧	58	女	2020-04-02	5	5	4	5	4	5	4	4	5	4	5	4	4	5	3	4	4	4	5	3	4	4	2	4	3	4	3	5	4	5	3	5	1	2	4	5	5	4	5	4	4	2
675	重庆大学附属肿瘤医院	肿瘤科	979307001	许媛	45	女	2020-04-02	4	3	4	1	5	5	2	5	4	4	2	4	5	4	5	4	4	5	5	4	5	3	1	5	3	3	1	5	4	5	5	4	2	5	4	4	4	3	3	5	2	5
676	重庆大学附属肿瘤医院	肿瘤科	979353002	刘江波	49	男	2020-04-02	5	3	5	5	4	5	3	4	4	4	3	3	4	4	2	5	5	4	4	2	5	5	1	4	5	2	4	4	2	4	5	4	4	2	2	4	3	4	2	5	4	5
677	重庆大学附属肿瘤医院	肿瘤科	979385001	秦雨	50	女	2020-04-02	4	5	4	2	3	5	4	4	5	5	3	2	5	5	4	5	4	4	5	2	5	4	1	4	5	2	2	5	4	4	5	2	4	2	5	5	5	5	4	5	3	4
678	重庆大学附属肿瘤医院	肿瘤科	980257003	王献	67	男	2020-04-02	4	5	4	5	5	4	3	4	3	4	4	3	3	4	3	4	4	5	4	3	4	4	2	4	5	5	4	5	2	5	3	5	3	3	5	5	5	4	4	5	2	4
679	重庆大学附属肿瘤医院	肿瘤科	807577020	胡忻怡	57	女	2020-04-02	4	3	3	5	3	5	3	3	4	5	1	4	4	4	2	5	5	5	4	2	5	4	4	4	4	4	2	5	3	4	5	5	4	2	4	4	1	5	4	4	3	5
680	重庆大学附属肿瘤医院	肿瘤科	984924001	李江山	56	女	2020-04-02	5	4	5	4	3	5	3	4	5	5	4	4	5	5	5	5	3	5	5	1	5	4	3	4	4	4	1	4	4	4	2	4	4	1	4	4	5	5	4	4	2	4
681	重庆大学附属肿瘤医院	肿瘤科	984834001	彭柳	46	男	2020-04-02	4	5	4	2	3	4	5	5	3	4	3	5	5	5	3	4	4	5	5	4	5	5	4	5	5	4	1	4	5	4	3	5	5	1	5	4	4	5	5	4	4	1
682	重庆大学附属肿瘤医院	肿瘤科	977266002	陈佳举	55	男	2020-04-02	5	4	5	5	4	4	2	4	4	5	2	3	4	4	4	5	4	4	5	3	3	5	2	5	5	2	2	5	5	5	5	2	3	2	5	4	4	3	3	4	5	4
683	重庆大学附属肿瘤医院	肿瘤科	985052001	陶忠碧	56	女	2020-04-02	4	4	4	4	2	5	4	5	5	5	4	4	4	4	5	5	4	4	5	4	4	5	1	4	5	5	2	5	5	5	4	4	4	3	5	5	2	4	3	5	5	4
684	重庆大学附属肿瘤医院	肿瘤科	987447001	李学英	56	女	2020-04-02	4	3	4	3	5	4	3	3	4	4	4	3	5	5	3	5	5	4	4	4	4	4	2	4	4	4	3	4	4	4	4	5	4	2	5	3	4	4	4	4	2	3
685	重庆大学附属肿瘤医院	肿瘤科	977046003	曾颖孜	54	女	2020-04-02	4	5	4	5	4	5	4	4	5	5	3	1	3	4	2	5	5	4	5	3	4	4	1	4	4	5	2	4	5	5	5	2	2	3	4	5	5	4	4	4	3	2
686	重庆大学附属肿瘤医院	肿瘤科	766644002	丁一	60	男	2020-04-02	5	3	5	4	5	4	5	3	5	3	3	4	3	4	4	4	3	5	5	2	3	5	3	3	5	4	3	5	5	5	3	1	5	2	2	5	2	5	5	4	4	4
687	重庆大学附属肿瘤医院	肿瘤科	874580010	靳雅淇	48	女	2020-04-02	5	2	3	5	4	5	4	4	4	5	5	4	5	4	4	4	5	4	4	5	5	4	2	5	4	5	2	2	3	4	4	5	4	1	4	4	3	5	5	4	5	5
688	重庆大学附属肿瘤医院	肿瘤科	987661001	谢金贝	57	女	2020-04-02	4	4	5	4	3	4	5	4	4	5	2	5	5	5	5	5	4	4	4	4	4	5	2	4	5	4	2	4	4	5	4	4	5	4	2	4	4	4	5	5	5	5
689	重庆大学附属肿瘤医院	肿瘤科	987838001	黎江	48	男	2020-04-02	5	3	4	4	4	3	5	5	3	3	3	4	5	4	5	4	5	5	4	2	3	4	2	5	4	4	1	5	3	3	4	5	2	5	2	4	4	4	5	4	4	3
690	重庆大学附属肿瘤医院	肿瘤科	990298002	黄永会	56	女	2020-04-02	4	3	5	1	5	4	3	5	4	5	4	3	4	4	4	5	3	5	5	3	4	4	2	4	5	4	1	2	3	5	5	4	2	5	2	2	5	4	4	4	3	4
691	重庆大学附属肿瘤医院	肿瘤科	985240100	谭邦俊	62	男	2020-04-02	5	5	4	4	5	3	4	5	5	5	2	4	5	4	3	4	4	5	5	4	2	5	3	5	5	4	2	4	2	5	4	4	1	4	3	5	5	4	5	5	5	2
692	重庆大学附属肿瘤医院	肿瘤科	923940105	陈增会	45	女	2020-04-02	4	3	5	3	3	4	3	5	4	5	5	3	5	5	2	4	4	4	4	2	3	5	1	4	5	4	4	4	4	4	5	4	4	4	4	4	3	5	5	4	2	5
693	重庆大学附属肿瘤医院	肿瘤科	953108010	伍近东	42	男	2020-04-02	5	4	4	5	3	5	3	4	4	5	3	4	5	4	5	5	4	4	5	4	4	4	2	4	5	5	2	4	4	5	5	5	2	4	4	4	3	4	4	4	4	5
694	重庆大学附属肿瘤医院	肿瘤科	954685201	周雨婷	57	女	2020-04-02	5	3	4	4	5	4	4	5	4	4	4	5	4	5	1	5	5	5	4	4	4	4	3	4	3	5	3	3	5	4	5	2	1	2	5	4	2	4	5	5	2	5
695	重庆大学附属肿瘤医院	肿瘤科	958289103	王开祥	58	男	2020-04-02	4	3	5	4	4	5	5	4	4	5	5	3	5	4	4	5	5	4	5	2	5	5	2	4	4	5	2	5	4	4	4	4	2	2	5	5	5	5	5	5	4	5
696	重庆大学附属肿瘤医院	肿瘤科	958458235	张韵雯	48	女	2020-04-02	4	5	5	5	2	3	3	5	3	5	4	2	3	4	3	4	4	5	5	1	5	4	2	4	4	5	4	4	5	4	5	4	4	3	5	4	5	4	4	4	3	5
697	重庆大学附属肿瘤医院	肿瘤科	849986010	吴明	56	男	2020-04-02	5	1	5	3	5	2	5	4	4	4	2	2	5	5	4	4	5	5	5	3	4	4	1	5	4	4	3	5	2	5	5	5	4	1	4	4	2	4	4	5	2	5
698	重庆大学附属肿瘤医院	肿瘤科	244305020	崔程景	49	男	2020-04-02	5	5	4	5	4	5	2	4	4	4	3	4	5	4	3	5	4	4	4	4	5	5	5	5	3	5	3	4	4	4	2	1	2	4	2	4	5	5	5	4	1	5
699	重庆大学附属肿瘤医院	肿瘤科	100098300	黄福兰	51	女	2020-04-02	4	5	5	2	4	4	5	5	5	5	3	1	4	5	5	4	4	4	5	3	5	4	3	5	5	5	2	4	1	4	1	2	1	2	5	5	5	5	4	4	4	2
700	重庆大学附属肿瘤医院	肿瘤科	749269002	刘艳芳	42	女	2020-04-02	3	4	4	5	3	5	5	5	5	4	3	4	5	4	2	5	4	5	5	2	4	4	2	5	3	5	3	3	5	4	4	5	2	4	5	4	4	4	5	5	3	5
701	重庆大学附属肿瘤医院	肿瘤科	245864220	张璐婷	56	女	2020-04-02	4	3	4	5	5	1	3	4	4	5	4	2	4	4	5	5	5	4	4	4	5	4	2	4	4	4	1	4	2	5	4	4	4	1	4	4	4	5	5	5	5	4
702	重庆大学附属肿瘤医院	肿瘤科	971211202	白晓寒	53	女	2020-04-02	5	4	5	4	5	4	5	3	4	4	3	4	5	4	4	5	4	5	4	3	5	3	3	5	4	4	5	2	3	5	3	4	3	4	5	5	2	4	3	5	2	5
703	重庆大学附属肿瘤医院	肿瘤科	1432323114	伍驭西	57	女	2020-04-02	4	4	3	5	3	5	3	4	4	4	5	4	5	4	4	4	5	5	5	2	5	5	1	3	5	4	2	4	4	5	5	3	5	2	5	5	4	4	3	4	5	5
[truncated: 19 more columns]

## Sheet: Psychometric Properties
number	所属单位	department	id	name	age	gender	SAS	SAS诊断	SDS	SDS诊断	date	v1	v2	v3	v4	v5	v6	v7	v8	v9	v10	v11	v12	v13	v14	v15	v16	v17	v18	v19	v20	v21	v22	v23	v24	v25	v26	v27	v28	v29	v30	v31	v32	v33	v34	v35	v36	v37	v38
1	重庆大学附属肿瘤医院	核医学科	0253341002	敖瑞证	47	男	25	无焦虑症状	28.75	无抑郁症状	2019-12-5	5	4	4	5	4	5	4	5	5	4	3	4	5	5	5	4	5	4	4	5	4	5	2	4	5	5	4	4	5	4	5	4	5	4	5	4	5	4
2	重庆大学附属肿瘤医院	核医学科	0248670002	白宁娜	60	女	40	无焦虑症状	50	无抑郁症状	2019-12-5	5	4	5	3	3	4	4	4	4	4	4	3	4	5	4	5	4	4	4	4	4	4	2	4	4	4	2	4	4	5	4	5	4	4	5	4	3	4
3	重庆大学附属肿瘤医院	核医学科	0249407002	蔡锡川	33	男	51.25	轻度焦虑	61.25	轻度抑郁	2019-12-5	3	4	5	4	3	5	2	3	5	4	3	2	4	4	5	4	3	4	5	4	3	4	5	3	4	4	5	4	4	5	4	3	2	3	4	4	5	4
4	重庆大学附属肿瘤医院	肿瘤放疗科	0263882001	曹琼安	57	男	48.75	无焦虑症状	53.75	轻度抑郁	2019-12-16	5	5	5	4	5	5	4	5	4	5	4	4	4	5	5	4	4	5	5	5	4	5	1	4	5	5	5	5	4	5	5	5	4	5	4	5	5	5
5	重庆大学附属肿瘤医院	姑息治疗科	0193300016	陈丹	65	女	45	无焦虑症状	37.5	无抑郁症状	2019-12-16	5	5	5	5	5	5	5	5	5	5	5	5	5	5	5	5	5	5	5	5	5	5	5	5	5	4	5	5	5	5	5	5	5	5	5	5	5	5
6	重庆大学附属肿瘤医院	核医学科	0254317001	陈后素	53	女	27.5	无焦虑症状	27.5	无抑郁症状	2019-12-16	5	5	5	5	5	5	5	5	5	5	5	4	5	4	5	5	5	5	5	5	5	5	5	5	5	5	5	5	5	5	5	5	5	5	5	5	5	5
7	重庆大学附属肿瘤医院	核医学科	0253601002	陈家云	51	男	25	无焦虑症状	32.5	无抑郁症状	2019-12-16	5	4	5	5	5	5	5	5	4	4	5	4	4	3	4	4	5	5	5	5	5	5	1	5	5	4	4	5	5	5	5	5	5	4	5	5	4	4
8	重庆大学附属肿瘤医院	消化内科	0254801001	陈景良	69	男	52.5	轻度焦虑	42.5	无抑郁症状	2019-12-16	5	3	5	5	4	5	5	5	4	4	5	4	4	4	5	5	5	5	5	5	5	5	1	5	5	4	4	5	5	5	5	5	5	4	5	5	4	4
9	重庆大学附属肿瘤医院	鼻咽肿瘤放疗科病区	0249154005	陈克中	47	男	37.5	无焦虑症状	46.25	无抑郁症状	2019-12-16	5	5	3	4	5	5	5	5	4	4	5	5	4	4	5	5	5	5	5	5	5	5	1	5	5	4	4	4	4	4	5	5	5	4	5	5	4	4
10	重庆大学附属肿瘤医院	核医学科	0251343002	陈丽芳	50	女	28.75	无焦虑症状	51.25	无抑郁症状	2019-12-16	5	3	5	5	4	5	5	5	4	5	5	4	5	4	5	5	5	5	5	5	5	5	2	5	5	5	5	5	5	5	5	5	5	4	5	5	4	4
11	重庆大学附属肿瘤医院	骨与软组织肿瘤科	0262167001	陈梅	29	女	55	轻度焦虑	58.75	轻度抑郁	2019-12-16	5	3	5	5	4	5	5	5	4	4	5	4	4	3	4	4	4	4	5	4	4	4	2	5	5	4	4	4	5	5	5	5	5	4	5	5	4	4
12	重庆大学附属肿瘤医院	消化肿瘤内科病区	0255584005	陈门瑜	27	男	46.25	无焦虑症状	58.75	轻度抑郁	2019-12-16	5	3	5	5	4	5	5	5	4	4	5	5	5	4	5	5	5	5	5	5	5	5	2	5	5	4	4	4	4	4	5	5	5	4	5	5	4	4
13	重庆大学附属肿瘤医院	综合肿瘤科病区	0263046002	陈敏	38	女	47.5	无焦虑症状	50	无抑郁症状	2019-12-16	5	3	5	5	4	5	5	5	4	5	5	4	4	4	5	5	5	5	5	5	5	5	1	5	5	4	4	5	5	5	5	5	5	4	5	5	4	4
14	重庆大学附属肿瘤医院	消化内科	0220242003	陈协利	64	男	56.25	轻度焦虑	73.75	重度抑郁	2019-12-16	5	4	5	5	4	5	5	5	5	5	5	4	4	4	5	5	5	5	5	5	5	5	1	5	5	5	5	5	5	5	5	5	5	4	5	5	4	4
15	重庆大学附属肿瘤医院	缓和医疗科	0118222013	陈亚秋	71	女	33.75	无焦虑症状	32.5	无抑郁症状	2019-12-16	5	4	5	5	4	5	5	5	5	5	5	4	5	4	5	5	5	5	5	5	5	5	1	5	5	4	4	4	4	4	5	5	5	4	5	5	4	4
16	重庆大学附属肿瘤医院	肿瘤放疗科	0237710005	陈艳芳	47	女	50	轻度焦虑	48.75	无抑郁症状	2019-12-16	5	5	5	5	5	5	5	5	5	5	5	5	5	5	5	5	5	5	5	5	5	5	3	5	5	5	5	5	5	5	5	5	5	5	5	5	5	5
17	重庆大学附属肿瘤医院	胃肠外科	0252021001	陈勇	22	男	55	轻度焦虑	66.25	中度抑郁	2019-12-16	5	5	5	5	5	5	5	5	5	5	5	5	5	5	5	5	5	5	5	5	5	5	1	5	5	5	5	5	5	5	5	5	5	5	5	5	5	5
18	重庆大学附属肿瘤医院	消化肿瘤内科病区	0245216004	陈友福	63	男	41.25	无焦虑症状	60	轻度抑郁	2019-12-16	5	5	5	5	5	5	5	5	4	5	5	5	5	4	5	5	5	5	5	5	5	5	3	5	5	5	5	5	5	5	5	5	5	5	5	5	5	4
19	重庆大学附属肿瘤医院	核医学科	0257715002	程淑	33	女	28.75	无焦虑症状	32.5	无抑郁症状	2019-12-16	5	3	5	5	4	4	5	4	5	4	3	4	4	5	4	4	5	4	5	4	4	4	3	5	4	5	4	5	4	4	5	4	5	4	5	4	5	4
20	重庆大学附属肿瘤医院	核医学科	0236714003	程淑芳	55	女	26.25	无焦虑症状	26.25	无抑郁症状	2019-12-16	5	4	4	5	4	5	5	5	5	4	4	5	5	5	5	5	5	4	4	5	5	5	1	5	5	5	5	5	4	5	5	5	5	3	4	5	5	5
21	重庆大学附属肿瘤医院	核医学科	0248398001	程永翠	47	女	25	无焦虑症状	26.25	无抑郁症状	2019-12-16	4	4	4	4	5	5	5	5	5	5	5	5	5	5	5	5	5	5	5	5	5	5	4	4	4	4	4	4	4	4	4	4	4	5	5	5	5	4
22	重庆大学附属肿瘤医院	核医学科	0255271002	程永淑	55	女	38.75	无焦虑症状	43.75	无抑郁症状	2019-12-16	4	3	4	5	4	5	4	5	4	5	4	5	4	5	5	5	4	4	4	4	5	5	4	4	4	4	5	4	5	4	4	5	4	5	4	4	5	5
23	重庆大学附属肿瘤医院	中医肿瘤科	0224535011	崔枫	63	女	43.75	无焦虑症状	61.25	轻度抑郁	2019-12-16	5	5	5	4	4	4	5	5	5	4	4	4	4	5	5	5	5	5	5	5	5	5	5	5	4	4	4	4	4	4	5	5	5	5	5	5	5	5
24	重庆大学附属肿瘤医院	核医学科	0259880001	代可	33	女	41.25	无焦虑症状	38.75	无抑郁症状	2019-12-9	5	5	5	5	5	5	5	5	5	5	5	5	5	5	5	5	4	4	4	4	4	4	4	4	4	4	4	4	5	5	5	5	5	5	5	5	5	5
25	重庆大学附属肿瘤医院	核医学科	0246899003	代永秀	52	女	27.5	无焦虑症状	26.25	无抑郁症状	2019-12-9	5	5	5	5	5	5	5	4	4	4	4	5	5	5	5	4	4	4	4	4	4	4	5	5	5	5	5	5	4	4	4	4	4	5	5	5	5	5
26	重庆大学附属肿瘤医院	消化肿瘤内科病区	0259085002	戴观英	34	女	56.25	轻度焦虑	67.5	中度抑郁	2019-12-9	5	3	4	5	4	5	4	5	4	5	4	5	4	4	4	4	4	4	5	5	4	5	3	5	4	5	4	4	4	4	4	4	5	5	5	5	4	4
27	重庆大学附属肿瘤医院	姑息治疗科	0254716002	戴虹	57	女	53.75	轻度焦虑	72.5	中度抑郁	2019-12-9	5	5	5	5	5	5	5	5	5	5	4	4	4	4	4	4	5	5	5	5	5	5	5	5	4	4	4	4	5	5	5	5	5	5	5	5	5	5
28	重庆大学附属肿瘤医院	综合肿瘤放疗科病区	0230240008	戴礼义	69	男	40	无焦虑症状	62.5	轻度抑郁	2019-12-9	5	4	5	4	5	5	4	5	4	5	4	3	5	5	4	5	5	4	4	4	4	5	5	5	5	4	4	4	4	4	5	5	5	5	4	4	4	4
29	重庆大学附属肿瘤医院	肠道肿瘤外科病区	0260775001	邓存岑	21	男	60	中度焦虑	76.25	重度抑郁	2019-12-9	5	4	5	4	3	5	4	5	5	5	4	5	4	5	5	4	4	4	4	4	4	4	5	5	5	5	5	5	5	5	5	5	5	5	5	4	4	4
30	重庆大学附属肿瘤医院	核医学科	0253382001	邓德碧	36	女	25	无焦虑症状	36.25	无抑郁症状	2019-12-9	5	5	5	5	5	5	5	5	5	5	5	5	5	5	5	5	5	5	5	5	5	5	5	5	5	5	4	4	4	4	4	4	4	4	4	5	5	5
31	重庆大学附属肿瘤医院	肿瘤放疗科	0163304010	邓松	39	男	53.75	轻度焦虑	61.25	轻度抑郁	2019-12-9	5	5	4	4	5	4	5	4	4	4	4	5	4	3	4	4	5	5	5	5	4	4	4	4	4	4	4	5	5	5	4	4	4	5	5	4	4	4
32	重庆大学附属肿瘤医院	核医学科	0249832001	邓素英	72	女	26.25	无焦虑症状	30	无抑郁症状	2019-12-9	5	3	5	5	5	4	4	5	4	4	4	4	4	4	4	4	4	4	4	5	5	4	4	5	5	5	5	4	4	4	4	5	5	4	5	5	4	5
33	重庆大学附属肿瘤医院	血管与介入科	0229675007	邓维福	67	男	60	中度焦虑	76.25	重度抑郁	2019-12-9	5	5	5	5	5	5	5	4	4	4	5	5	5	5	5	5	5	5	5	5	5	5	5	5	5	5	5	5	5	5	5	5	5	5	5	5	5	5
34	重庆大学附属肿瘤医院	骨与软组织肿瘤科	0264202001	邓治穗	29	女	48.75	无焦虑症状	56.25	轻度抑郁	2019-12-9	5	3	4	5	4	4	5	4	5	4	5	4	5	4	5	4	5	4	5	4	4	4	4	4	4	4	5	5	5	5	5	5	5	5	5	4	4	4
35	重庆大学附属肿瘤医院	内一科	0197750008	丁永莲	64	女	63.75	中度焦虑	52.5	无抑郁症状	2019-12-9	5	3	4	4	5	4	4	4	4	4	3	4	5	4	4	5	5	5	5	4	4	5	5	4	5	4	5	4	5	5	4	4	4	4	4	4	4	4
36	重庆大学附属肿瘤医院	乳腺科	0255527001	董亚敏	42	女	38.75	无焦虑症状	43.75	无抑郁症状	2019-12-9	5	3	4	5	4	5	4	5	4	5	4	5	4	5	4	5	4	4	4	4	4	4	5	5	5	5	5	5	5	4	5	4	4	4	4	4	4	4
37	重庆大学附属肿瘤医院	肺部肿瘤放疗科病区	0253895003	董艳	37	女	33.75	无焦虑症状	53.75	轻度抑郁	2019-12-9	5	3	4	5	4	5	5	5	5	5	4	4	4	4	4	5	5	4	4	4	5	5	2	5	5	5	5	5	5	5	5	5	5	5	5	5	5	5
38	重庆大学附属肿瘤医院	核医学科	0258187002	杜朝书	55	女	25	无焦虑症状	26.25	无抑郁症状	2019-12-9	5	5	5	5	5	5	5	5	5	5	5	5	5	5	5	5	5	5	5	5	4	4	4	5	5	5	5	5	5	5	5	5	5	5	5	5	5	5
39	重庆大学附属肿瘤医院	骨与软组织肿瘤科	0254186001	杜娟	34	女	61.25	中度焦虑	62.5	轻度抑郁	2019-12-9	4	3	5	5	5	5	5	4	5	4	5	4	4	4	4	4	4	4	5	4	4	3	2	3	4	5	4	4	4	4	5	5	5	5	5	5	4	5
40	重庆大学附属肿瘤医院	核医学科	0252279002	杜希	31	女	27.5	无焦虑症状	31.25	无抑郁症状	2019-12-9	5	5	5	5	5	5	5	5	5	5	5	5	5	5	5	5	5	5	5	5	5	5	4	5	5	5	5	5	5	5	5	5	5	5	5	5	5	5
41	重庆大学附属肿瘤医院	核医学科	0257046002	段明艳	27	女	35	无焦虑症状	37.5	无抑郁症状	2019-12-9	5	3	5	4	5	4	5	5	5	5	5	5	5	5	5	5	5	5	5	5	4	4	3	5	4	5	4	4	4	5	5	5	5	5	5	5	4	4
42	重庆大学附属肿瘤医院	核医学科	0254886001	樊成刚	53	男	37.5	无焦虑症状	43.75	无抑郁症状	2019-12-10	5	3	5	4	5	4	5	5	5	4	3	5	4	4	4	4	4	4	4	4	4	4	1	4	5	4	4	4	4	4	4	4	4	4	5	5	5	5
43	重庆大学附属肿瘤医院	核医学科	0261575002	冯中清	55	男	25	无焦虑症状	28.75	无抑郁症状	2019-12-10	5	3	4	5	4	4	4	4	4	4	5	4	4	5	4	5	4	5	4	4	4	4	2	3	4	4	4	4	5	5	5	5	5	5	5	5	5	5
44	重庆大学附属肿瘤医院	肿瘤放疗科	0252725001	符芸	24	女	47.5	无焦虑症状	70	中度抑郁	2019-12-10	5	3	4	4	4	5	4	5	4	5	5	4	4	4	4	4	4	4	4	4	4	4	5	5	5	5	5	5	5	5	5	5	5	5	5	5	5	5
45	重庆大学附属肿瘤医院	胃肠外科	0246631001	傅胜	60	男	55	轻度焦虑	78.75	重度抑郁	2019-12-10	5	3	4	4	4	4	4	4	4	4	4	4	4	4	4	5	5	5	4	4	4	4	2	5	4	5	5	5	5	5	5	5	5	5	5	4	5	4
46	重庆大学附属肿瘤医院	血管与介入科	0167597002	龚小均	50	女	65	中度焦虑	65	中度抑郁	2019-12-9	4	3	4	4	4	5	5	5	4	4	4	5	5	4	4	4	4	4	4	4	5	5	4	4	4	4	5	4	4	4	4	5	5	5	5	5	4	4
47	重庆大学附属肿瘤医院	姑息治疗科	0247678001	官国庭	61	男	52.5	轻度焦虑	65	中度抑郁	2019-12-8	5	5	5	5	5	5	5	5	5	5	5	5	5	5	5	4	4	4	4	4	4	4	4	4	4	4	4	4	4	4	5	5	5	5	5	5	5	4
48	重庆大学附属肿瘤医院	乳腺科	0251882001	广跃碧	49	女	42.5	无焦虑症状	56.25	轻度抑郁	2019-12-3	5	5	5	5	5	5	5	5	5	5	5	5	5	5	5	5	5	5	5	5	5	5	5	5	4	4	4	4	4	4	4	4	4	4	4	4	4	4
49	重庆大学附属肿瘤医院	核医学科	0258883001	郭承珍	55	女	25	无焦虑症状	26.25	无抑郁症状	2019-12-9	5	5	5	5	5	5	5	4	4	4	4	4	4	4	4	4	4	4	4	4	4	4	4	4	4	4	4	4	4	4	4	5	5	5	5	5	5	5
50	重庆大学附属肿瘤医院	肿瘤放疗科	0247653002	郭道英	77	女	52.5	轻度焦虑	73.75	重度抑郁	2019-12-3	5	5	5	5	5	5	5	5	5	5	5	5	4	4	4	4	4	4	4	4	4	4	4	4	4	4	4	4	4	4	4	4	4	4	4	4	4	4
51	重庆大学附属肿瘤医院	乳腺肿瘤内科病区	0191108008	韩雪	34	女	43.75	无焦虑症状	51.25	无抑郁症状	2019-12-7	5	5	5	5	5	5	5	5	5	5	5	5	4	4	4	4	4	4	4	4	4	4	4	4	4	4	4	4	4	4	4	4	4	4	4	4	4	4
52	重庆大学附属肿瘤医院	消化内科	0262685001	何本英	42	女	57.5	轻度焦虑	55	轻度抑郁	2019-12-8	5	5	5	5	5	5	5	5	5	5	4	4	4	4	4	4	4	4	4	4	4	4	5	5	5	5	5	5	5	5	5	5	5	5	4	4	4	4
53	重庆大学附属肿瘤医院	核医学科	0257435002	何桂兰	54	女	25	无焦虑症状	25	无抑郁症状	2019-12-9	5	5	5	5	5	5	5	5	5	5	5	5	5	5	5	4	4	4	4	4	4	4	4	4	4	4	4	4	4	4	4	4	5	5	5	5	5	5
54	重庆大学附属肿瘤医院	核医学科	0238218003	何久林	45	男	25	无焦虑症状	25	无抑郁症状	2019-12-9	4	4	4	4	4	4	4	4	4	4	4	4	4	4	5	5	5	5	5	5	5	5	5	5	5	5	5	5	5	5	5	5	5	5	5	5	5	5
55	重庆大学附属肿瘤医院	中医肿瘤科病区	0251634004	何远琴	54	女	41.25	无焦虑症状	76.25	重度抑郁	2019-12-5	5	5	5	5	4	4	4	4	4	4	4	4	4	4	4	5	5	5	5	5	5	5	5	5	5	5	5	5	4	4	4	4	4	4	4	4	4	5
56	重庆大学附属肿瘤医院	核医学科	0231410005	胡光平	63	女	52.5	轻度焦虑	55	轻度抑郁	2019-12-8	5	5	5	5	4	4	4	4	4	4	4	4	4	4	4	4	4	5	5	5	5	5	5	5	5	4	4	4	4	4	4	4	4	4	4	4	4	5
57	重庆大学附属肿瘤医院	肿瘤放疗科	0185380005	胡璐琼	54	女	45	无焦虑症状	53.75	轻度抑郁	2019-12-9	5	5	5	5	5	4	4	4	4	4	4	4	4	4	4	4	4	4	4	4	4	4	4	4	4	4	4	5	5	5	5	5	5	5	5	5	5	5
58	重庆大学附属肿瘤医院	核医学科	0246391002	胡瑞兰	49	女	36.25	无焦虑症状	28.75	无抑郁症状	2019-12-3	5	5	5	5	5	5	5	5	4	4	4	4	4	4	4	4	4	4	4	4	4	4	4	4	4	4	5	5	5	5	5	5	5	5	4	4	4	4
59	重庆大学附属肿瘤医院	耳鼻咽喉颌面肿瘤外科病区	0258611001	胡双林	41	男	46.25	无焦虑症状	51.25	无抑郁症状	2019-12-4	5	5	5	5	4	4	4	4	4	4	4	4	4	4	4	4	4	4	4	4	4	4	4	5	5	5	5	5	5	5	4	4	4	4	4	4	4	4
60	重庆大学附属肿瘤医院	消化肿瘤内科病区	0259351001	黄国成	63	男	43.75	无焦虑症状	50	无抑郁症状	2019-12-9	5	5	5	4	4	4	5	5	5	5	5	5	5	4	4	4	4	5	5	5	5	5	5	5	5	5	5	5	5	5	5	5	5	5	5	5	4	4
61	重庆大学附属肿瘤医院	中医肿瘤科	0248546008	黄华	64	女	46.25	无焦虑症状	76.25	重度抑郁	2019-12-3	5	5	5	4	4	4	4	4	4	4	5	5	5	5	5	4	4	4	4	4	4	4	4	4	4	4	4	5	5	5	5	5	5	5	5	5	5	4
62	重庆大学附属肿瘤医院	姑息治疗科	0232278014	黄齐志	63	女	45	无焦虑症状	61.25	轻度抑郁	2019-12-9	5	5	5	5	5	5	5	5	5	5	5	5	5	4	4	4	4	4	4	4	4	4	4	4	4	4	4	4	4	5	5	5	5	5	5	5	5	5
63	重庆大学附属肿瘤医院	消化内科	0251648003	黄淑明	69	女	55	轻度焦虑	56.25	轻度抑郁	2019-12-5	5	5	5	5	5	5	5	5	4	4	4	4	4	4	5	5	5	5	5	5	5	5	5	5	5	4	4	4	4	4	4	4	4	5	5	5	5	4
64	重庆大学附属肿瘤医院	内一科	0252421001	黄云利	52	女	45	无焦虑症状	53.75	轻度抑郁	2019-12-8	5	5	4	4	4	4	4	4	4	4	4	4	4	4	4	4	4	4	5	5	5	5	5	5	5	5	5	5	5	5	5	5	5	5	5	5	5	5
65	重庆大学附属肿瘤医院	消化内科	0258026001	吉丽英	60	女	45	无焦虑症状	51.25	无抑郁症状	2019-12-9	5	5	5	5	5	5	4	4	4	5	5	5	5	5	5	5	5	5	5	5	5	5	4	4	4	4	4	4	4	4	4	4	4	4	4	4	4	4
66	重庆大学附属肿瘤医院	肿瘤放疗科	0264625001	贾定淑	47	女	42.5	无焦虑症状	65	中度抑郁	2019-12-4	5	5	5	5	4	4	4	4	4	5	5	5	5	5	5	5	5	5	5	5	5	5	5	5	5	5	5	5	5	5	5	5	4	4	4	4	4	4
67	重庆大学附属肿瘤医院	肿瘤内科	0222089015	简明	64	男	72.5	重度焦虑	82.5	重度抑郁	2019-12-6	5	5	5	5	5	5	5	5	5	5	4	4	4	4	4	4	4	4	4	5	5	5	5	5	5	5	5	5	5	5	5	5	5	5	4	4	4	4
68	重庆大学附属肿瘤医院	肿瘤内科1病区	0263548001	江北坤	51	男	43.75	无焦虑症状	45	无抑郁症状	2019-12-7	5	5	5	5	5	5	5	5	5	5	5	5	4	4	4	4	4	4	4	4	4	4	4	4	4	4	4	4	4	4	4	4	4	4	4	4	4	5
69	重庆大学附属肿瘤医院	消化肿瘤内科病区	0258317001	江强	50	男	35	无焦虑症状	33.75	无抑郁症状	2019-12-8	5	5	5	4	4	4	4	4	4	4	5	5	5	5	5	4	4	4	4	4	4	4	4	4	4	4	4	5	5	5	5	5	5	5	5	5	5	5
70	重庆大学附属肿瘤医院	胸腹部肿瘤放疗科病区	0257423001	江显万	76	男	51.25	轻度焦虑	61.25	轻度抑郁	2019-12-9	5	5	5	5	5	5	5	5	5	4	4	4	4	4	4	4	4	4	4	4	4	4	5	5	5	5	5	5	5	5	5	5	5	5	5	5	5	5
71	重庆大学附属肿瘤医院	血管与介入科	0251725001	姜廷君	68	男	51.25	轻度焦虑	61.25	轻度抑郁	2019-12-3	4	4	4	4	4	5	5	5	5	5	5	5	5	5	5	5	5	5	5	5	5	5	5	5	5	5	5	5	5	4	4	4	4	4	4	4	4	4
72	重庆大学附属肿瘤医院	消化内科	0261361001	蒋安彩	55	男	55	轻度焦虑	48.75	无抑郁症状	2019-12-4	5	5	5	5	5	5	4	4	4	4	4	4	5	5	5	5	5	5	5	5	5	5	5	5	5	5	5	5	5	5	4	4	4	4	4	4	5	5
73	重庆大学附属肿瘤医院	消化肿瘤内科病区	0182697008	蒋利华	68	女	45	无焦虑症状	63.75	中度抑郁	2019-12-7	5	5	5	4	4	4	4	4	4	4	4	4	4	4	4	4	4	5	5	5	5	5	5	4	4	4	4	4	4	4	4	4	4	4	4	4	4	4
74	重庆大学附属肿瘤医院	内一科	0162695019	金盛珍	83	女	56.25	轻度焦虑	68.75	中度抑郁	2019-12-9	5	5	5	4	4	4	5	5	5	5	5	5	5	5	5	4	4	4	4	4	4	4	4	4	4	4	4	4	4	4	5	5	5	5	5	5	5	5
75	重庆大学附属肿瘤医院	核医学科	0256427001	景耀芬	61	女	41.25	无焦虑症状	40	无抑郁症状	2019-12-3	5	5	5	5	5	5	5	5	5	5	5	5	5	5	5	5	5	5	5	5	5	5	5	5	5	5	4	4	4	4	4	4	4	5	5	5	4	4
76	重庆大学附属肿瘤医院	核医学科	0246455002	孔令芳	46	男	31.25	无焦虑症状	46.25	无抑郁症状	2019-12-9	5	5	5	5	5	5	5	5	4	4	4	5	5	5	5	5	5	5	4	4	4	4	4	4	4	4	4	4	4	4	4	4	4	4	5	5	5	5
77	重庆大学附属肿瘤医院	胸腹部肿瘤放疗科病区	0258132002	匡永全	59	男	48.75	无焦虑症状	70	中度抑郁	2019-12-4	5	5	5	5	5	4	4	4	4	4	5	5	5	4	4	4	4	4	4	4	4	4	4	4	5	5	5	5	5	5	5	5	5	5	5	5	5	5
78	重庆大学附属肿瘤医院	消化内科	0250245001	黎旭	36	男	62.5	中度焦虑	73.75	重度抑郁	2019-12-9	5	5	5	5	5	5	5	5	5	5	5	4	4	4	4	4	4	4	4	4	4	4	5	5	5	5	5	5	5	5	5	5	5	5	5	4	4	4
79	重庆大学附属肿瘤医院	综合肿瘤放疗科病区	0259665001	李必桃	81	男	72.5	重度焦虑	66.25	中度抑郁	2019-12-4	5	5	5	4	4	4	4	4	4	4	4	4	4	4	5	5	5	5	5	5	5	5	5	5	5	5	5	5	5	4	4	4	4	4	4	4	4	4
80	重庆大学附属肿瘤医院	胃肠外科	0248104001	李凤敏	52	女	48.75	无焦虑症状	72.5	中度抑郁	2019-12-9	5	5	5	5	5	5	5	5	5	5	5	5	4	4	4	4	4	4	4	4	4	4	2	5	5	5	5	5	5	5	5	5	5	5	5	5	5	4
81	重庆大学附属肿瘤医院	胸外科	0254870001	李虹	51	女	56.25	轻度焦虑	50	无抑郁症状	2019-12-3	5	5	5	5	5	5	5	5	5	5	5	5	5	5	5	4	4	4	4	4	4	4	4	4	4	4	4	4	4	4	5	5	5	5	5	5	5	5
82	重庆大学附属肿瘤医院	肺部肿瘤放疗科病区	0261014001	李建军	49	男	72.5	重度焦虑	68.75	中度抑郁	2019-12-4	5	5	5	5	5	5	5	5	5	5	5	5	5	5	5	5	5	5	5	5	5	5	5	5	4	4	4	4	4	4	4	4	4	4	4	4	4	4
83	重庆大学附属肿瘤医院	消化内科	0257986001	李开泽	56	男	42.5	无焦虑症状	47.5	无抑郁症状	2019-12-6	5	5	5	5	5	5	5	5	5	5	4	4	4	4	4	4	4	5	5	5	5	5	5	5	5	4	4	4	4	4	4	5	5	5	5	5	5	5
84	重庆大学附属肿瘤医院	核医学科	0250747002	李林	42	男	40	无焦虑症状	40	无抑郁症状	2019-12-8	5	5	5	5	4	4	4	4	5	5	5	5	4	4	4	4	4	5	5	5	5	5	5	4	4	4	4	4	4	4	4	4	4	4	4	4	4	4
85	重庆大学附属肿瘤医院	核医学科	0255413001	李蒙	27	女	25	无焦虑症状	28.75	无抑郁症状	2019-12-9	5	5	5	5	4	4	4	4	4	4	4	4	4	5	5	5	5	5	5	5	5	5	5	5	5	5	5	5	5	5	5	5	5	5	5	5	5	5
86	重庆大学附属肿瘤医院	消化内科	0237430003	李明玉	53	女	65	中度焦虑	68.75	中度抑郁	2019-12-15	5	5	5	5	5	5	5	5	5	5	5	5	5	5	5	5	5	5	5	5	5	5	2	4	4	4	4	4	4	4	4	4	4	4	4	4	5	5
87	重庆大学附属肿瘤医院	核医学科	0253360002	李琼英	50	女	27.5	无焦虑症状	26.25	无抑郁症状	2019-12-16	5	5	5	4	4	4	4	4	4	4	4	4	4	5	5	5	5	5	5	5	5	5	5	5	5	5	4	4	4	4	4	4	4	4	4	4	4	4
88	重庆大学附属肿瘤医院	头颈外科	0253936002	李仁平	67	男	37.5	无焦虑症状	52.5	无抑郁症状	2019-12-7	4	4	4	4	4	4	4	4	4	4	4	4	5	5	5	5	5	5	5	5	5	5	5	5	4	4	4	4	4	4	4	4	4	4	4	4	4	4
89	重庆大学附属肿瘤医院	核医学科	0256317002	李维	39	女	31.25	无焦虑症状	28.75	无抑郁症状	2019-12-9	5	5	5	5	5	4	4	4	4	4	4	4	4	4	5	5	5	5	5	5	5	5	5	5	5	5	5	5	5	5	4	4	4	4	4	4	4	4
90	重庆大学附属肿瘤医院	核医学科	0255908001	李星翰	37	男	32.5	无焦虑症状	30	无抑郁症状	2019-12-3	5	5	5	5	5	5	5	5	5	5	5	5	5	5	5	5	5	5	4	4	4	4	4	4	4	4	4	4	4	4	4	4	4	4	4	4	4	4
91	重庆大学附属肿瘤医院	心血管呼吸内科	0264194001	李修容	67	女	42.5	无焦虑症状	60	轻度抑郁	2019-12-13	5	5	5	5	5	5	5	5	5	5	4	4	4	4	4	4	4	4	4	4	4	5	5	5	5	5	5	5	5	5	5	5	5	5	5	5	5	5
92	重庆大学附属肿瘤医院	消化肿瘤内科病区	0258200001	李学平	52	女	58.75	轻度焦虑	68.75	中度抑郁	2019-12-9	5	5	5	5	5	5	5	5	5	5	5	4	4	4	4	4	4	5	5	5	5	5	5	5	4	4	4	4	4	4	4	4	4	5	5	5	5	5
93	重庆大学附属肿瘤医院	肿瘤内科2病区	0262139001	李英	45	女	71.25	重度焦虑	75	重度抑郁	2019-12-9	5	3	5	4	4	4	4	4	4	4	3	4	4	4	5	5	4	4	5	5	5	5	4	4	4	4	4	4	5	5	5	5	5	5	5	5	5	4
94	重庆大学附属肿瘤医院	肿瘤内科1病区	0259222001	李泽伟	49	男	67.5	中度焦虑	73.75	重度抑郁	2019-12-9	5	3	4	4	4	4	4	4	4	4	3	5	5	5	5	5	5	4	4	5	5	5	4	4	4	4	5	5	5	5	5	4	4	4	4	4	4	4
95	重庆大学附属肿瘤医院	肿瘤放疗科	0255714001	李泽勋	46	男	28.75	无焦虑症状	26.25	无抑郁症状	2019-12-9	5	3	4	5	4	5	5	5	4	4	3	4	4	4	4	4	5	5	5	5	4	4	4	4	5	4	5	5	5	5	4	4	4	4	5	5	5	5
96	重庆大学附属肿瘤医院	核医学科	0260658001	梁丽	23	女	52.5	轻度焦虑	68.75	中度抑郁	2019-12-9	5	5	5	5	5	5	5	5	5	5	5	5	5	5	5	5	5	5	4	4	4	4	4	4	5	5	5	5	5	5	5	5	5	5	5	5	5	5
97	重庆大学附属肿瘤医院	胸外科	0238410002	廖英	52	女	42.5	无焦虑症状	60	轻度抑郁	2019-12-9	5	4	4	5	4	5	5	4	5	4	5	4	5	4	4	5	4	4	4	4	4	4	2	3	4	5	4	4	4	5	4	5	4	5	4	5	4	4
98	重庆大学附属肿瘤医院	核医学科	0247802002	令狐绍友	36	男	43.75	无焦虑症状	62.5	轻度抑郁	2019-12-9	5	3	4	4	5	4	4	4	4	4	4	4	4	4	4	5	5	5	5	5	5	5	5	5	5	5	5	5	4	4	4	4	4	4	4	4	5	5
99	重庆大学附属肿瘤医院	核医学科	0254881001	刘德君	47	女	31.25	无焦虑症状	37.5	无抑郁症状	2019-12-9	5	5	5	5	5	5	5	5	5	5	5	5	4	4	4	4	4	4	4	4	4	5	5	5	5	5	5	5	5	5	5	5	5	5	5	5	5	4
100	重庆大学附属肿瘤医院	消化内科	0258022003	刘德英	56	女	48.75	无焦虑症状	60	轻度抑郁	2019-12-9	5	3	4	4	5	4	4	4	4	4	5	5	4	5	4	4	4	4	4	4	4	5	5	5	5	5	5	5	5	5	5	4	4	4	4	4	4	4
101	重庆大学附属肿瘤医院	肿瘤内科	0240882007	刘登富	70	男	51.25	轻度焦虑	73.75	重度抑郁	2019-12-9	5	4	4	5	5	5	5	5	5	5	5	5	5	5	5	5	5	5	5	4	4	4	4	4	4	4	4	4	4	4	4	4	4	4	4	4	4	5
102	重庆大学附属肿瘤医院	消化肿瘤内科病区	0246116005	刘定文	56	男	40	无焦虑症状	60	轻度抑郁	2019-12-9	5	3	4	4	4	4	4	4	4	4	3	5	5	4	5	4	5	5	5	5	5	5	5	5	5	5	5	5	5	4	4	4	4	4	4	4	4	4
103	重庆大学附属肿瘤医院	姑息治疗科	0232716011	刘飞	36	男	48.75	无焦虑症状	63.75	中度抑郁	2019-12-9	5	5	5	5	5	5	5	5	4	4	4	4	4	4	4	4	4	4	4	4	4	4	4	4	5	5	5	5	5	5	4	4	4	4	5	5	5	5
104	重庆大学附属肿瘤医院	核医学科	0264502001	刘厚慧	40	女	38.75	无焦虑症状	33.75	无抑郁症状	2019-12-9	5	5	5	4	4	4	4	4	5	5	5	5	5	5	5	5	5	5	5	5	4	4	4	4	4	5	5	5	5	5	5	5	5	5	5	5	5	5
105	重庆大学附属肿瘤医院	肿瘤放疗科	0237132010	刘建中	64	男	32.5	无焦虑症状	51.25	无抑郁症状	2019-12-9	5	5	5	5	5	5	5	5	4	4	4	4	4	4	4	4	4	4	4	4	4	4	5	5	5	5	5	5	5	5	5	5	5	5	5	5	4	4
106	重庆大学附属肿瘤医院	肿瘤内科	0242717009	刘俊	37	男	43.75	无焦虑症状	50	无抑郁症状	2019-12-9	5	3	4	4	4	4	4	4	4	4	4	5	5	5	5	4	4	4	5	5	5	5	5	4	4	5	4	4	5	4	5	5	5	4	4	4	5	5
107	重庆大学附属肿瘤医院	肿瘤内科	0228078012	刘霞萍	62	女	50	轻度焦虑	63.75	中度抑郁	2019-12-10	5	5	5	5	5	5	5	5	5	5	5	5	5	5	5	5	5	5	5	5	5	4	4	4	4	4	4	4	4	4	4	4	4	4	4	4	4	4
108	重庆大学附属肿瘤医院	核医学科	0257405001	刘小芳	41	女	46.25	无焦虑症状	40	无抑郁症状	2019-12-10	5	3	4	5	5	4	5	4	4	5	3	4	4	4	4	5	5	5	5	5	5	5	2	4	4	4	4	4	4	5	5	5	5	5	5	5	4	4
109	重庆大学附属肿瘤医院	核医学科	0254689002	刘孝勇	41	男	31.25	无焦虑症状	33.75	无抑郁症状	2019-12-10	5	5	5	5	5	5	5	5	5	5	5	5	5	5	5	5	5	5	5	4	4	4	4	4	4	5	5	5	5	5	4	4	4	4	5	5	4	4
110	重庆大学附属肿瘤医院	核医学科	0250907002	刘怡	38	女	31.25	无焦虑症状	31.25	无抑郁症状	2019-12-10	5	5	5	5	5	5	5	4	4	4	5	5	5	5	5	5	5	5	4	4	4	4	4	4	4	5	5	5	5	5	5	5	5	5	5	5	5	5
111	重庆大学附属肿瘤医院	核医学科	0263446001	刘易	38	男	42.5	无焦虑症状	52.5	无抑郁症状	2019-12-10	5	5	5	5	5	5	5	5	4	4	4	4	5	5	5	5	4	4	4	4	4	5	5	5	5	5	5	5	5	4	4	4	4	4	4	5	5	5
112	重庆大学附属肿瘤医院	核医学科	0248677002	刘媛	30	女	33.75	无焦虑症状	42.5	无抑郁症状	2019-12-10	5	3	5	4	5	4	4	4	4	4	5	4	5	5	4	5	5	5	5	5	5	5	5	5	5	4	4	4	5	5	4	4	4	4	4	4	4	4
113	重庆大学附属肿瘤医院	综合肿瘤放疗科病区	0263864001	刘远桐	70	男	53.75	轻度焦虑	50	无抑郁症状	2019-12-10	5	5	5	5	5	5	5	5	5	5	5	5	5	4	4	4	4	4	5	5	5	5	5	5	5	5	5	5	5	5	5	5	5	5	5	5	5	4
114	重庆大学附属肿瘤医院	消化内科	0257855003	鲁秀英	64	女	41.25	无焦虑症状	40	无抑郁症状	2019-12-9	5	3	4	5	4	5	4	4	5	5	5	5	5	5	5	5	5	4	4	4	4	5	2	4	4	5	5	5	5	5	5	5	5	5	5	5	5	5
115	重庆大学附属肿瘤医院	姑息治疗科	0247113002	罗太群	49	女	47.5	无焦虑症状	67.5	中度抑郁	2019-12-9	5	2	4	5	4	5	4	5	4	5	2	5	5	4	4	4	4	4	4	4	4	4	3	4	5	5	5	5	5	5	5	5	5	5	5	4	4	4
116	重庆大学附属肿瘤医院	骨与软组织肿瘤科	0252088001	罗先富	62	男	41.25	无焦虑症状	51.25	无抑郁症状	2019-12-9	5	4	5	4	5	4	5	4	5	5	5	5	4	5	5	4	4	4	5	5	4	4	2	3	4	5	5	5	5	5	5	5	5	5	5	5	5	4
117	重庆大学附属肿瘤医院	卵巢肿瘤外科病区	0158977009	罗艳	43	女	45	无焦虑症状	55	轻度抑郁	2019-12-9	5	4	5	5	5	5	4	4	4	5	2	4	4	4	4	4	4	4	4	4	4	4	4	4	4	4	4	4	4	4	5	5	5	5	5	5	5	4
118	重庆大学附属肿瘤医院	神经肿瘤科	0251114001	吕凤林	50	男	32.5	无焦虑症状	37.5	无抑郁症状	2019-12-9	5	3	4	5	5	5	4	4	4	4	5	5	4	4	4	4	4	4	4	4	4	5	5	5	5	5	5	5	5	4	4	4	4	4	4	4	4	5
119	重庆大学附属肿瘤医院	内一科	0173957002	吕桂兰	83	女	38.75	无焦虑症状	55	轻度抑郁	2019-12-9	5	4	5	4	5	4	5	4	5	5	5	4	4	4	5	5	4	4	4	4	5	5	3	4	5	4	5	5	5	5	5	5	5	5	5	5	5	5
120	重庆大学附属肿瘤医院	内一科	0258627002	马大林	77	女	42.5	无焦虑症状	63.75	中度抑郁	2019-12-9	5	4	4	4	4	4	4	4	4	4	4	4	4	4	4	5	5	5	5	5	5	5	5	5	5	5	5	5	5	5	5	5	4	4	4	4	4	4
121	重庆大学附属肿瘤医院	核医学科	0257502001	马路	25	男	30	无焦虑症状	27.5	无抑郁症状	2019-12-9	5	3	5	5	5	4	4	4	4	5	5	5	5	5	4	4	4	4	4	4	5	5	5	5	4	4	4	4	4	4	4	4	4	4	3	5	5	4
122	重庆大学附属肿瘤医院	核医学科	0246849004	毛小容	48	女	28.75	无焦虑症状	37.5	无抑郁症状	2019-12-9	5	3	4	4	5	4	5	4	5	5	2	4	4	4	4	4	4	4	4	5	5	4	4	3	4	5	5	5	5	5	5	5	5	5	5	5	5	5
123	重庆大学附属肿瘤医院	核医学科	0235662002	毛粤峡	49	女	27.5	无焦虑症状	26.25	无抑郁症状	2019-12-9	5	3	4	4	4	4	4	4	4	4	2	4	4	4	4	4	4	5	5	5	5	5	5	5	5	5	5	5	5	5	5	5	5	5	5	5	5	5
124	重庆大学附属肿瘤医院	核医学科	0245346002	梅秀章	42	女	38.75	无焦虑症状	42.5	无抑郁症状	2019-12-9	5	3	4	4	4	5	5	5	5	5	4	4	4	4	4	4	4	4	4	4	4	2	3	4	4	5	5	5	5	5	5	5	5	5	5	5	5	5
125	重庆大学附属肿瘤医院	血管与介入科	0252135001	孟素英	46	女	58.75	轻度焦虑	66.25	中度抑郁	2019-12-9	5	4	5	5	5	5	5	5	4	4	4	4	4	4	4	4	4	5	5	5	5	4	4	4	4	4	4	4	4	4	4	4	4	4	4	4	4	4
126	重庆大学附属肿瘤医院	消化肿瘤内科病区	0226241013	莫秋菊	37	女	68.75	中度焦虑	88.75	重度抑郁	2019-12-9	5	4	5	5	5	4	4	4	4	4	3	4	5	5	5	5	5	5	5	5	5	5	5	4	4	4	4	4	4	4	4	4	4	4	4	4	4	4
127	重庆大学附属肿瘤医院	肿瘤内科	0248365004	宁顺义	45	男	71.25	重度焦虑	65	中度抑郁	2019-12-9	5	4	5	4	5	5	4	5	4	4	3	4	5	5	5	5	5	5	5	5	5	5	5	5	5	5	4	4	4	4	4	4	4	4	4	4	4	4
128	重庆大学附属肿瘤医院	内分泌肾病内科	0261031001	庞一润	53	男	55	轻度焦虑	57.5	轻度抑郁	2019-12-9	5	3	4	4	5	4	5	5	5	5	5	5	5	5	5	5	5	5	5	5	4	4	4	4	4	4	4	5	5	5	5	5	5	5	5	4	4	4
129	重庆大学附属肿瘤医院	肿瘤内科	0255275003	裴皓	37	男	43.75	无焦虑症状	38.75	无抑郁症状	2019-12-9	5	4	5	4	5	5	5	4	4	4	5	5	5	5	5	5	5	5	5	5	5	5	5	5	4	4	4	4	4	4	4	3	3	4	4	4	3	4
130	重庆大学附属肿瘤医院	肿瘤放疗科	0225666009	彭华兵	46	男	28.75	无焦虑症状	47.5	无抑郁症状	2019-12-9	4	5	4	5	4	5	5	5	5	5	4	4	4	4	4	4	4	4	4	4	4	5	2	4	4	4	4	4	4	4	5	5	5	5	5	5	5	5
131	重庆大学附属肿瘤医院	核医学科	0263936001	彭举	47	男	41.25	无焦虑症状	35	无抑郁症状	2019-12-9	5	4	5	4	4	4	4	4	4	4	3	4	4	4	4	4	4	4	4	4	4	4	5	5	5	5	5	5	5	5	5	5	5	5	5	5	5	5
132	重庆大学附属肿瘤医院	妇瘤科	0253607001	彭世淑	44	女	33.75	无焦虑症状	40	无抑郁症状	2019-12-9	5	5	5	5	5	5	5	5	5	5	4	5	5	5	5	5	5	5	5	5	5	5	5	5	4	4	4	4	5	5	5	5	4	4	4	4	4	4
133	重庆大学附属肿瘤医院	心血管呼吸内科	0175543018	蒲金惠	87	女	38.75	无焦虑症状	51.25	无抑郁症状	2019-12-9	5	4	5	5	5	5	5	5	5	5	5	4	4	4	4	4	4	4	4	4	4	4	4	4	4	4	4	4	4	4	5	5	4	4	4	4	4	5
134	重庆大学附属肿瘤医院	肿瘤内科	0251159001	秦成	55	男	38.75	无焦虑症状	55	轻度抑郁	2019-12-9	5	5	5	4	5	4	5	5	5	5	1	5	5	5	5	5	5	5	5	5	4	5	1	5	5	5	1	4	4	5	5	4	4	4	4	4	5	5
135	重庆大学附属肿瘤医院	核医学科	0246017003	秦胜	44	女	36.25	无焦虑症状	43.75	无抑郁症状	2019-12-10	5	5	5	5	5	5	5	5	5	5	1	5	5	5	5	5	5	5	5	5	5	5	1	5	5	5	5	5	5	5	5	5	5	5	5	5	5	5
136	重庆大学附属肿瘤医院	缓和医疗科	0231884012	任学全	56	男	38.75	无焦虑症状	51.25	无抑郁症状	2019-12-10	5	5	5	5	5	5	5	5	5	5	1	2	5	5	5	5	5	5	5	5	5	5	5	5	5	5	5	5	5	5	5	5	5	4	5	5	4	5
137	重庆大学附属肿瘤医院	妇科肿瘤中心4病区	0238270010	宋秋燕	27	女	45	无焦虑症状	51.25	无抑郁症状	2019-12-17	5	5	5	5	5	5	5	5	5	5	1	1	5	5	5	5	5	5	5	5	5	5	5	5	5	5	5	5	5	5	5	5	5	5	5	5	4	5
138	重庆大学附属肿瘤医院	核医学科	0255948002	孙丽娜	27	女	37.5	无焦虑症状	45	无抑郁症状	2019-12-17	5	5	5	5	5	5	5	5	5	5	1	5	5	4	5	5	5	5	5	5	5	5	1	5	5	5	5	5	5	5	5	5	5	4	5	5	4	4
139	重庆大学附属肿瘤医院	乳腺肿瘤外科2病区	0261297003	孙玉芳	60	女	50	轻度焦虑	57.5	轻度抑郁	2019-12-17	5	5	3	5	4	5	5	5	5	5	1	5	5	4	5	5	5	5	5	5	5	5	1	5	5	4	5	5	5	5	5	5	5	4	5	5	4	4
140	重庆大学附属肿瘤医院	肿瘤内科	0234333009	谭修建	28	男	46.25	无焦虑症状	47.5	无抑郁症状	2019-12-17	5	5	3	4	4	5	5	5	4	5	1	1	5	4	5	5	5	5	5	5	5	5	1	5	5	4	4	5	5	5	5	5	5	4	5	5	4	4
141	重庆大学附属肿瘤医院	妇瘤科	0251678001	谭致泸	46	女	63.75	中度焦虑	65	中度抑郁	2019-12-17	5	5	4	5	4	5	5	5	5	5	1	1	5	4	5	5	5	5	5	5	5	5	1	5	5	4	5	5	5	5	5	5	5	4	5	5	4	4
142	重庆大学附属肿瘤医院	核医学科	0256970001	唐崇金	37	女	33.75	无焦虑症状	32.5	无抑郁症状	2019-12-17	5	5	5	5	5	5	5	5	5	5	1	5	5	4	5	5	5	5	5	5	5	5	1	5	5	5	5	5	5	4	4	4	5	5	4	5	4	5
143	重庆大学附属肿瘤医院	泌尿外科	277001	唐定秀	56	女	43.75	无焦虑症状	56.25	轻度抑郁	2019-12-17	5	5	3	5	5	5	5	5	5	5	1	5	5	5	5	5	5	5	5	5	5	5	5	4	5	5	5	5	5	5	5	5	5	5	5	5	5	5
144	重庆大学附属肿瘤医院	姑息治疗科	0250694008	唐继万	72	男	48.75	无焦虑症状	60	轻度抑郁	2019-12-17	5	5	5	5	5	5	5	4	5	5	1	4	5	5	4	5	5	5	5	5	5	5	1	5	5	5	5	5	4	5	5	5	5	5	5	5	2	5
145	重庆大学附属肿瘤医院	姑息治疗科	0252587003	唐剑昭	26	男	48.75	无焦虑症状	60	轻度抑郁	2019-12-17	5	5	5	5	5	5	5	5	5	5	1	5	5	5	5	5	4	5	4	5	4	5	1	5	5	5	5	5	5	4	5	5	5	5	4	5	5	5
146	重庆大学附属肿瘤医院	消化内科	0153172028	唐青	48	女	43.75	无焦虑症状	51.25	无抑郁症状	2019-12-12	5	5	5	5	5	5	5	5	5	5	1	5	5	5	5	5	5	5	5	5	5	5	1	5	5	5	5	5	5	5	5	5	5	5	5	5	5	4
147	重庆大学附属肿瘤医院	内分泌肾病内科	0251547001	唐群芳	53	女	66.25	中度焦虑	78.75	重度抑郁	2019-12-12	5	5	5	5	5	4	5	5	5	5	1	5	5	5	5	5	5	5	5	5	5	5	5	5	5	5	5	5	5	5	5	5	5	5	5	5	4	5
148	重庆大学附属肿瘤医院	核医学科	0251419002	唐善琼	48	女	36.25	无焦虑症状	45	无抑郁症状	2019-12-12	5	5	5	5	5	5	5	5	5	5	1	5	5	5	5	5	5	5	5	5	5	5	5	5	5	5	5	5	5	5	5	5	3	5	5	5	5	5
149	重庆大学附属肿瘤医院	神经肿瘤科	0260753001	唐苏南	50	女	80	重度焦虑	86.25	重度抑郁	2019-12-12	5	5	5	5	5	5	5	5	5	5	1	5	5	4	5	5	5	5	5	5	5	5	1	5	5	4	5	4	5	5	5	5	5	5	5	5	4	5
150	重庆大学附属肿瘤医院	肿瘤放疗科	0227228004	唐自利	54	女	55	轻度焦虑	63.75	中度抑郁	2019-12-12	5	5	5	5	5	5	5	5	5	5	1	5	5	5	5	5	5	5	5	5	5	5	1	5	5	4	4	5	5	5	5	5	5	4	5	5	4	4
151	重庆大学附属肿瘤医院	核医学科	0256733002	唐宗英	48	女	25	无焦虑症状	28.75	无抑郁症状	2019-12-12	5	5	3	4	4	5	5	5	5	5	1	5	5	4	5	5	5	5	5	5	5	5	1	5	5	5	5	5	5	5	5	5	5	4	5	5	4	4
152	重庆大学附属肿瘤医院	核医学科	0248913001	田其素	64	女	30	无焦虑症状	27.5	无抑郁症状	2019-12-12	5	5	5	5	5	5	5	5	5	5	1	5	5	4	5	5	5	5	5	5	5	5	1	5	5	5	5	5	5	5	4	5	4	5	4	5	5	5
153	重庆大学附属肿瘤医院	肿瘤放疗科	0212971002	涂秀兰	61	女	56.25	轻度焦虑	61.25	轻度抑郁	2019-12-12	5	5	5	5	5	5	5	5	5	5	1	5	5	5	5	5	5	5	5	5	5	5	1	5	5	5	5	5	5	5	5	5	5	5	5	5	5	5
154	重庆大学附属肿瘤医院	肿瘤内科	0245042003	汪洪英	48	女	66.25	中度焦虑	77.5	重度抑郁	2019-12-12	5	5	5	5	5	5	5	5	5	5	1	5	5	5	5	5	5	5	5	5	5	5	1	5	5	5	5	5	5	5	5	5	5	5	5	5	5	5
155	重庆大学附属肿瘤医院	核医学科	0262368001	王凤军	48	女	32.5	无焦虑症状	26.25	无抑郁症状	2019-12-12	5	3	4	4	3	4	4	4	4	4	3	3	5	4	4	4	4	4	4	4	4	4	4	4	4	4	4	4	4	4	4	4	4	4	4	4	3	4
156	重庆大学附属肿瘤医院	肝胆胰肿瘤科	0260432001	王宏图	60	男	50	轻度焦虑	67.5	中度抑郁	2019-12-12	5	5	3	5	4	5	5	5	4	4	5	4	4	4	5	5	5	4	5	5	5	5	5	4	5	5	4	5	5	5	5	5	5	4	5	5	4	4
157	重庆大学附属肿瘤医院	核医学科	0251478002	王利	29	女	42.5	无焦虑症状	56.25	轻度抑郁	2019-12-12	4	4	2	3	4	5	5	5	4	4	4	4	4	3	4	4	4	4	5	4	4	4	5	4	5	4	4	4	4	4	5	5	5	4	5	5	4	4
158	重庆大学附属肿瘤医院	乳腺肿瘤外科2病区	0257542002	王琳	50	女	47.5	无焦虑症状	55	轻度抑郁	2019-12-12	5	5	3	4	3	5	5	5	4	4	5	5	4	4	5	5	5	5	5	5	5	5	5	4	5	4	4	4	4	5	5	5	5	4	5	5	4	4
159	重庆大学附属肿瘤医院	消化内科	0248515001	王孟阳	18	男	36.25	无焦虑症状	52.5	无抑郁症状	2019-12-12	4	4	2	5	4	4	5	5	4	4	5	4	4	4	4	4	4	4	4	4	4	4	5	4	5	4	4	4	4	4	5	5	5	4	5	5	4	4
160	重庆大学附属肿瘤医院	肿瘤内科	0262090001	王荣珍	55	女	43.75	无焦虑症状	71.25	中度抑郁	2019-12-12	4	4	4	5	4	4	5	5	4	2	4	4	4	4	4	4	4	5	4	5	4	5	4	4	4	5	4	4	5	4	4	5	4	5	4	5	3	5
161	重庆大学附属肿瘤医院	内二科	0255683001	王希珍	61	女	45	无焦虑症状	57.5	轻度抑郁	2019-12-12	4	4	4	5	4	4	4	5	4	4	5	4	4	3	4	4	5	4	5	4	5	1	5	1	2	4	4	5	5	2	2	5	4	5	5	5	4	4
162	重庆大学附属肿瘤医院	核医学科	0253210002	王显均	51	女	32.5	无焦虑症状	35	无抑郁症状	2019-12-13	5	5	3	4	4	4	5	5	4	4	5	4	4	3	5	5	5	5	5	4	5	4	4	3	4	4	4	4	5	5	5	4	4	4	5	5	4	4
163	重庆大学附属肿瘤医院	子宫颈肿瘤外科病区	0259032001	王秀兰	53	女	42.5	无焦虑症状	60	轻度抑郁	2019-12-13	4	4	3	3	4	5	5	5	4	4	5	4	4	3	4	5	5	5	5	5	5	5	5	4	5	4	4	5	4	4	5	5	5	4	5	5	4	4
164	重庆大学附属肿瘤医院	核医学科	0193261004	王艳	42	女	37.5	无焦虑症状	41.25	无抑郁症状	2019-12-13	4	5	2	5	4	5	5	5	5	4	5	4	4	2	2	5	4	2	5	2	5	2	5	4	4	4	2	2	2	4	4	4	4	1	5	4	4	4
165	重庆大学附属肿瘤医院	妇科肿瘤中心2病区	0260926001	魏青容	50	女	47.5	无焦虑症状	50	无抑郁症状	2019-12-13	5	5	3	4	4	5	5	5	4	4	5	4	4	4	5	5	5	5	4	4	4	5	5	4	5	5	4	5	4	5	5	5	5	4	5	5	4	4
166	重庆大学附属肿瘤医院	消化内科	0242868006	文华印	49	男	71.25	重度焦虑	75	重度抑郁	2019-12-13	4	4	4	5	4	5	5	5	4	4	1	5	5	4	5	5	5	5	5	5	5	4	5	4	5	4	4	4	4	4	5	5	5	4	4	5	4	4
167	重庆大学附属肿瘤医院	综合肿瘤放疗科病区	0260321001	文治清	54	男	50	轻度焦虑	48.75	无抑郁症状	2019-12-13	5	1	5	5	5	5	5	5	5	1	5	1	5	5	5	5	5	5	5	5	5	5	1	5	1	5	5	5	5	5	5	2	5	5	5	5	4	5
168	重庆大学附属肿瘤医院	心血管呼吸内科	0259124001	吴楚莹	18	女	66.25	中度焦虑	85	重度抑郁	2019-12-13	5	1	1	5	5	5	5	5	5	5	2	5	5	5	5	5	5	5	5	5	4	4	1	4	2	4	4	4	4	4	3	4	5	5	5	5	4	4
169	重庆大学附属肿瘤医院	核医学科	0249239002	吴飞	28	女	32.5	无焦虑症状	41.25	无抑郁症状	2019-12-13	5	4	4	5	5	4	4	4	4	4	1	4	4	5	4	4	3	4	4	4	4	5	2	5	5	5	5	5	5	5	5	5	5	4	5	5	4	5
170	重庆大学附属肿瘤医院	核医学科	0250468002	吴星宇	32	男	32.5	无焦虑症状	42.5	无抑郁症状	2019-12-13	5	1	5	5	4	5	5	5	5	5	5	5	5	4	5	5	5	5	5	5	4	4	5	4	5	4	4	4	4	4	5	5	5	4	5	5	4	4
171	重庆大学附属肿瘤医院	消化内科	0166038003	吴永惠	70	女	57.5	轻度焦虑	61.25	轻度抑郁	2019-12-13	5	2	5	5	4	2	5	5	5	5	2	2	4	5	4	5	5	5	5	5	5	5	1	5	5	5	5	5	5	5	5	5	5	4	5	5	4	4
172	重庆大学附属肿瘤医院	消化内科	0255030001	伍华英	65	女	53.75	轻度焦虑	72.5	中度抑郁	2019-12-13	5	1	5	5	5	5	5	4	3	4	1	5	5	4	5	5	5	5	5	5	5	5	5	4	5	5	5	5	5	5	5	5	5	4	5	5	5	5
173	重庆大学附属肿瘤医院	头颈外科	0248223001	向菊花	42	女	40	无焦虑症状	47.5	无抑郁症状	2019-12-13	4	1	4	5	3	4	4	5	4	4	5	4	4	4	5	5	4	4	4	4	4	4	5	4	5	4	4	4	4	4	5	5	5	4	5	5	4	4
174	重庆大学附属肿瘤医院	胸腹部肿瘤放疗科病区	0257175002	向勇	44	男	53.75	轻度焦虑	76.25	重度抑郁	2019-12-13	5	1	5	5	4	5	5	5	4	5	1	5	5	5	5	5	5	5	5	5	5	5	5	4	4	4	4	4	4	4	5	5	5	4	5	5	4	4
175	重庆大学附属肿瘤医院	核医学科	0254249003	项晓琴	47	女	27.5	无焦虑症状	26.25	无抑郁症状	2019-12-13	5	1	5	5	4	5	5	5	4	4	5	5	5	4	5	5	5	5	5	5	5	5	5	4	5	4	5	4	4	4	5	5	5	4	5	5	4	4
176	重庆大学附属肿瘤医院	肿瘤内科	0247583002	肖华全	64	男	47.5	无焦虑症状	67.5	中度抑郁	2019-12-13	5	1	5	4	5	2	2	4	4	5	1	2	5	5	5	5	5	5	5	5	5	5	1	4	5	5	5	5	5	5	4	4	5	4	5	5	4	4
177	重庆大学附属肿瘤医院	肿瘤放疗科	0252491001	肖永令	21	男	63.75	中度焦虑	86.25	重度抑郁	2019-12-13	5	1	4	3	4	3	5	5	4	4	1	5	5	4	5	5	5	5	4	4	4	4	5	5	5	4	4	4	4	4	5	5	5	4	5	5	4	3
178	重庆大学附属肿瘤医院	核医学科	0251119002	肖渝侠	39	女	26.25	无焦虑症状	28.75	无抑郁症状	2019-12-13	5	2	5	5	5	5	5	5	5	5	1	2	2	4	5	5	5	5	5	4	4	4	4	3	4	4	4	4	4	4	5	5	5	4	5	5	4	4
179	重庆大学附属肿瘤医院	头颈外科	0249358001	谢维琼	56	女	56.25	轻度焦虑	55	轻度抑郁	2019-12-13	1	4	5	5	4	4	4	4	5	5	3	4	5	5	5	5	4	4	5	5	2	4	1	4	5	4	4	4	3	4	4	4	4	4	5	5	4	5
180	重庆大学附属肿瘤医院	子宫颈肿瘤外科病区	0253657002	熊梅	36	女	51.25	轻度焦虑	62.5	轻度抑郁	2019-12-13	4	4	5	5	4	5	5	5	4	4	3	5	5	4	5	4	4	4	4	4	5	5	5	4	5	4	4	4	4	5	5	5	5	4	4	4	3	3
181	重庆大学附属肿瘤医院	核医学科	0263946001	徐海燕	39	女	42.5	无焦虑症状	43.75	无抑郁症状	2019-12-13	5	5	5	5	5	5	5	5	5	5	3	5	5	5	4	5	4	5	5	5	5	5	1	4	5	5	3	5	5	5	5	4	5	5	5	5	3	5
182	重庆大学附属肿瘤医院	缓和医疗科	0259674004	徐清兰	48	女	58.75	轻度焦虑	65	中度抑郁	2019-12-13	5	5	5	5	5	5	5	5	5	5	3	5	5	5	5	5	5	5	5	5	5	5	1	5	5	5	3	5	5	5	5	5	5	5	5	5	4	5
183	重庆大学附属肿瘤医院	姑息治疗科	0251217001	许复兴	70	男	43.75	无焦虑症状	43.75	无抑郁症状	2019-12-13	4	4	4	5	4	5	4	5	4	5	4	4	5	4	5	4	5	4	5	4	5	4	1	5	3	4	3	5	3	4	3	5	3	5	3	5	3	4
184	重庆大学附属肿瘤医院	核医学科	0232621003	许清权	68	男	27.5	无焦虑症状	33.75	无抑郁症状	2019-12-13	5	5	5	5	5	5	5	5	5	5	5	5	5	4	5	5	5	5	5	5	5	5	1	5	5	5	5	5	5	5	5	3	5	5	5	5	5	5
185	重庆大学附属肿瘤医院	核医学科	0246537003	薛廷碧	62	女	27.5	无焦虑症状	28.75	无抑郁症状	2019-12-9	4	4	5	2	4	4	4	4	4	5	2	2	4	5	5	4	5	4	5	4	5	5	3	4	4	4	4	5	4	5	4	5	5	4	5	5	5	4
186	重庆大学附属肿瘤医院	骨与软组织肿瘤科	0248356001	闫晓军	48	男	46.25	无焦虑症状	50	无抑郁症状	2019-12-9	4	4	4	4	4	4	5	4	4	4	3	2	4	5	4	4	4	5	5	5	4	5	1	4	5	5	4	5	4	4	4	4	5	4	4	4	4	5
187	重庆大学附属肿瘤医院	心血管呼吸内科	0217199009	阳秋	72	男	50	轻度焦虑	57.5	轻度抑郁	2019-12-9	5	1	5	5	5	5	5	5	5	5	4	5	4	5	4	4	4	4	5	5	4	4	4	4	4	5	4	5	5	5	5	5	5	5	5	5	4	5
188	重庆大学附属肿瘤医院	肿瘤放疗科	0242344006	杨守琼	52	女	46.25	无焦虑症状	55	轻度抑郁	2019-12-9	5	1	5	1	1	5	1	1	1	5	1	1	5	5	5	5	5	5	5	1	5	5	1	5	5	5	1	5	5	5	5	1	5	5	5	5	1	5
189	重庆大学附属肿瘤医院	肿瘤内科	0247272003	杨万明	56	男	45	无焦虑症状	62.5	轻度抑郁	2019-12-9	5	4	5	5	3	5	5	5	5	5	1	5	5	5	5	5	2	5	5	5	5	5	1	5	5	5	2	2	3	5	5	5	5	5	5	5	5	5
190	重庆大学附属肿瘤医院	神经肿瘤科	0246796001	杨卫东	52	男	32.5	无焦虑症状	42.5	无抑郁症状	2019-12-9	5	5	4	5	4	5	4	5	4	4	3	5	4	5	5	5	5	4	4	4	4	5	5	5	5	4	4	4	4	4	4	4	4	4	4	5	5	5
191	重庆大学附属肿瘤医院	核医学科	0242286003	杨孝群	53	女	31.25	无焦虑症状	33.75	无抑郁症状	2019-12-9	5	5	5	5	5	5	5	5	4	4	4	2	4	4	4	4	5	4	5	5	5	5	1	5	4	5	4	5	2	5	5	4	5	5	4	4	4	5
192	重庆大学附属肿瘤医院	妇科肿瘤中心4病区	0223053014	杨玉珍	47	女	61.25	中度焦虑	65	中度抑郁	2019-12-9	5	4	4	5	5	5	5	5	5	5	5	5	5	5	4	4	4	4	4	4	4	4	4	4	4	4	4	4	4	4	4	4	4	4	4	4	4	5
193	重庆大学附属肿瘤医院	胸部肿瘤内科病区	0264424001	杨仲德	76	男	53.75	轻度焦虑	53.75	轻度抑郁	2019-12-9	5	4	5	4	5	5	5	5	5	5	5	5	5	4	4	4	4	4	4	4	4	4	4	5	5	5	5	5	5	5	4	4	4	4	4	4	4	4
194	重庆大学附属肿瘤医院	缓和医疗科	0261959001	姚伦瑜	66	男	52.5	轻度焦虑	62.5	轻度抑郁	2019-12-9	5	4	4	4	4	4	4	4	4	4	5	5	5	5	5	5	5	4	4	4	4	4	4	4	4	4	4	4	4	4	4	4	4	4	4	4	4	4
195	重庆大学附属肿瘤医院	核医学科	0252441002	易洪芳	54	女	32.5	无焦虑症状	53.75	轻度抑郁	2019-12-9	5	4	4	4	4	4	4	4	4	4	5	4	5	4	4	4	4	4	4	4	4	4	4	4	4	4	4	4	5	4	4	3	4	4	5	4	2	5
196	重庆大学附属肿瘤医院	姑息治疗科	0250294002	易中学	75	男	57.5	轻度焦虑	70	中度抑郁	2019-12-9	5	4	4	4	4	4	4	4	4	4	4	5	5	4	4	4	4	4	4	4	5	4	2	4	4	4	4	4	4	4	4	4	5	5	5	5	5	5
197	重庆大学附属肿瘤医院	乳腺科	0252734001	尹建琼	48	女	36.25	无焦虑症状	46.25	无抑郁症状	2019-12-9	5	4	4	4	4	4	4	4	4	5	2	4	4	4	4	4	4	4	4	4	4	4	4	4	4	5	5	4	5	4	5	4	5	5	4	4	4	4
198	重庆大学附属肿瘤医院	内二科	0258358001	余碧华	52	女	41.25	无焦虑症状	53.75	轻度抑郁	2019-12-10	5	4	5	4	4	4	4	4	4	4	5	4	4	4	4	4	4	4	4	4	4	5	1	5	5	5	5	5	5	4	4	4	4	4	4	4	4	4
199	重庆大学附属肿瘤医院	肿瘤放疗科	0248859001	余红丽	20	女	38.75	无焦虑症状	43.75	无抑郁症状	2019-12-10	5	5	5	4	4	5	5	5	5	5	2	5	5	5	5	5	2	5	5	5	5	5	1	5	5	5	3	4	2	5	5	5	5	5	5	5	5	5
200	重庆大学附属肿瘤医院	核医学科	0256702002	余晓英	55	女	26.25	无焦虑症状	28.75	无抑郁症状	2019-12-10	5	5	4	4	4	4	4	4	4	4	4	4	4	4	4	4	5	5	5	5	5	5	5	5	5	5	5	4	4	4	4	4	4	4	4	4	4	4
201	重庆大学附属肿瘤医院	肿瘤内科2病区	0255459004	詹长东	68	男	63.75	中度焦虑	71.25	中度抑郁	2019-12-10	4	5	4	4	4	4	4	4	4	5	5	5	5	5	5	4	4	4	4	5	5	5	5	5	5	4	4	4	4	4	4	5	5	5	5	5	4	4
202	重庆大学附属肿瘤医院	姑息治疗科	0246976003	张成莉	53	女	37.5	无焦虑症状	36.25	无抑郁症状	2019-12-10	5	4	4	4	4	4	4	4	4	5	5	5	5	5	5	5	5	5	4	4	4	4	4	4	4	4	4	4	4	4	4	4	4	4	4	5	5	5
203	重庆大学附属肿瘤医院	肿瘤内科	0202728022	张登权	69	男	48.75	无焦虑症状	67.5	中度抑郁	2019-12-10	5	4	4	4	4	4	4	4	4	4	4	4	5	5	5	5	5	5	5	5	4	4	4	4	4	4	4	4	5	5	5	5	5	5	5	5	5	5
204	重庆大学附属肿瘤医院	核医学科	0246635003	张端	49	女	33.75	无焦虑症状	32.5	无抑郁症状	2019-12-10	5	5	5	5	3	5	5	5	5	5	2	5	5	5	5	5	4	5	5	5	5	5	1	5	4	5	2	4	3	5	5	5	5	4	5	5	4	5
205	重庆大学附属肿瘤医院	核医学科	0249917002	张福海	50	男	32.5	无焦虑症状	38.75	无抑郁症状	2019-12-10	4	4	5	4	4	4	4	4	4	5	4	2	5	5	4	4	4	4	4	5	4	4	2	4	4	4	2	5	4	5	4	4	4	4	4	4	5	5
206	重庆大学附属肿瘤医院	核医学科	0251971002	张高利	45	男	26.25	无焦虑症状	28.75	无抑郁症状	2019-12-10	5	4	4	4	4	5	4	5	5	5	4	5	4	4	5	5	5	5	5	5	4	4	4	4	4	4	4	4	4	4	4	4	4	4	4	4	4	4
207	重庆大学附属肿瘤医院	心血管呼吸内科	0253091001	张根保	66	男	27.5	无焦虑症状	32.5	无抑郁症状	2019-12-10	5	4	4	5	5	5	5	5	5	4	3	4	4	4	4	4	4	4	4	4	4	4	4	4	5	5	5	5	5	5	5	5	5	3	4	4	4	4
208	重庆大学附属肿瘤医院	内一科	0252158001	张国军	49	男	58.75	轻度焦虑	72.5	中度抑郁	2019-12-10	5	4	5	4	5	4	5	4	5	4	4	4	5	5	5	5	5	5	4	4	4	5	3	4	4	4	4	4	4	4	4	4	4	5	5	5	5	5
209	重庆大学附属肿瘤医院	核医学科	0248291002	张国伦	37	男	25	无焦虑症状	25	无抑郁症状	2019-12-6	5	4	4	4	5	5	5	5	5	5	5	5	4	4	4	4	4	4	4	4	5	5	4	4	5	5	4	5	5	5	5	5	5	5	5	4	4	4
210	重庆大学附属肿瘤医院	肿瘤内科	0260245001	张华	49	女	55	轻度焦虑	60	轻度抑郁	2019-12-7	4	4	5	5	5	5	5	5	5	4	4	4	4	4	4	4	4	4	4	4	4	4	4	4	4	5	5	5	5	5	5	5	5	5	5	4	4	4
211	重庆大学附属肿瘤医院	消化内科	0262703001	张立平	36	男	53.75	轻度焦虑	63.75	中度抑郁	2019-12-8	4	5	4	4	4	4	4	4	4	4	4	4	4	4	5	5	4	4	4	4	4	4	4	4	4	4	4	5	5	5	4	4	4	4	4	4	4	4
212	重庆大学附属肿瘤医院	姑息治疗科	0248622007	张伦	61	男	52.5	轻度焦虑	65	中度抑郁	2019-12-9	4	5	4	4	4	4	4	4	4	4	4	4	4	4	5	5	5	5	4	4	4	5	3	4	4	4	4	4	4	4	4	4	4	5	5	5	5	5
213	重庆大学附属肿瘤医院	核医学科	0251910002	张启兰	48	女	35	无焦虑症状	36.25	无抑郁症状	2019-12-7	5	5	5	5	5	5	5	5	5	5	5	5	5	5	5	5	5	5	4	4	4	4	4	4	4	4	4	4	4	4	4	4	4	4	4	4	4	4
214	重庆大学附属肿瘤医院	核医学科	0257424002	张清容	50	女	25	无焦虑症状	28.75	无抑郁症状	2019-12-8	5	4	4	4	5	4	5	4	4	4	4	4	4	4	4	4	4	4	4	5	5	5	5	5	5	5	5	4	4	4	4	4	4	4	5	5	5	5
215	重庆大学附属肿瘤医院	血管与介入科	0245437002	张玉萍	62	女	56.25	轻度焦虑	81.25	重度抑郁	2019-12-6	5	5	5	5	5	4	4	4	4	4	5	5	5	5	5	5	5	5	4	4	4	4	4	4	4	4	5	5	5	5	5	5	5	5	4	4	4	4
216	重庆大学附属肿瘤医院	骨与软组织肿瘤科	0239190005	张正勇	33	男	42.5	无焦虑症状	50	无抑郁症状	2019-12-9	4	4	4	4	4	4	4	5	5	5	5	5	5	5	5	5	5	5	5	5	5	5	5	5	5	5	5	4	4	4	4	4	4	4	5	5	5	5
217	重庆大学附属肿瘤医院	核医学科	0252101002	张忠华	48	男	25	无焦虑症状	25	无抑郁症状	2019-12-5	5	5	5	5	5	5	5	5	5	5	5	5	5	5	5	4	4	4	4	4	4	4	1	4	4	4	4	4	4	4	4	4	4	4	4	4	5	5
218	重庆大学附属肿瘤医院	肿瘤放疗科	0263724001	张卓勋	39	男	37.5	无焦虑症状	38.75	无抑郁症状	2019-12-7	5	4	4	4	4	4	4	5	5	5	5	5	5	5	5	5	5	5	5	5	5	5	5	5	4	4	4	4	4	4	4	4	4	4	4	4	4	5
219	重庆大学附属肿瘤医院	内分泌肾病内科	0261851001	张宗义	45	男	62.5	中度焦虑	72.5	中度抑郁	2019-12-8	5	5	5	5	4	4	4	4	4	4	4	4	4	4	4	5	5	5	5	5	5	5	5	5	4	4	4	4	4	4	4	4	4	4	4	4	4	4
220	重庆大学附属肿瘤医院	综合肿瘤放疗科病区	0263752001	赵家宇	72	女	53.75	轻度焦虑	67.5	中度抑郁	2019-12-9	5	5	5	5	5	4	4	4	4	4	4	4	4	4	4	4	4	4	4	4	4	4	5	5	5	5	5	5	5	5	4	4	4	4	4	4	4	4
221	重庆大学附属肿瘤医院	胸部肿瘤内科病区	0191193028	赵丽	35	女	28.75	无焦虑症状	37.5	无抑郁症状	2019-12-3	5	5	5	5	5	5	5	5	5	4	4	4	4	4	4	4	4	4	4	5	5	5	5	5	5	5	5	5	5	5	5	5	5	5	5	5	5	5
222	重庆大学附属肿瘤医院	肿瘤内科	0211568017	赵鲁渝	62	男	52.5	轻度焦虑	76.25	重度抑郁	2019-12-4	5	5	5	5	4	4	4	4	4	5	5	5	5	5	5	5	5	5	5	4	4	4	4	4	4	4	4	5	5	5	5	5	5	5	5	5	5	5
223	重庆大学附属肿瘤医院	姑息治疗科	0256502001	赵庆英	64	女	47.5	无焦虑症状	56.25	轻度抑郁	2019-12-6	5	5	5	5	5	5	5	5	4	4	4	4	5	5	5	5	5	5	5	4	4	4	4	4	4	4	4	4	4	4	4	5	5	5	5	5	5	5
224	重庆大学附属肿瘤医院	姑息治疗科	0245624004	郑洪富	66	男	31.25	无焦虑症状	35	无抑郁症状	2019-12-8	5	5	5	5	4	4	5	5	5	5	5	5	5	5	5	5	5	5	4	4	5	5	5	5	5	5	5	5	5	5	5	5	5	5	5	5	5	5
225	重庆大学附属肿瘤医院	核医学科	0171200010	支运芳	67	女	25	无焦虑症状	25	无抑郁症状	2019-12-5	5	5	5	4	4	4	4	4	4	4	4	4	4	4	4	4	4	5	5	5	5	5	5	5	5	4	4	4	4	4	4	4	4	4	4	4	4	4
226	重庆大学附属肿瘤医院	妇瘤科	0249119001	钟艮燕	34	女	73.75	重度焦虑	85	重度抑郁	2019-12-6	5	5	5	5	4	4	4	5	5	5	5	4	4	4	4	4	4	4	4	4	4	5	5	5	5	5	5	5	5	5	4	4	4	4	4	4	4	4
227	重庆大学附属肿瘤医院	核医学科	0258717002	钟励嘉	29	女	46.25	无焦虑症状	43.75	无抑郁症状	2019-12-8	5	5	5	4	4	4	4	4	4	4	4	4	4	5	5	5	5	5	5	5	5	5	5	5	5	4	4	4	4	4	4	4	4	4	4	4	4	4
228	重庆大学附属肿瘤医院	骨与软组织肿瘤科	0251799001	周春节	37	女	50	轻度焦虑	73.75	重度抑郁	2019-12-3	5	5	5	4	4	4	4	4	4	4	4	4	4	4	4	4	5	5	5	5	5	4	4	4	4	4	4	4	4	4	4	4	4	4	5	5	5	5
229	重庆大学附属肿瘤医院	核医学科	0258950001	周德柱	33	男	42.5	无焦虑症状	48.75	无抑郁症状	2019-12-5	5	5	5	4	4	4	5	5	5	5	5	5	5	5	5	4	4	4	4	5	5	5	5	4	4	4	4	4	4	4	4	4	4	4	4	5	5	5
230	重庆大学附属肿瘤医院	姑息治疗科	0191495026	周继国	69	男	52.5	轻度焦虑	68.75	中度抑郁	2019-12-9	5	5	5	5	5	5	4	4	4	4	4	4	4	4	4	4	4	4	4	5	5	5	5	5	5	5	5	5	5	4	4	4	4	4	5	5	5	5
231	重庆大学附属肿瘤医院	核医学科	0255910001	周君香	52	女	36.25	无焦虑症状	36.25	无抑郁症状	2019-12-4	5	5	5	5	4	4	4	4	4	4	4	4	4	4	4	5	5	5	5	5	4	4	4	4	4	4	4	4	4	4	4	4	4	5	5	5	5	5
232	重庆大学附属肿瘤医院	骨与软组织肿瘤科	0257718002	周玲	29	女	43.75	无焦虑症状	60	轻度抑郁	2019-12-6	5	5	4	4	4	4	4	4	4	4	4	4	4	4	4	4	4	4	4	4	4	4	4	4	4	4	5	5	5	5	5	5	5	5	5	5	5	5
233	重庆大学附属肿瘤医院	骨与软组织肿瘤科	0244830004	周顺园	19	女	52.5	轻度焦虑	67.5	中度抑郁	2019-12-7	5	5	5	4	4	4	5	5	5	5	5	5	5	5	4	4	4	4	4	4	4	5	5	5	5	5	4	4	4	5	5	5	4	4	4	4	4	4
234	重庆大学附属肿瘤医院	消化肿瘤内科病区	0257761001	周天信	77	男	50	轻度焦虑	71.25	中度抑郁	2019-12-8	5	5	5	4	4	5	5	5	5	5	5	5	5	4	4	4	4	4	4	4	4	4	4	4	4	4	4	5	5	5	5	5	5	5	5	5	5	5
235	重庆大学附属肿瘤医院	骨外科	0249685001	周先义	63	女	37.5	无焦虑症状	52.5	无抑郁症状	2019-12-8	5	5	5	5	4	4	4	4	4	4	4	4	4	4	4	4	4	4	4	5	5	5	5	5	5	5	5	5	5	5	5	4	4	4	4	4	4	4
236	重庆大学附属肿瘤医院	肿瘤放疗科	0253405001	周雪莲	42	女	48.75	无焦虑症状	63.75	中度抑郁	2019-12-9	5	5	5	5	5	5	5	4	4	4	3	1	4	4	4	2	2	4	4	4	2	4	2	4	4	4	3	4	5	4	5	5	5	5	4	4	5	4
237	重庆大学附属肿瘤医院	内一科	0262445001	周影	31	女	56.25	轻度焦虑	77.5	重度抑郁	2019-12-3	5	4	4	4	4	4	5	5	5	5	5	4	4	4	5	5	5	5	5	5	5	4	4	4	4	4	5	5	5	5	5	5	5	5	5	5	5	5
238	重庆大学附属肿瘤医院	胃肠外科	0242674004	朱力夫	48	女	32.5	无焦虑症状	66.25	中度抑郁	2019-12-6	5	5	5	5	5	4	4	4	4	4	4	4	4	4	4	4	5	5	5	5	5	5	5	5	5	5	5	5	5	5	5	5	5	5	4	4	4	4
239	重庆大学附属肿瘤医院	内分泌肾病内科	0250438004	朱普云	72	女	60	中度焦虑	70	中度抑郁	2019-12-7	5	5	5	5	4	4	4	4	4	4	4	4	4	4	4	4	5	5	5	5	5	5	5	5	5	5	4	4	4	4	4	4	4	4	4	4	4	4
240	重庆大学附属肿瘤医院	消化内科	0243897004	何念援	68	男	63.72	中度焦虑	68.75	中度抑郁	2020-03-27	5	5	4	3	4	4	3	4	4	5	3	4	5	4	3	4	5	4	5	3	4	5	2	4	5	4	3	4	5	4	5	4	3	2	5	4	4	5
241	重庆大学附属肿瘤医院	核医学科(住院)	0266466001	王君月	37	女	41.25	无焦虑症状	35	无抑郁症状	2020-03-27	5	4	3	5	4	5	4	4	5	5	3	5	4	5	4	5	4	5	4	5	4	4	1	5	4	5	2	5	4	5	4	2	4	5	4	5	2	4
242	重庆大学附属肿瘤医院	核医学科(住院)	0187496005	高均秀	44	女	42.5	无焦虑症状	28.75	无抑郁症状	2020-03-27	4	3	5	5	3	5	5	4	5	4	5	3	4	5	4	5	4	5	4	5	4	3	2	3	4	5	4	5	4	5	4	5	2	3	5	4	2	5
243	重庆大学附属肿瘤医院	肿瘤科	1001078769	王娜	34	女	63.75	中度焦虑	73.75	重度抑郁	2020-03-27	5	4	5	4	5	4	4	3	4	4	5	2	5	4	2	4	5	4	5	4	5	4	1	5	2	5	1	5	3	5	4	5	2	4	5	4	3	4
244	重庆大学附属肿瘤医院	核医学科(住院)	0261294003	舒月洪	50	男	36.25	无焦虑症状	33.75	无抑郁症状	2020-03-27	5	3	4	5	4	5	2	5	3	5	4	1	5	4	5	4	3	4	5	3	5	4	5	4	5	4	5	4	5	4	5	4	3	4	3	5	4	5
245	重庆大学附属肿瘤医院	心血管呼吸内科	0257844002	魏蜀清	69	女	75	重度焦虑	52.5	无抑郁症状	2020-03-27	4	5	5	3	5	4	5	3	5	4	5	4	5	4	5	4	5	4	5	4	5	4	2	5	4	5	2	5	4	5	4	2	4	2	4	5	4	5
246	重庆大学附属肿瘤医院	缓和医疗科	0258052003	杨世琼	56	女	26.25	无焦虑症状	73.75	重度抑郁	2020-03-27	5	3	4	4	5	4	3	4	5	4	5	3	4	5	4	5	4	5	4	2	4	5	3	5	4	5	4	5	4	5	4	5	2	2	5	4	2	4
247	重庆大学附属肿瘤医院	胸腹部肿瘤放疗科病区	0238083011	黎庆国	63	男	55	轻度焦虑	47.5	无抑郁症状	2020-03-27	5	5	4	5	2	3	3	4	5	4	3	2	5	4	3	4	5	4	5	4	3	4	2	5	4	5	3	5	3	5	4	2	5	2	4	5	3	5
248	重庆大学附属肿瘤医院	乳腺肿瘤内科病区	0266330001	唐益梅	26	女	57.5	轻度焦虑	41.25	无抑郁症状	2020-03-27	4	3	5	4	5	4	5	3	4	5	3	1	4	5	4	5	3	4	5	4	4	5	1	4	5	4	2	4	2	4	5	4	2	4	5	4	5	2
249	重庆大学附属肿瘤医院	肿瘤内科(住院)	0253427005	黄四	69	男	36.25	无焦虑症状	72.5	中度抑郁	2020-03-27	4	5	3	5	5	4	5	4	5	4	2	4	5	4	5	4	5	4	5	3	5	4	1	5	4	5	1	5	4	5	4	2	4	5	4	5	1	5
250	重庆大学附属肿瘤医院	肿瘤内科1病区	0266416001	丁正义	73	男	38.75	无焦虑症状	58.75	轻度抑郁	2020-03-27	5	3	4	2	4	5	4	5	4	5	1	4	5	4	5	4	2	4	5	4	5	4	2	5	4	5	1	5	3	5	4	1	3	4	5	4	2	4
251	重庆大学附属肿瘤医院	肿瘤内科(住院)	1912260007	丁强	24	男	50	轻度焦虑	68.75	中度抑郁	2020-03-27	5	4	5	4	5	5	3	5	4	5	2	3	4	5	3	5	4	5	4	5	3	4	2	4	5	4	2	4	5	4	5	2	4	3	4	5	4	5
252	重庆大学附属肿瘤医院	食管纵隔肿瘤外科病区	0253196005	冯蓉	53	女	71.25	重度焦虑	65	中度抑郁	2020-03-27	4	5	5	1	5	4	3	5	3	5	2	3	4	5	2	5	4	5	4	2	5	4	3	4	5	4	3	4	2	5	4	2	2	5	4	5	4	5
253	重庆大学附属肿瘤医院	乳腺肿瘤外科2病区	0266041001	邹仁淑	65	女	47.5	无焦虑症状	32.5	无抑郁症状	2020-03-27	4	3	4	2	4	5	4	4	5	5	1	4	5	4	1	4	5	4	5	1	5	4	1	5	4	5	4	3	4	5	4	1	2	5	4	5	2	5
254	重庆大学附属肿瘤医院	乳腺肿瘤外科2病区	0266737001	夏帮菊	61	女	46.25	无焦虑症状	62.5	轻度抑郁	2020-03-27	5	3	4	5	5	4	4	5	4	5	2	5	4	5	4	5	3	4	5	4	5	4	2	4	5	4	5	4	5	4	3	4	2	4	3	4	5	4
255	重庆大学附属肿瘤医院	肿瘤内科1病区	0266882001	杨建福	59	男	30	无焦虑症状	51.25	无抑郁症状	2020-03-27	5	4	5	4	5	3	5	4	5	4	4	2	3	5	4	5	4	5	4	3	5	4	5	4	5	4	3	5	3	5	2	1	4	5	2	5	3	5
256	重庆大学附属肿瘤医院	甲状腺肿瘤外科病区	0248223008	向菊天	42	女	55	轻度焦虑	55	轻度抑郁	2020-3-28	4	3	4	5	4	2	3	4	4	5	1	4	4	5	4	5	4	5	4	5	4	5	2	3	4	5	4	5	2	5	4	5	2	2	5	4	5	2
257	重庆大学附属肿瘤医院	肿瘤内科1病区	0266843001	余娜	37	女	46.25	无焦虑症状	73.75	重度抑郁	2020-3-29	5	3	3	4	4	5	4	5	4	5	3	4	5	4	5	4	5	4	5	4	2	4	3	5	4	5	2	3	5	4	5	4	2	5	2	5	1	5
258	重庆大学附属肿瘤医院	心血管呼吸内科	0266714001	刘长容	46	女	72.5	重度焦虑	60	轻度抑郁	2020-3-30	5	3	4	3	4	1	2	4	5	4	2	3	4	5	4	5	4	5	4	2	4	5	2	5	4	3	5	2	5	4	5	2	4	2	5	4	5	4
259	重庆大学附属肿瘤医院	核医学科(住院)	0266930001	黄传碧	39	女	56.25	轻度焦虑	26.25	无抑郁症状	2020-3-30	4	5	5	2	5	5	3	5	3	5	4	2	4	5	4	5	4	5	4	4	3	4	2	4	5	4	1	5	1	5	1	4	5	1	4	5	4	5
260	重庆大学附属肿瘤医院	肝胆胰肿瘤科	0265265001	董庭伟	70	男	65	中度焦虑	71.25	中度抑郁	2020-3-30	4	4	5	5	4	5	4	5	2	5	1	2	5	4	5	4	5	4	5	4	5	4	1	5	4	5	2	4	5	4	2	4	2	4	5	4	2	4
261	重庆大学附属肿瘤医院	肿瘤内科(住院)	0265902001	万世虎	74	男	32.5	无焦虑症状	70	中度抑郁	2020-3-30	5	4	5	4	5	4	5	4	5	4	2	1	5	4	3	5	3	4	5	2	4	5	1	5	4	5	2	5	4	5	4	2	3	5	2	5	3	5
262	重庆大学附属肿瘤医院	姑息治疗科(住院)	0265915001	卓其昌	70	男	55	轻度焦虑	57.5	轻度抑郁	2020-03-26	5	5	2	5	2	1	5	3	5	4	3	4	5	4	2	4	5	4	5	3	5	4	3	5	4	5	1	5	4	5	4	5	4	2	4	5	1	5
263	重庆大学附属肿瘤医院	胸部肿瘤内科病区	0263999002	唐志全	65	男	48.75	无焦虑症状	75	重度抑郁	2020-03-26	4	3	4	4	3	5	4	5	4	5	4	5	5	4	5	4	5	4	5	4	5	4	2	4	5	4	3	4	5	4	3	1	2	5	4	5	4	3
264	重庆大学附属肿瘤医院	乳腺肿瘤内科病区	0266833001	岳洪玲	46	女	57.5	轻度焦虑	66.25	中度抑郁	2020-03-26	5	5	4	5	5	4	5	4	5	4	2	3	4	5	4	5	4	5	4	5	4	5	1	5	4	5	2	4	3	4	2	4	2	4	5	4	5	1
265	重庆大学附属肿瘤医院	乳腺肿瘤内科病区	0266136001	张国琼	50	女	53.75	轻度焦虑	68.75	中度抑郁	2020-03-26	5	3	5	4	4	3	4	3	4	4	3	4	5	4	5	4	5	4	5	4	5	4	1	4	5	4	5	4	5	4	5	2	3	5	3	5	2	4
266	重庆大学附属肿瘤医院	核医学科(住院)	0267371001	徐菡	30	女	48.75	无焦虑症状	27.5	无抑郁症状	2020-03-26	4	5	5	3	5	4	2	5	4	5	4	5	3	5	3	5	4	5	4	5	4	5	4	5	4	5	1	4	2	4	5	4	5	2	4	5	4	5
267	重庆大学附属肿瘤医院	核医学科(住院)	0267383001	肖庆容	54	女	67.5	中度焦虑	37.5	无抑郁症状	2020-03-26	5	3	4	4	4	5	4	5	4	4	3	4	5	4	2	4	5	4	5	3	5	4	2	4	5	4	2	5	3	5	3	4	2	4	2	4	2	4
268	重庆大学附属肿瘤医院	胸腹部肿瘤放疗科病区	0233362010	唐联发	57	男	36.25	无焦虑症状	25	无抑郁症状	2020-03-26	4	3	4	5	4	5	3	5	4	4	3	4	5	4	5	4	3	5	4	5	4	5	3	4	5	4	2	5	4	5	4	5	4	2	1	5	3	5
269	重庆大学附属肿瘤医院	核医学科(住院)	0267479001	张素英	55	女	33.75	无焦虑症状	71.25	中度抑郁	2020-03-26	4	5	5	2	5	2	4	3	5	4	5	3	4	5	2	5	4	5	4	2	5	4	1	5	4	5	3	5	4	5	2	4	2	4	5	4	5	4
270	重庆大学附属肿瘤医院	缓和医疗科	0260583004	傅仕熙	50	男	31.25	无焦虑症状	62.5	轻度抑郁	2020-03-26	5	5	4	5	5	1	5	4	5	4	3	4	5	4	5	4	5	4	5	4	3	4	1	4	5	4	3	4	5	3	5	4	5	3	4	5	1	5
271	重庆大学附属肿瘤医院	心血管呼吸内科	0267309001	罗依容	67	女	67.5	中度焦虑	67.5	中度抑郁	2020-03-26	5	3	5	4	1	4	4	3	4	5	2	4	5	4	3	4	5	4	5	4	2	4	2	5	4	5	4	5	3	4	5	2	4	5	4	5	4	5
272	重庆大学附属肿瘤医院	内分泌肾病内科	0267401001	黄莹	32	女	55	轻度焦虑	52.5	无抑郁症状	2020-03-26	5	4	3	5	5	4	5	4	5	4	1	2	4	5	4	5	4	5	4	3	4	5	2	4	5	4	3	4	5	4	5	4	3	4	3	5	4	5
273	重庆大学附属肿瘤医院	核医学科(住院)	0253572003	罗少明	47	男	68.75	中度焦虑	50	无抑郁症状	2020-03-26	4	5	5	1	5	3	5	3	4	5	3	1	5	4	5	4	5	4	5	2	5	4	3	5	4	5	3	5	4	5	3	5	2	1	5	4	5	4
274	重庆大学附属肿瘤医院	内分泌肾病内科	0267543001	陶世明	52	男	50	轻度焦虑	55	轻度抑郁	2020-03-26	5	4	4	5	4	5	3	4	5	4	4	2	5	4	5	4	5	4	5	4	3	4	2	3	4	5	4	2	4	5	4	5	4	5	4	5	4	5
275	重庆大学附属肿瘤医院	肿瘤内科(住院)	0262958002	郑玉森	60	男	41.25	无焦虑症状	61.25	轻度抑郁	2020-03-26	5	4	5	2	5	5	4	3	5	4	3	4	5	4	3	4	5	4	5	2	4	5	1	5	4	5	1	5	2	5	1	4	3	2	5	4	2	4
276	重庆大学附属肿瘤医院	核医学科(住院)	0261655004	李成洪	30	男	26.25	无焦虑症状	37.5	无抑郁症状	2020-03-26	4	3	4	5	4	5	4	5	4	5	4	3	5	4	5	4	5	4	5	3	4	5	2	4	5	4	1	4	3	5	3	4	1	4	3	5	3	5
277	重庆大学附属肿瘤医院	核医学科(住院)	0267938001	刘凯波	28	男	52.5	轻度焦虑	40	无抑郁症状	2020-03-26	5	5	4	5	3	5	2	3	5	3	5	3	4	5	2	5	4	5	4	5	4	5	1	5	4	5	2	5	4	5	4	5	2	1	5	4	5	4
278	重庆大学附属肿瘤医院	核医学科(住院)	0257216003	段美琴	35	女	51.25	轻度焦虑	33.75	无抑郁症状	2020-03-26	4	3	4	4	5	4	3	4	5	4	4	2	5	4	1	5	4	5	4	2	5	4	2	5	4	5	1	4	5	4	5	2	4	2	4	5	4	5
279	重庆大学附属肿瘤医院	核医学科(住院)	0246016003	向锡芬	48	女	50	轻度焦虑	42.5	无抑郁症状	2020-03-26	4	2	5	2	3	5	4	5	4	5	3	4	3	4	5	4	5	4	5	4	5	4	2	5	4	5	2	3	5	4	5	2	3	2	5	4	5	3
280	重庆大学附属肿瘤医院	肿瘤内科2病区	0264729002	邹先全	49	男	51.25	轻度焦虑	53.75	轻度抑郁	2020-03-26	5	4	3	5	3	5	4	4	5	4	2	1	5	4	3	5	4	5	4	3	4	5	1	5	4	5	1	5	3	5	4	5	2	4	5	4	2	5
281	重庆大学附属肿瘤医院	胸腹部肿瘤放疗科病区	0266602001	罗君	57	女	52.5	轻度焦虑	37.5	无抑郁症状	2020-03-26	5	3	5	4	3	4	3	4	4	5	2	4	5	4	5	4	5	4	5	2	5	4	1	4	5	4	2	4	5	4	5	4	2	4	2	5	1	5
282	重庆大学附属肿瘤医院	胸腹部肿瘤放疗科病区	0213898003	刘静	50	女	73.75	重度焦虑	50	无抑郁症状	2020-03-26	4	3	4	3	4	4	3	4	4	5	3	4	5	4	2	5	4	3	4	5	3	5	1	4	5	4	2	4	5	3	4	2	4	3	4	5	2	5
283	重庆大学附属肿瘤医院	胸腹部肿瘤放疗科病区	0252159005	王开木	57	男	66.25	中度焦虑	61.25	轻度抑郁	2020-03-26	4	5	5	5	2	5	5	3	5	4	4	5	3	5	4	5	4	5	4	3	4	5	2	5	4	5	3	5	4	5	4	1	3	4	2	5	2	4
284	重庆大学附属肿瘤医院	妇科肿瘤中心2病区	0267344001	方玉兰	66	女	70	重度焦虑	38.75	无抑郁症状	2020-03-26	5	3	4	4	5	4	2	4	3	4	5	3	4	5	4	5	4	5	4	5	4	5	1	5	4	5	2	5	3	5	3	4	2	4	5	4	5	4
285	重庆大学附属肿瘤医院	核医学科(住院)	0265723002	秦容	42	女	35	无焦虑症状	37.5	无抑郁症状	2020-03-26	4	4	5	5	4	5	4	5	4	5	2	2	5	4	3	5	3	5	4	3	4	5	4	5	4	5	4	5	4	5	4	2	4	1	4	5	4	5
286	重庆大学附属肿瘤医院	核医学科(住院)	0268305001	陈莉娜	31	女	33.75	无焦虑症状	42.5	无抑郁症状	2020-03-26	5	3	4	4	5	4	3	4	5	4	3	4	5	4	5	4	5	4	5	2	5	4	1	5	4	5	1	5	2	4	5	1	3	2	5	4	2	4
287	重庆大学附属肿瘤医院	核医学科(住院)	0260108002	张哲铭	38	男	33.75	无焦虑症状	62.5	轻度抑郁	2020-03-26	5	3	4	4	4	5	4	5	3	5	3	4	4	5	4	5	3	4	5	4	5	4	2	5	4	5	1	4	5	4	5	4	2	4	5	4	5	4
288	重庆大学附属肿瘤医院	体检中心	251347	王芳	43	女	43.75	无焦虑症状	68.75	中度抑郁	2020-03-28	4	5	5	1	3	4	5	3	4	5	4	3	4	5	2	4	5	4	5	4	5	4	1	4	5	4	2	5	3	5	4	2	4	2	5	4	3	5
289	重庆大学附属肿瘤医院	消化内科	0268443001	吴万年	52	女	25	无焦虑症状	42.5	无抑郁症状	2020-03-28	5	1	5	4	4	3	4	4	5	4	1	2	5	4	5	4	5	4	5	3	4	5	2	4	5	4	5	4	5	4	5	4	5	1	4	5	4	5
290	重庆大学附属肿瘤医院	核医学科(住院)	0261736002	邓正兰	57	女	42.5	无焦虑症状	32.5	无抑郁症状	2020-03-28	4	5	5	3	5	4	5	3	4	5	4	3	4	5	4	5	4	5	4	5	4	5	2	5	4	5	1	5	2	5	4	5	1	4	5	4	2	4
291	重庆大学附属肿瘤医院	核医学科(住院)	0264123002	贺彩琼	55	女	82.5	重度焦虑	61.25	轻度抑郁	2020-03-28	5	5	4	5	5	3	5	4	5	5	3	4	5	4	4	5	4	3	5	2	5	4	2	5	4	5	2	5	4	5	4	1	4	5	3	5	3	5
292	重庆大学附属肿瘤医院	内分泌肾病内科	0268559001	邓小波	43	男	47.5	无焦虑症状	28.75	无抑郁症状	2020-03-28	4	4	5	4	3	4	3	4	5	4	2	4	3	4	3	4	5	4	5	2	4	5	1	4	5	4	1	4	5	4	5	4	2	4	2	4	5	4
293	重庆大学附属肿瘤医院	核医学科(住院)	0255646002	柏小华	51	女	28.75	无焦虑症状	36.25	无抑郁症状	2020-03-28	5	3	4	4	3	5	4	5	4	5	4	5	4	5	4	5	4	4	5	3	5	4	3	4	2	5	2	4	5	4	5	2	5	2	4	5	2	5
294	重庆大学附属肿瘤医院	核医学科(住院)	0268797001	张小玲	52	女	36.25	无焦虑症状	56.25	轻度抑郁	2020-03-28	5	5	4	5	5	4	3	5	4	3	4	3	5	4	2	4	5	4	5	4	3	4	3	4	5	4	3	4	5	4	5	4	2	3	5	4	5	3
295	重庆大学附属肿瘤医院	消化内科(住院)	0266981002	袁玫	55	女	41.25	无焦虑症状	26.25	无抑郁症状	2020-03-28	4	4	5	3	4	5	3	5	3	5	3	4	5	4	5	4	3	5	4	5	4	5	1	4	5	4	3	4	3	4	5	1	2	5	1	5	4	5
296	重庆大学附属肿瘤医院	核医学科(住院)	0268996001	江斌	34	男	51.25	轻度焦虑	46.25	无抑郁症状	2020-03-28	4	5	3	5	2	3	4	5	4	5	3	3	4	5	3	5	4	5	4	1	5	4	2	5	4	5	4	5	4	5	4	2	4	1	4	5	4	5
297	重庆大学附属肿瘤医院	核医学科(住院)	0269007001	余翠蓉	49	女	53.75	轻度焦虑	38.75	无抑郁症状	2020-03-28	5	3	5	2	5	2	5	4	5	3	5	1	4	5	2	5	4	5	4	3	5	4	2	4	5	4	2	4	2	4	5	4	3	4	5	4	5	4
298	重庆大学附属肿瘤医院	消化内科(住院)	0264812002	罗学诗	75	男	56.25	轻度焦虑	40	无抑郁症状	2020-03-28	5	5	3	5	4	5	3	5	4	5	2	4	5	4	5	4	5	4	5	4	5	3	4	5	4	5	2	3	4	5	4	5	4	2	4	5	4	5
299	重庆大学附属肿瘤医院	消化内科(住院)	0269037001	欧中琼	56	女	47.5	无焦虑症状	70	中度抑郁	2020-03-28	4	3	4	5	4	4	5	4	4	5	3	4	3	4	3	5	4	5	4	5	4	5	2	4	5	4	3	4	5	4	5	4	5	2	5	4	3	4
300	重庆大学附属肿瘤医院	心血管呼吸内科	261549	李睿	53	男	41.25	无焦虑症状	28.75	无抑郁症状	2020-03-28	5	5	4	5	3	5	2	5	4	5	4	5	3	5	4	5	4	5	5	4	3	4	1	4	3	5	1	5	4	5	4	2	4	3	5	4	2	4
301	重庆大学附属肿瘤医院	核医学科(住院)	0266556003	陈俊	49	男	38.75	无焦虑症状	32.5	无抑郁症状	2020-03-28	4	3	4	5	5	1	5	4	4	5	2	4	5	4	5	4	5	4	5	4	5	4	3	4	5	4	1	4	5	4	5	1	4	1	5	4	2	4
302	重庆大学附属肿瘤医院	核医学科(住院)	0260007003	李永琴	57	女	32.5	无焦虑症状	63.75	中度抑郁	2020-03-28	5	5	3	5	5	4	5	4	3	4	5	3	5	4	3	5	3	5	4	3	4	5	4	5	4	5	1	5	3	5	4	5	2	1	5	4	3	5
303	重庆大学附属肿瘤医院	姑息治疗科(住院)	0268466003	李大友	61	男	36.25	无焦虑症状	61.25	轻度抑郁	2020-03-28	5	3	5	2	2	5	3	5	4	5	3	4	5	4	2	5	4	5	5	4	5	3	4	5	3	4	2	5	4	5	4	2	4	5	4	5	4	2
304	重庆大学附属肿瘤医院	缓和医疗科	0254535008	王小燕	50	女	38.75	无焦虑症状	37.5	无抑郁症状	2020-03-28	4	5	2	5	5	3	5	5	4	5	4	3	4	5	4	5	4	5	4	2	4	5	1	5	4	5	2	5	3	4	5	4	3	4	2	4	5	4
305	重庆大学附属肿瘤医院	骨与软组织肿瘤科	0269449001	刘涛明	49	男	27.5	无焦虑症状	66.25	中度抑郁	2020-03-28	4	3	5	4	1	4	3	4	5	4	5	4	5	4	4	5	4	5	4	2	5	4	1	5	4	5	3	4	5	5	4	1	4	2	4	5	4	5
306	重庆大学附属肿瘤医院	内分泌肾病内科	0262042004	蒋春梅	55	女	36.25	无焦虑症状	72.5	中度抑郁	2020-03-28	5	5	4	5	5	4	4	3	5	4	4	5	5	4	5	4	5	4	5	3	5	4	2	5	4	5	4	5	4	5	2	5	2	2	5	4	5	4
307	重庆大学附属肿瘤医院	消化内科	0269275001	刘红	44	女	60	中度焦虑	52.5	无抑郁症状	2020-03-28	5	3	4	4	5	4	3	4	4	5	2	3	5	4	5	4	5	4	5	2	5	3	2	5	4	5	1	3	5	5	4	4	5	5	4	5	4	5
308	重庆大学附属肿瘤医院	缓和医疗科	0265731006	秦蔓意	68	女	31.25	无焦虑症状	25	无抑郁症状	2020-03-28	4	5	4	2	4	3	4	5	4	4	3	2	4	5	4	5	3	4	5	1	4	5	2	4	5	4	2	4	3	4	1	3	4	1	4	5	4	5
309	重庆大学附属肿瘤医院	核医学科(住院)	0267036002	任良华	48	女	40	无焦虑症状	25	无抑郁症状	2020-03-28	4	3	5	3	5	5	2	5	4	5	3	2	5	4	3	4	5	4	5	4	5	4	1	4	5	4	2	4	5	4	5	2	4	3	5	4	2	5
310	重庆大学附属肿瘤医院	核医学科(住院)	0192620004	董延惠	56	女	65	中度焦虑	38.75	无抑郁症状	2020-03-28	5	3	5	5	4	2	4	5	4	4	3	4	3	5	2	5	4	5	4	3	5	4	1	4	5	3	4	2	4	5	4	5	4	2	4	5	2	5
311	重庆大学附属肿瘤医院	乳腺肿瘤外科2病区	0269923001	杨琳	38	女	31.25	无焦虑症状	50	无抑郁症状	2020-03-28	5	5	2	5	4	1	5	3	5	4	4	1	5	4	5	4	5	4	5	4	5	4	1	5	2	5	2	5	3	5	4	5	2	5	4	5	4	5
312	重庆大学附属肿瘤医院	食管纵隔肿瘤外科病区	0270010001	张桂英	63	女	35	无焦虑症状	30	无抑郁症状	2020-03-28	5	4	5	2	5	4	4	5	4	5	3	4	5	4	1	4	3	4	5	4	3	4	2	4	3	4	2	4	2	4	5	3	4	2	4	5	4	2
313	重庆大学附属肿瘤医院	核医学科(住院)	0263516003	冉豪	47	男	36.25	无焦虑症状	28.75	无抑郁症状	2020-03-28	4	3	4	5	4	5	4	3	5	3	5	2	4	5	4	5	4	5	4	3	4	5	4	4	3	5	2	3	5	4	5	4	5	3	5	4	5	4
314	重庆大学附属肿瘤医院	骨与软组织肿瘤科	0207239012	陈统琼	43	女	28.75	无焦虑症状	58.75	轻度抑郁	2020-03-28	5	3	4	5	5	2	5	4	5	4	2	4	5	4	3	5	4	5	4	2	4	5	3	4	5	4	1	5	4	5	4	5	1	5	3	4	3	5
315	重庆大学附属肿瘤医院	鼻咽肿瘤放疗科病区	0245722006	王大芬	59	女	55	轻度焦虑	50	无抑郁症状	2020-03-28	4	3	4	4	4	5	4	5	4	5	2	4	4	5	4	5	4	5	4	5	4	5	4	4	5	3	5	4	5	4	5	2	4	1	4	5	2	5
316	重庆大学附属肿瘤医院	内分泌肾病内科	0268898003	杜天勇	44	男	56.25	轻度焦虑	32.5	无抑郁症状	2020-03-28	5	4	5	4	3	4	3	4	5	4	3	4	5	4	3	4	5	4	5	4	3	4	2	4	5	2	3	4	5	4	2	4	5	2	5	2	5	3
317	重庆大学附属肿瘤医院	核医学科(住院)	0270665001	汪志品	57	男	28.75	无焦虑症状	63.75	中度抑郁	2020-03-29	5	3	4	5	4	5	4	5	5	4	2	4	5	4	5	4	5	4	5	2	5	4	1	5	4	2	1	5	4	5	3	5	2	4	2	4	2	4
318	重庆大学附属肿瘤医院	核医学科(住院)	0264118003	刘小锋	35	男	57.5	轻度焦虑	26.25	无抑郁症状	2020-03-29	4	2	5	4	3	4	4	5	4	5	4	5	5	4	2	5	4	5	4	3	4	5	2	5	4	5	4	5	3	5	4	2	1	3	5	3	4	5
319	重庆大学附属肿瘤医院	核医学科(住院)	0270655001	黎雪玫	60	女	47.5	无焦虑症状	32.5	无抑郁症状	2020-03-29	5	3	5	4	3	4	3	4	5	4	4	2	4	4	5	4	5	4	5	4	3	4	1	4	5	4	2	5	3	5	4	1	4	2	5	4	5	4
320	重庆大学附属肿瘤医院	缓和医疗科	0269026002	胡芳	68	女	60	中度焦虑	62.5	轻度抑郁	2020-03-29	4	2	4	5	4	5	4	5	4	5	2	5	3	5	4	5	4	5	4	2	4	5	3	4	5	4	5	4	5	4	5	1	5	3	5	4	2	4
321	重庆大学附属肿瘤医院	骨与软组织肿瘤科	0269583001	王学兵	47	男	46.25	无焦虑症状	40	无抑郁症状	2020-03-29	5	3	4	4	5	4	2	4	3	4	4	2	4	5	4	5	4	5	5	4	2	4	2	4	5	4	2	5	4	5	4	5	2	5	4	5	4	5
322	重庆大学附属肿瘤医院	妇科肿瘤中心二病区	0270219001	陈美英	65	女	51.25	轻度焦虑	88.75	重度抑郁	2020-03-29	4	4	5	4	3	4	5	4	5	3	1	3	4	5	4	5	4	4	5	4	3	4	2	3	4	2	1	5	2	5	3	4	5	2	5	4	5	4
323	重庆大学附属肿瘤医院	甲状腺肿瘤外科病区	0270205001	黄黎媛	53	女	42.5	无焦虑症状	71.25	中度抑郁	2020-03-29	4	3	4	3	3	4	5	3	4	5	4	3	5	4	5	4	5	4	5	2	4	5	2	5	4	5	1	5	4	5	2	4	2	3	5	4	5	3
324	重庆大学附属肿瘤医院	胸腹部肿瘤放疗科病区	0228215005	任秀华	72	女	33.75	无焦虑症状	71.25	中度抑郁	2020-03-29	5	4	5	5	4	5	4	5	4	5	2	4	5	4	3	5	4	5	4	1	4	5	2	4	5	4	2	4	5	4	5	2	3	4	5	4	5	4
325	重庆大学附属肿瘤医院	肿瘤科	594408	陈欣怡	36	女	28.75	无焦虑症状	36.25	无抑郁症状	2020-03-29	4	4	5	1	5	4	3	5	3	5	4	3	4	5	3	4	5	4	5	3	5	4	3	5	4	5	2	4	3	4	5	3	4	5	4	5	4	2
326	重庆大学附属肿瘤医院	核医学科(住院)	0263185003	梁建华	49	女	31.25	无焦虑症状	46.25	无抑郁症状	2020-03-29	4	3	4	4	4	5	4	5	4	5	4	5	4	5	4	5	4	5	5	4	5	4	1	4	5	4	3	5	4	5	4	5	3	4	5	4	5	4
327	重庆大学附属肿瘤医院	核医学科(住院)	0258257003	尹建菊	54	女	46.25	无焦虑症状	36.25	无抑郁症状	2020-03-29	5	3	4	5	3	5	5	4	5	4	5	2	4	5	4	5	4	5	4	3	4	5	2	5	4	5	2	5	5	4	5	4	2	4	2	4	2	5
328	重庆大学附属肿瘤医院	核医学科(住院)	0262463003	蒋晓红	52	女	27.5	无焦虑症状	33.75	无抑郁症状	2020-03-29	5	4	5	4	5	4	5	4	5	4	3	4	4	5	4	5	4	5	4	2	5	4	3	4	5	4	3	4	5	4	5	4	1	5	1	5	1	5
329	重庆大学附属肿瘤医院	消化内科(住院)	0271228001	田正华	77	男	32.5	无焦虑症状	43.75	无抑郁症状	2020-03-29	4	3	4	5	4	3	4	3	4	4	3	4	5	4	5	4	5	4	5	4	5	4	2	4	5	4	2	4	5	4	5	2	2	1	5	4	5	4
330	重庆大学附属肿瘤医院	肝胆胰肿瘤科	0229751014	杨春丽	47	女	52.5	轻度焦虑	56.25	轻度抑郁	2020-03-29	4	3	4	4	3	2	4	3	4	5	4	5	4	5	4	5	3	5	5	3	4	5	2	4	5	4	2	5	4	5	2	5	4	2	4	5	4	5
331	重庆大学附属肿瘤医院	内分泌肾病内科	0161449002	李洪权	56	男	28.75	无焦虑症状	35	无抑郁症状	2020-03-29	5	3	4	2	4	4	5	4	5	4	2	4	5	4	5	4	2	5	5	2	5	4	1	4	5	4	1	2	5	5	3	5	2	5	1	5	4	3
332	重庆大学附属肿瘤医院	妇瘤科(住院)	0266996002	陈伶俐	48	女	35	无焦虑症状	63.75	中度抑郁	2020-03-29	5	4	5	4	2	1	4	5	4	4	4	5	3	5	4	5	4	5	5	4	5	4	5	4	3	4	1	4	5	4	5	4	3	2	4	5	2	5
333	重庆大学附属肿瘤医院	综合病房	0271380001	雷惠芬	63	女	45	无焦虑症状	32.5	无抑郁症状	2020-03-29	5	4	5	4	2	4	3	4	5	4	2	4	5	4	4	5	4	5	5	3	5	4	3	5	4	5	2	5	3	5	4	5	4	2	4	5	4	5
334	重庆大学附属肿瘤医院	耳鼻咽喉颌面肿瘤外科病区	0271728001	张雷	53	男	37.5	无焦虑症状	65	中度抑郁	2020-03-29	4	3	5	5	5	4	3	4	4	5	3	2	5	4	5	4	2	4	4	2	5	3	2	5	4	5	4	2	4	5	4	2	4	3	2	5	5	4
335	重庆大学附属肿瘤医院	肿瘤科	1100402	向磊	78	男	28.75	无焦虑症状	70	中度抑郁	2020-03-29	5	2	5	4	4	5	4	5	3	4	3	2	4	5	4	5	4	5	4	5	4	5	2	5	4	5	2	4	3	4	5	4	5	2	5	4	2	5
336	重庆大学附属肿瘤医院	肿瘤科	514353	张燕	50	女	62.5	中度焦虑	37.5	无抑郁症状	2020-03-29	4	1	4	5	4	5	4	3	4	5	4	1	2	5	3	5	3	4	5	1	2	5	3	5	3	5	3	4	3	5	3	5	3	1	5	4	5	4
337	重庆大学附属肿瘤医院	缓和医疗科(住院)	0271796001	胡怀彬	46	男	36.25	无焦虑症状	62.5	轻度抑郁	2020-03-29	5	3	4	5	4	3	4	4	5	4	3	4	4	5	4	5	4	5	4	3	4	2	1	4	5	4	2	4	2	3	4	2	4	1	4	5	4	5
338	重庆大学附属肿瘤医院	肿瘤科	756141	邓君	46	男	31.25	无焦虑症状	48.75	无抑郁症状	2020-03-30	5	5	4	5	4	5	5	4	4	5	3	4	2	4	5	4	5	4	4	2	4	5	4	5	3	5	4	3	4	5	4	1	4	2	4	5	3	4
339	重庆大学附属肿瘤医院	肿瘤科	1099641	陈思竹	50	女	26.25	无焦虑症状	92.5	重度抑郁	2020-03-30	5	3	3	4	5	4	5	4	5	5	2	3	4	5	4	5	4	5	4	5	4	5	1	3	4	5	3	5	4	5	4	5	2	3	5	4	5	3
340	重庆大学附属肿瘤医院	核医学科(住院)	0261159002	余立家	47	男	43.75	无焦虑症状	43.75	无抑郁症状	2020-03-30	4	3	4	3	4	2	5	4	3	4	2	4	5	4	3	4	5	3	5	2	3	5	1	5	4	5	3	4	5	4	5	4	5	2	5	4	5	4
341	重庆大学附属肿瘤医院	核医学科(住院)	0270185002	吴丹	53	女	52.5	轻度焦虑	31.25	无抑郁症状	2020-03-30	4	2	4	4	3	1	5	4	5	5	4	3	4	5	4	5	4	5	4	3	4	3	2	4	5	4	2	5	4	5	4	5	4	3	5	4	1	5
342	重庆大学附属肿瘤医院	甲状腺肿瘤外科病区	0272086001	莫伍平	68	男	28.75	无焦虑症状	58.75	轻度抑郁	2020-03-31	4	4	5	5	4	5	4	5	4	5	4	5	3	5	2	5	4	5	5	4	5	4	2	4	5	4	3	4	5	4	5	4	5	2	5	4	5	4
343	重庆大学附属肿瘤医院	肿瘤内科1病区	0272226001	唐朝华	52	男	50	轻度焦虑	91.25	重度抑郁	2020-04-05	5	5	4	4	3	4	3	4	5	4	3	2	4	5	1	5	4	5	5	1	5	4	5	4	5	4	1	4	2	4	5	4	2	1	4	5	4	5
344	重庆大学附属肿瘤医院	肿瘤内科2病区	0269542002	谢钏	40	女	66.25	中度焦虑	76.25	重度抑郁	2020-04-02	5	4	5	5	4	4	5	3	5	4	3	4	5	4	5	4	5	4	5	3	5	4	2	4	3	4	5	3	4	4	5	4	2	4	2	3	4	5
345	重庆大学附属肿瘤医院	肿瘤科	1000700771	熊开梅	54	女	43.75	无焦虑症状	67.5	中度抑郁	2020-3-31	5	4	5	5	4	3	2	5	3	5	4	3	4	5	4	5	4	5	5	4	3	4	1	4	5	4	2	4	1	5	4	5	1	5	4	5	2	5
346	重庆大学附属肿瘤医院	肿瘤科	1001077094	吴敏	48	男	45	无焦虑症状	75	重度抑郁	2020-3-31	4	5	5	4	5	2	3	4	5	5	3	4	4	5	4	5	4	5	5	2	4	5	3	5	3	5	1	2	5	4	5	2	4	5	2	5	4	3
347	重庆大学附属肿瘤医院	肿瘤科	1001074946	吴明异	48	女	32.5	无焦虑症状	56.25	轻度抑郁	2020-3-31	5	5	4	5	5	4	3	5	4	4	3	4	5	4	5	4	5	4	5	4	5	4	5	4	5	4	1	4	2	4	5	4	2	4	2	4	5	4
348	重庆大学附属肿瘤医院	肿瘤科	1001003340	覃仁琳	54	女	25	无焦虑症状	40	无抑郁症状	2020-3-31	4	4	5	5	3	1	4	5	4	5	4	3	4	5	4	5	4	5	4	2	4	3	4	5	3	4	1	4	3	4	2	4	1	4	2	4	2	4
349	重庆大学附属肿瘤医院	肿瘤科	1001077159	王语	57	女	31.25	无焦虑症状	53.75	轻度抑郁	2020-3-31	5	1	5	4	5	4	4	3	4	5	3	5	4	5	4	5	4	5	4	5	4	3	1	4	5	4	2	5	4	5	1	5	2	4	3	4	3	4
350	重庆大学附属肿瘤医院	肿瘤科	1000880977	宋晓尧	36	男	32.5	无焦虑症状	76.25	重度抑郁	2020-3-31	4	4	5	2	3	5	3	5	4	4	3	4	3	5	4	5	4	5	5	4	5	4	2	5	4	5	4	2	4	5	4	1	4	2	4	2	4	5
351	重庆大学附属肿瘤医院	肿瘤科	1000700727	余俊燕	52	女	40	无焦虑症状	50	无抑郁症状	2020-3-31	4	4	5	4	4	3	4	5	4	4	2	3	4	5	4	5	4	5	5	3	5	4	2	5	5	4	2	1	4	5	4	2	4	2	4	5	4	5
352	重庆大学附属肿瘤医院	肿瘤科	1000993704	胡雨欣	46	女	43.75	无焦虑症状	71.25	中度抑郁	2020-3-31	5	4	5	3	4	5	4	5	4	5	4	5	3	4	5	4	5	3	5	2	5	4	2	5	4	2	4	2	4	5	3	5	2	3	5	4	5	4
353	重庆大学附属肿瘤医院	肿瘤科	1001056411	谷玥汐	52	女	26.25	无焦虑症状	56.25	轻度抑郁	2020-3-31	5	4	5	4	4	5	3	5	4	5	3	4	5	4	3	4	3	4	4	2	4	5	1	4	3	4	5	4	5	4	5	4	1	1	5	4	5	4
354	重庆大学附属肿瘤医院	肿瘤科	1098934782	张艳	55	女	25	无焦虑症状	91.25	重度抑郁	2020-3-31	4	3	4	4	5	4	4	5	2	3	1	5	4	5	4	5	2	5	5	2	4	3	1	4	5	4	1	5	2	4	5	4	2	4	5	4	3	4
355	重庆大学附属肿瘤医院	肿瘤科	101010634	鲁丽娜	58	女	26.25	无焦虑症状	51.25	无抑郁症状	2020-3-31	4	4	5	4	5	3	5	4	4	5	3	2	4	5	4	5	1	5	5	3	5	4	5	4	3	4	2	4	5	4	2	3	4	2	4	5	3	4
356	重庆大学附属肿瘤医院	肿瘤科	1001081139	邹沛言	46	男	52.5	轻度焦虑	63.75	中度抑郁	2020-3-31	5	4	5	4	5	3	4	5	3	5	3	5	4	5	4	5	4	5	5	2	5	3	2	5	4	5	3	5	1	5	4	2	3	4	2	4	2	5
357	重庆大学附属肿瘤医院	肿瘤科	1001081151	唐杨	56	女	50	轻度焦虑	76.25	重度抑郁	2020-3-31	5	4	5	2	4	5	4	5	2	4	2	5	2	4	3	4	5	4	5	3	5	4	5	4	5	4	3	5	2	5	4	1	5	1	5	4	5	4
358	重庆大学附属肿瘤医院	肿瘤科	1001078300	张馨允	47	女	42.5	无焦虑症状	40	无抑郁症状	2020-3-31	4	5	4	5	4	5	3	5	3	5	4	2	4	5	4	5	4	5	4	2	4	5	2	4	5	4	2	4	3	4	5	2	5	4	5	4	5	4
359	重庆大学附属肿瘤医院	肿瘤科	1001081548	陈艳霞	55	女	37.5	无焦虑症状	72.5	中度抑郁	2020-3-31	5	4	5	4	4	2	4	5	4	4	3	4	3	4	5	4	5	4	4	3	4	5	1	5	4	5	2	5	4	5	4	5	2	2	4	5	2	5
360	重庆大学附属肿瘤医院	肿瘤科	1001043321	杜彧词	59	女	32.5	无焦虑症状	60	轻度抑郁	2020-3-31	5	4	5	3	5	3	5	4	5	4	5	2	1	5	3	5	4	5	5	4	5	4	1	5	3	5	1	5	1	5	4	2	5	3	5	4	5	4
361	重庆大学附属肿瘤医院	肿瘤科	1000921532	于秀茹	54	女	25	无焦虑症状	67.5	中度抑郁	2020-3-31	5	4	4	2	4	4	3	4	5	4	2	4	5	4	5	4	5	4	5	4	5	4	1	5	4	5	4	3	4	5	4	4	1	4	5	4	5	4
362	重庆大学附属肿瘤医院	肿瘤科	1000877354	段自梅	46	女	33.75	无焦虑症状	77.5	重度抑郁	2020-3-31	4	5	5	4	5	3	5	4	5	3	5	2	4	5	4	5	4	3	4	3	4	5	4	5	4	5	4	2	4	5	4	5	4	2	4	5	4	5
363	重庆大学附属肿瘤医院	肿瘤科	1001085208	张金敏	48	女	57.5	轻度焦虑	55	轻度抑郁	2020-3-31	5	4	2	4	5	4	3	5	3	5	4	5	3	5	4	5	4	5	5	2	5	4	5	4	5	4	2	4	5	4	5	5	4	1	4	5	4	5
364	重庆大学附属肿瘤医院	肿瘤科	1001071193	钟祖君	52	女	40	无焦虑症状	61.25	轻度抑郁	2020-3-31	4	5	5	1	5	4	5	4	5	5	3	4	2	4	5	4	5	4	4	1	4	5	4	5	4	3	4	5	4	5	4	2	4	2	4	5	2	4
365	重庆大学附属肿瘤医院	肿瘤科	1000947783	孙敏	48	女	80	重度焦虑	51.25	无抑郁症状	2020-3-31	5	4	5	5	4	5	4	5	4	5	5	3	4	5	4	5	4	5	4	3	4	5	4	5	4	5	3	4	1	4	5	1	2	2	4	5	4	5
366	重庆大学附属肿瘤医院	肿瘤科	1001085152	陈正秀	51	女	52.5	轻度焦虑	52.5	无抑郁症状	2020-3-31	4	1	5	2	5	3	4	5	4	5	3	5	2	5	4	5	3	5	5	4	3	4	1	5	4	5	3	5	4	5	4	2	5	2	5	4	5	4
367	重庆大学附属肿瘤医院	肿瘤科	1001086154	方一莎	55	女	62.5	中度焦虑	50	无抑郁症状	2020-3-31	4	5	5	4	5	4	3	5	3	5	1	4	5	4	5	4	5	4	5	2	4	5	1	4	5	5	1	4	5	3	5	4	3	4	5	4	5	4
368	重庆大学附属肿瘤医院	肿瘤科	1001087249	黎源杰	64	男	48.75	无焦虑症状	72.5	中度抑郁	2020-3-31	5	5	4	5	4	3	2	5	3	5	4	3	4	5	4	5	4	5	5	3	5	4	2	5	3	5	3	5	2	5	4	5	4	5	2	5	2	5
369	重庆大学附属肿瘤医院	肿瘤科	1001086322	禹炼	38	女	35	无焦虑症状	50	无抑郁症状	2020-3-31	4	4	5	4	3	5	3	5	4	5	4	3	5	4	5	4	5	4	5	2	5	4	5	4	5	3	2	5	4	5	3	5	2	4	3	5	4	5
370	重庆大学附属肿瘤医院	肿瘤科	1001088517	邹蔚	49	男	32.5	无焦虑症状	66.25	中度抑郁	2020-3-31	5	4	5	4	5	4	2	5	3	5	1	4	4	5	4	5	4	5	5	3	5	3	1	5	2	5	1	5	1	5	4	5	2	5	2	5	3	5
371	重庆大学附属肿瘤医院	肿瘤科	1001008538	邱子君	55	女	30	无焦虑症状	50	无抑郁症状	2020-3-31	4	5	5	3	4	4	3	4	4	5	2	3	2	5	4	5	4	5	5	2	5	4	5	4	5	4	3	5	4	5	4	5	1	4	5	4	5	4
372	重庆大学附属肿瘤医院	肿瘤科	1001088070	刘兴中	56	男	42.5	无焦虑症状	67.5	中度抑郁	2020-3-31	4	5	5	2	4	3	5	4	5	5	1	2	3	5	3	5	3	5	5	2	5	5	1	5	4	5	4	5	4	5	2	4	5	2	5	4	5	4
373	重庆大学附属肿瘤医院	肿瘤科	1001083772	苏坤林	53	女	38.75	无焦虑症状	67.5	中度抑郁	2020-3-31	5	3	5	5	3	2	5	3	5	5	1	5	1	5	5	4	5	4	5	4	5	4	1	5	4	5	1	5	4	2	5	2	4	5	4	5	1	5
374	重庆大学附属肿瘤医院	肿瘤科	1001085484	许寅斟	48	女	46.25	无焦虑症状	66.25	中度抑郁	2020-04-01	5	5	2	2	5	1	4	5	4	5	2	1	2	5	2	5	4	5	5	4	5	5	2	5	4	5	2	5	3	5	2	5	4	4	5	4	5	4
375	重庆大学附属肿瘤医院	肿瘤科	724486003	陈松超	49	女	46.25	无焦虑症状	48.75	无抑郁症状	2020-04-01	4	5	5	5	4	4	3	5	4	5	4	3	4	5	4	5	4	5	5	3	5	4	2	5	3	5	4	5	2	5	4	5	2	5	4	5	4	5
376	重庆大学附属肿瘤医院	肿瘤科	950340001	牟麒霖	55	男	56.25	轻度焦虑	88.75	重度抑郁	2020-04-01	4	2	5	5	4	5	3	5	3	5	3	5	4	5	4	5	3	5	5	4	5	3	4	5	4	5	1	5	3	5	4	2	5	2	5	4	5	4
377	重庆大学附属肿瘤医院	肿瘤科	609368005	罗先平	50	女	42.5	无焦虑症状	58.75	轻度抑郁	2020-04-01	4	5	5	3	5	3	5	4	5	5	3	4	3	4	5	4	5	4	5	2	5	4	2	5	2	5	1	5	4	5	4	5	1	4	5	4	5	4
378	重庆大学附属肿瘤医院	肿瘤科	950536001	蔡霞	60	女	76.25	重度焦虑	41.25	无抑郁症状	2020-04-01	5	4	5	4	5	4	5	4	5	5	1	4	2	4	5	4	3	5	5	3	5	4	2	5	3	5	1	5	2	5	3	5	4	5	3	5	2	5
379	重庆大学附属肿瘤医院	肿瘤科	950424001	刘思国	50	男	55	轻度焦虑	48.75	无抑郁症状	2020-04-01	4	5	5	4	5	2	4	5	4	5	1	4	3	4	5	4	5	4	5	4	5	4	2	5	4	5	1	4	5	4	5	2	5	4	5	4	5	2
380	重庆大学附属肿瘤医院	肿瘤科	703853111	宋容	56	女	56.25	轻度焦虑	76.25	重度抑郁	2020-04-01	5	4	2	5	4	3	5	3	5	4	5	2	3	5	4	5	4	5	5	3	5	3	1	5	4	5	2	5	2	5	2	5	2	4	5	4	3	5
381	重庆大学附属肿瘤医院	肿瘤科	925680012	张荣斌	64	男	37.5	无焦虑症状	66.25	中度抑郁	2020-04-01	4	4	5	5	3	4	3	5	3	5	3	4	3	4	5	4	5	4	5	4	5	4	2	5	4	5	2	3	5	4	5	4	5	2	5	2	5	4
382	重庆大学附属肿瘤医院	肿瘤科	953441001	黄梅	52	女	45	无焦虑症状	70	中度抑郁	2020-04-01	5	5	3	5	4	5	3	5	4	5	1	2	4	5	4	5	4	5	5	2	5	5	1	5	3	5	3	5	4	5	4	5	4	1	5	4	5	2
383	重庆大学附属肿瘤医院	肿瘤科	954886003	邹梦	44	女	47.5	无焦虑症状	43.75	无抑郁症状	2020-04-01	4	5	5	4	3	4	5	4	5	5	1	4	5	4	5	4	5	4	5	1	5	4	3	5	2	5	3	4	5	2	5	4	5	4	5	3	4	3
384	重庆大学附属肿瘤医院	肿瘤科	955509001	龚健	50	男	81.25	重度焦虑	41.25	无抑郁症状	2020-04-01	5	2	5	5	3	4	5	4	5	4	3	5	3	5	4	5	4	5	5	3	5	3	2	5	4	5	3	5	2	5	4	5	4	5	3	5	2	5
385	重庆大学附属肿瘤医院	肿瘤科	955702001	黄海	57	男	26.25	无焦虑症状	37.5	无抑郁症状	2020-04-01	4	5	4	4	5	3	4	5	4	5	1	4	2	4	5	4	5	4	5	4	5	4	2	5	4	5	2	5	1	5	4	2	5	2	5	4	5	4
386	重庆大学附属肿瘤医院	肿瘤科	955798001	曹子薇	39	女	26.25	无焦虑症状	51.25	无抑郁症状	2020-04-01	4	1	5	5	4	3	5	4	5	4	2	4	5	4	5	4	5	4	5	2	5	4	5	4	5	4	1	4	5	4	5	2	4	5	2	5	2	5
387	重庆大学附属肿瘤医院	肿瘤科	955836001	谭乐飞	43	男	55	轻度焦虑	88.75	重度抑郁	2020-04-01	5	2	4	3	5	1	4	5	4	5	3	3	4	5	4	5	4	5	5	3	5	4	2	5	4	5	4	5	3	5	4	5	2	5	4	5	4	5
388	重庆大学附属肿瘤医院	肿瘤科	955838001	向红梅	51	女	52.5	轻度焦虑	37.5	无抑郁症状	2020-04-01	5	4	5	3	5	2	4	5	5	3	4	3	4	5	3	4	5	4	5	4	5	3	1	5	4	5	1	3	5	4	5	4	1	4	5	2	5	4
389	重庆大学附属肿瘤医院	肿瘤科	393153012	刘重生	62	男	75	重度焦虑	67.5	中度抑郁	2020-04-01	5	4	4	5	4	5	4	5	4	5	2	5	5	4	2	4	5	4	4	4	5	5	4	5	5	5	2	4	2	4	5	2	4	5	5	4	5	4
390	重庆大学附属肿瘤医院	肿瘤科	945674002	石砚	55	男	53.75	轻度焦虑	60	轻度抑郁	2020-04-01	5	3	5	2	5	4	5	4	5	5	3	4	3	4	5	5	5	4	4	3	3	5	1	4	4	4	3	5	4	5	4	4	2	1	4	5	3	3
391	重庆大学附属肿瘤医院	肿瘤科	971391001	张润	45	女	60	中度焦虑	57.5	轻度抑郁	2020-3-31	4	5	4	4	4	5	4	5	3	4	4	4	5	5	3	4	5	5	5	2	4	5	2	4	4	5	3	4	5	4	4	1	5	3	4	4	2	4
392	重庆大学附属肿瘤医院	肿瘤科	971708001	向雪	78	女	57.5	轻度焦虑	52.5	无抑郁症状	2020-03-30	4	3	4	1	5	4	3	4	2	4	2	5	5	4	4	4	5	5	4	5	4	4	1	5	5	4	4	3	4	5	4	5	4	2	4	4	5	5
393	重庆大学附属肿瘤医院	肿瘤科	972575005	申子辰	48	女	55	轻度焦虑	37.5	无抑郁症状	2020-03-29	5	4	5	2	5	3	4	5	5	5	3	4	5	4	5	4	4	4	5	3	4	4	2	5	2	4	2	4	5	5	4	4	4	5	5	5	2	4
394	重庆大学附属肿瘤医院	肿瘤科	232128003	李恕	48	女	33.75	无焦虑症状	41.25	无抑郁症状	2020-03-29	5	3	3	5	4	2	2	5	5	4	4	4	5	4	5	4	4	5	4	5	5	4	2	4	5	5	2	5	3	4	2	3	4	2	3	2	4	4
395	重庆大学附属肿瘤医院	肿瘤科	945026004	叶千容	49	女	32.5	无焦虑症状	37.5	无抑郁症状	2020-03-28	4	5	4	4	4	5	3	4	4	4	3	3	5	4	3	5	5	4	4	3	5	5	2	4	5	4	3	4	4	5	4	2	2	3	4	4	5	5
396	重庆大学附属肿瘤医院	肿瘤科	946208005	何秀苹	48	女	70	重度焦虑	42.5	无抑郁症状	2020-03-28	5	3	5	5	4	1	4	3	5	5	3	4	4	5	4	5	4	3	4	2	5	5	1	4	4	5	1	5	3	5	1	5	4	5	5	3	2	4
397	重庆大学附属肿瘤医院	肿瘤科	724486001	马洪鹄	66	男	62.5	中度焦虑	27.5	无抑郁症状	2020-03-28	4	4	5	4	5	4	5	5	4	4	5	4	5	4	2	4	5	5	4	4	4	4	3	4	5	4	1	5	5	5	5	5	5	1	2	4	4	3
398	重庆大学附属肿瘤医院	肿瘤科	950650010	刘承萍	78	女	48.75	无焦虑症状	38.75	无抑郁症状	2020-03-28	5	5	4	3	4	5	5	4	5	4	3	2	5	4	1	5	4	5	5	4	4	5	3	5	4	5	1	5	4	3	4	3	1	2	5	4	5	4
399	重庆大学附属肿瘤医院	肿瘤科	968539002	魏仕	55	男	61.25	中度焦虑	33.75	无抑郁症状	2020-03-28	4	3	4	2	5	4	4	3	4	4	2	1	5	3	5	4	4	5	5	3	5	4	1	4	5	4	2	4	5	4	4	3	4	4	5	5	5	2
400	重庆大学附属肿瘤医院	肿瘤科	953723001	黄国秀	56	女	43.75	无焦虑症状	26.25	无抑郁症状	2020-03-28	4	3	5	5	2	1	5	5	4	4	1	2	5	4	3	5	4	4	5	5	4	4	2	5	3	5	2	5	3	5	5	4	5	3	5	4	5	4
401	重庆大学附属肿瘤医院	肿瘤科	435851010	任荣富	52	男	40	无焦虑症状	30	无抑郁症状	2020-03-28	5	4	4	5	3	5	4	5	3	5	3	4	4	5	4	5	3	4	5	2	5	5	2	4	5	4	3	3	5	4	5	2	4	2	4	5	4	5
402	重庆大学附属肿瘤医院	肿瘤科	959622005	易婧	29	女	78.75	重度焦虑	27.5	无抑郁症状	2020-3-30	4	3	3	5	5	4	2	5	5	4	4	3	5	4	2	5	5	4	4	2	3	4	4	5	4	5	4	4	4	5	4	4	1	3	5	4	5	5
403	重庆大学附属肿瘤医院	肿瘤科	807959001	唐亚莉	53	女	37.5	无焦虑症状	36.25	无抑郁症状	2020-3-30	5	3	4	3	4	3	4	3	4	5	3	4	3	4	4	5	3	4	5	3	4	4	2	4	3	5	1	4	3	4	5	5	4	5	5	5	2	4
404	重庆大学附属肿瘤医院	肿瘤科	961025001	程才琼	56	女	52.5	轻度焦虑	27.5	无抑郁症状	2020-3-30	5	3	5	4	5	4	3	4	5	4	4	2	5	4	4	4	5	5	5	4	5	3	1	5	4	5	4	2	2	5	2	2	5	2	5	4	1	5
405	重庆大学附属肿瘤医院	肿瘤科	549118000	苏芬仙	50	女	61.25	中度焦虑	71.25	中度抑郁	2020-03-27	5	4	5	4	4	5	4	3	4	4	5	4	5	5	3	5	5	3	5	5	4	5	3	5	4	5	2	5	5	4	3	1	2	3	4	4	5	3
406	重庆大学附属肿瘤医院	肿瘤科	770066000	石选民	53	男	38.75	无焦虑症状	56.25	轻度抑郁	2020-03-27	5	4	5	3	4	5	5	4	5	5	4	1	5	4	5	5	4	4	5	1	5	4	4	5	3	4	4	5	4	4	4	1	5	4	5	5	4	5
407	重庆大学附属肿瘤医院	肿瘤科	977138020	熊言俊	65	男	67.5	中度焦虑	36.25	无抑郁症状	2020-03-27	4	4	2	4	5	2	4	3	5	3	3	4	3	4	5	4	5	4	4	3	4	4	4	5	4	4	2	3	5	5	4	5	2	5	2	4	4	5
408	重庆大学附属肿瘤医院	肿瘤科	412168	李洪生	68	男	56.25	轻度焦虑	55	轻度抑郁	2020-04-02	4	5	4	5	5	1	5	4	5	4	2	3	4	4	2	5	5	4	5	4	3	5	1	5	5	3	2	5	5	5	5	4	3	4	1	5	2	4
409	重庆大学附属肿瘤医院	肿瘤科	977069	詹汝涵	35	女	60	中度焦虑	61.25	轻度抑郁	2020-04-02	5	3	4	2	1	4	5	3	5	5	2	5	4	5	4	5	4	5	4	5	5	3	1	5	5	5	2	4	4	5	4	4	4	4	5	5	4	5
410	重庆大学附属肿瘤医院	肿瘤科	977286	樵桦	37	女	58.75	轻度焦虑	51.25	无抑郁症状	2020-04-02	5	4	5	4	5	4	3	5	5	4	3	3	5	5	4	4	5	5	5	4	4	5	2	4	5	4	1	4	3	4	3	2	3	5	4	5	5	4
411	重庆大学附属肿瘤医院	肿瘤科	978978	吉成兵	39	男	87.5	重度焦虑	52.5	无抑郁症状	2020-04-02	4	3	5	4	5	3	4	3	4	5	4	2	4	4	4	5	3	5	4	4	5	4	2	4	2	5	4	5	3	5	2	3	2	1	1	5	2	5
412	重庆大学附属肿瘤医院	肿瘤科	979086001	毕文慧	58	女	45	无焦虑症状	50	无抑郁症状	2020-04-02	5	5	4	5	4	5	4	4	5	4	5	4	4	5	3	4	4	4	5	3	4	4	2	4	3	4	3	5	4	5	3	5	1	2	4	5	5	4
413	重庆大学附属肿瘤医院	肿瘤科	979307001	许媛	45	女	41.25	无焦虑症状	72.5	中度抑郁	2020-04-02	4	3	4	1	5	5	2	5	4	4	2	4	5	4	5	4	4	5	5	4	5	3	1	5	3	3	1	5	4	5	5	4	2	5	4	4	4	3
414	重庆大学附属肿瘤医院	肿瘤科	979353002	刘江波	49	男	33.75	无焦虑症状	50	无抑郁症状	2020-04-02	5	3	5	5	4	5	3	4	4	4	3	3	4	4	2	5	5	4	4	2	5	5	1	4	5	2	4	4	2	4	5	4	4	2	2	4	3	4
415	重庆大学附属肿瘤医院	肿瘤科	979385001	秦雨	50	女	62.5	中度焦虑	66.25	中度抑郁	2020-04-02	4	5	4	2	3	5	4	4	5	5	3	2	5	5	4	5	4	4	5	2	5	4	1	4	5	2	2	5	4	4	5	2	4	2	5	5	5	5
416	重庆大学附属肿瘤医院	肿瘤科	980257003	王献	67	男	53.75	轻度焦虑	50	无抑郁症状	2020-04-02	4	5	4	5	5	4	3	4	3	4	4	3	3	4	3	4	4	5	4	3	4	4	2	4	5	5	4	5	2	5	3	5	3	3	5	5	5	4
417	重庆大学附属肿瘤医院	肿瘤科	807577020	胡忻怡	57	女	50	轻度焦虑	67.5	中度抑郁	2020-04-02	4	3	3	5	3	5	3	3	4	5	1	4	4	4	2	5	5	5	4	2	5	4	4	4	4	4	2	5	3	4	5	5	4	2	4	4	1	5
418	重庆大学附属肿瘤医院	肿瘤科	984924001	李江山	56	女	53.75	轻度焦虑	67.5	中度抑郁	2020-04-02	5	4	5	4	3	5	3	4	5	5	4	4	5	5	5	5	3	5	5	1	5	4	3	4	4	4	1	4	4	4	2	4	4	1	4	4	5	5
419	重庆大学附属肿瘤医院	肿瘤科	984834001	彭柳	46	男	53.75	轻度焦虑	66.25	中度抑郁	2020-04-02	4	5	4	2	3	4	5	5	3	4	3	5	5	5	3	4	4	5	5	4	5	5	4	5	5	4	1	4	5	4	3	5	5	1	5	4	4	5
420	重庆大学附属肿瘤医院	肿瘤科	977266002	陈佳举	55	男	66.25	中度焦虑	48.75	无抑郁症状	2020-04-02	5	4	5	5	4	4	2	4	4	5	2	3	4	4	4	5	4	4	5	3	3	5	2	5	5	2	2	5	5	5	5	2	3	2	5	4	4	3
421	重庆大学附属肿瘤医院	肿瘤科	985052001	陶忠碧	56	女	52.5	轻度焦虑	88.75	重度抑郁	2020-04-02	4	4	4	4	2	5	4	5	5	5	4	4	4	4	5	5	4	4	5	4	4	5	1	4	5	5	2	5	5	5	4	4	4	3	5	5	2	4
422	重庆大学附属肿瘤医院	肿瘤科	987447001	李学英	56	女	56.25	轻度焦虑	58.75	轻度抑郁	2020-04-02	4	3	4	3	5	4	3	3	4	4	4	3	5	5	3	5	5	4	4	4	4	4	2	4	4	4	3	4	4	4	4	5	4	2	5	3	4	4
423	重庆大学附属肿瘤医院	肿瘤科	977046003	曾颖孜	54	女	83.75	重度焦虑	41.25	无抑郁症状	2020-04-02	4	5	4	5	4	5	4	4	5	5	3	1	3	4	2	5	5	4	5	3	4	4	1	4	4	5	2	4	5	5	5	2	2	3	4	5	5	4
424	重庆大学附属肿瘤医院	肿瘤科	766644002	丁一	60	男	41.25	无焦虑症状	48.75	无抑郁症状	2020-04-02	5	3	5	4	5	4	5	3	5	3	3	4	3	4	4	4	3	5	5	2	3	5	3	3	5	4	3	5	5	5	3	1	5	2	2	5	2	5
425	重庆大学附属肿瘤医院	肿瘤科	874580010	靳雅淇	48	女	37.5	无焦虑症状	76.25	重度抑郁	2020-04-02	5	2	3	5	4	5	4	4	4	5	5	4	5	4	4	4	5	4	4	5	5	4	2	5	4	5	2	2	3	4	4	5	4	1	4	4	3	5
426	重庆大学附属肿瘤医院	肿瘤科	987661001	谢金贝	57	女	42.5	无焦虑症状	60	轻度抑郁	2020-04-02	4	4	5	4	3	4	5	4	4	5	2	5	5	5	5	5	4	4	4	4	4	5	2	4	5	4	2	4	4	5	4	4	5	4	2	4	4	4
427	重庆大学附属肿瘤医院	肿瘤科	987838001	黎江	48	男	67.5	中度焦虑	81.25	重度抑郁	2020-04-02	5	3	4	4	4	3	5	5	3	3	3	4	5	4	5	4	5	5	4	2	3	4	2	5	4	4	1	5	3	3	4	5	2	5	2	4	4	4
428	重庆大学附属肿瘤医院	肿瘤科	990298002	黄永会	56	女	66.25	中度焦虑	66.25	中度抑郁	2020-04-02	4	3	5	1	5	4	3	5	4	5	4	3	4	4	4	5	3	5	5	3	4	4	2	4	5	4	1	2	3	5	5	4	2	5	2	2	5	4
429	重庆大学附属肿瘤医院	肿瘤科	985240100	谭邦俊	62	男	58.75	轻度焦虑	70	中度抑郁	2020-04-02	5	5	4	4	5	3	4	5	5	5	2	4	5	4	3	4	4	5	5	4	2	5	3	5	5	4	2	4	2	5	4	4	1	4	3	5	5	4
430	重庆大学附属肿瘤医院	肿瘤科	923940105	陈增会	45	女	60	中度焦虑	43.75	无抑郁症状	2020-04-02	4	3	5	3	3	4	3	5	4	5	5	3	5	5	2	4	4	4	4	2	3	5	1	4	5	4	4	4	4	4	5	4	4	4	4	4	3	5
431	重庆大学附属肿瘤医院	肿瘤科	953108010	伍近东	42	男	52.5	轻度焦虑	41.25	无抑郁症状	2020-04-02	5	4	4	5	3	5	3	4	4	5	3	4	5	4	5	5	4	4	5	4	4	4	2	4	5	5	2	4	4	5	5	5	2	4	4	4	3	4
432	重庆大学附属肿瘤医院	肿瘤科	954685201	周雨婷	57	女	40	无焦虑症状	37.5	无抑郁症状	2020-04-02	5	3	4	4	5	4	4	5	4	4	4	5	4	5	1	5	5	5	4	4	4	4	3	4	3	5	3	3	5	4	5	2	1	2	5	4	2	4
433	重庆大学附属肿瘤医院	肿瘤科	958289103	王开祥	58	男	38.75	无焦虑症状	51.25	无抑郁症状	2020-04-02	4	3	5	4	4	5	5	4	4	5	5	3	5	4	4	5	5	4	5	2	5	5	2	4	4	5	2	5	4	4	4	4	2	2	5	5	5	5
434	重庆大学附属肿瘤医院	肿瘤科	958458235	张韵雯	48	女	36.25	无焦虑症状	88.75	重度抑郁	2020-04-02	4	5	5	5	2	3	3	5	3	5	4	2	3	4	3	4	4	5	5	1	5	4	2	4	4	5	4	4	5	4	5	4	4	3	5	4	5	4
435	重庆大学附属肿瘤医院	肿瘤科	849986010	吴明	56	男	27.5	无焦虑症状	37.5	无抑郁症状	2020-04-02	5	1	5	3	5	2	5	4	4	4	2	2	5	5	4	4	5	5	5	3	4	4	1	5	4	4	3	5	2	5	5	5	4	1	4	4	2	4
436	重庆大学附属肿瘤医院	肿瘤科	244305020	崔程景	49	男	62.5	中度焦虑	67.5	中度抑郁	2020-04-02	5	5	4	5	4	5	2	4	4	4	3	4	5	4	3	5	4	4	4	4	5	5	5	5	3	5	3	4	4	4	2	1	2	4	2	4	5	5
437	重庆大学附属肿瘤医院	肿瘤科	100098300	黄福兰	51	女	42.5	无焦虑症状	60	轻度抑郁	2020-04-02	4	5	5	2	4	4	5	5	5	5	3	1	4	5	5	4	4	4	5	3	5	4	3	5	5	5	2	4	1	4	1	2	1	2	5	5	5	5
438	重庆大学附属肿瘤医院	肿瘤科	749269002	刘艳芳	42	女	60	中度焦虑	70	中度抑郁	2020-04-02	3	4	4	5	3	5	5	5	5	4	3	4	5	4	2	5	4	5	5	2	4	4	2	5	3	5	3	3	5	4	4	5	2	4	5	4	4	4
439	重庆大学附属肿瘤医院	肿瘤科	245864220	张璐婷	56	女	57.5	轻度焦虑	53.75	轻度抑郁	2020-04-02	4	3	4	5	5	1	3	4	4	5	4	2	4	4	5	5	5	4	4	4	5	4	2	4	4	4	1	4	2	5	4	4	4	1	4	4	4	5
440	重庆大学附属肿瘤医院	肿瘤科	971211202	白晓寒	53	女	55	轻度焦虑	97.5	重度抑郁	2020-04-02	5	4	5	4	5	4	5	3	4	4	3	4	5	4	4	5	4	5	4	3	5	3	3	5	4	4	5	2	3	5	3	4	3	4	5	5	2	4
441	重庆大学附属肿瘤医院	肿瘤科	1432323114	伍驭西	57	女	32.5	无焦虑症状	55	轻度抑郁	2020-04-02	4	4	3	5	3	5	3	4	4	4	5	4	5	4	4	4	5	5	5	2	5	5	1	3	5	4	2	4	4	5	5	3	5	2	5	5	4	4
[truncated: 24 more columns]
